# Supplementary material for: MicroRNA Profiling Revealed the Mechanism of Enhanced Cold Resistance by Grafting in Melon (Cucumis melo L.)
Source: Plants (Basel). 2024 Apr 2;13(7):1016. doi: 10.3390/plants13071016 (PMC11013280; doi:10.3390/plants13071016)
Supplement: Supplementary file 1 [file plants-13-01016-s001.zip]

Archive with 7 entries (6 files):
- Supplementary Files/Table S1-Summary of small RNA sequencing data.xlsx
- Supplementary Files/Table S2-Information of identified miRNAs.xlsx
- Supplementary Files/Table S3-Differentially expressed miRNAs in this study.xlsx
- Supplementary Files/Table S4 -Predicted targets for 116 known miRNAs and 106 novel miRNAs.xlsx
- Supplementary Files/Table S5-Target genes of cme-miR156b, cme-miR156f and chr07_30026.docx
- Supplementary Files/Table S6-Primer information in this study.docx
- Supplementary Files/
