# Supplementary material for: MicroRNA Profiling Revealed the Mechanism of Enhanced Cold Resistance by Grafting in Melon (Cucumis melo L.)
Source: Plants (Basel). 2024 Apr 2;13(7):1016. doi: 10.3390/plants13071016 (PMC11013280; doi:10.3390/plants13071016)
Supplement: Supplementary file 1 [file plants-13-01016-s001.zip › Supplementary Files/Table S1-Summary of small RNA sequencing data.xlsx]

## Sheet: Summary of small RNAs
Sample	Raw reads	Clean reads	Useful reads(18nt-32nt)	mapped reads
N_SG_1	17283735	16992280	16110053	12128360
N_SG_2	11040550	10799376	10202290	7695549
N_SG_3	12140043	11911098	11304655	8463857
L_SG_1	10290636	9968902	9334946	7000094
L_SG_2	11080310	10787296	10191175	7597201
L_SG_3	10676927	10352843	9704336	7291919
N_PG_1	11542647	11265423	10655017	7939088
N_PG_2	10682454	10385687	9808063	7310744
N_PG_3	12737273	12363883	11721298	8699433
L_PG_1	18556919	18139674	17267193	13009920
L_PG_2	11684943	11400140	10782471	8168323
L_PG_3	10805858	10409109	9847564	7422007
