# Supplementary material for: MicroRNA Profiling Revealed the Mechanism of Enhanced Cold Resistance by Grafting in Melon (Cucumis melo L.)
Source: Plants (Basel). 2024 Apr 2;13(7):1016. doi: 10.3390/plants13071016 (PMC11013280; doi:10.3390/plants13071016)
Supplement: Supplementary file 1 [file plants-13-01016-s001.zip › Supplementary Files/Table S2-Information of identified miRNAs.xlsx]

## Sheet: known miRNA in this study
family	miRNA name	miRNA seq	miRNA len	pre-miRNA name	pre-miRNA seq	pre-miRNA len	pre position
MIR156	cme-miR156a	UGACAGAAGAGAGUGAGCAC	20	cme-MIR156a	AAGGGGAGGUGACAGAAGAGAGUGAGCACAUAAGGUAACUUUCUUGCAUGUUAGGGUUCAUGCUUGAAGCUUUAUGUGCUUACUCUCUAUCUGUCACCCACCAAAA	106	-
	cme-miR156b	UUGACAGAAGAUAGAGAGCAC	21	cme-MIR156b	UAUAUGUUGUUGACAGAAGAUAGAGAGCACAGAUGAUGAUAUGCAAAAAUUUCAUCAAUCAUUAUUAUUAAUAUCAUUCUUUGUUUUUUAGGGUUUAGAACUUUAGAGAGAGACAUUAUUAUCCUUAUCACUAUGCAUUUCACUCCAUUUGUGCUCUCUAUGCUUCUGUCAUCACUCUCUUC	182	-
	cme-miR156c	UGACAGAAGAGAGUGAGCAC	20	cme-MIR156c	GGGCAGGAGAGUGACAGAAGAGAGUGAGCACACGCUGCAGCCAAAUGUAUGAAAGGCAUACCUUUGCGGGUGCGUGCUCACUUCUCUUUCUGUCAGCUUCCCCGU	105	-
	cme-miR156d	UGACAGAAGAGAGUGAGCAC	20	cme-MIR156d	UGGAUAAUUUGACAGAAGAGAGUGAGCACCCAGAGGCAGUUGCUAUAAAGUGUAUACCAAUACUUUUGCGUGCUCACUUCUCUCUCUGUCAGAUUCGUUAA	101	-
	cme-miR156e	UUGACAGAAGAUAGAGGGCAC	21	cme-MIR156e	ACCUAUGUUGUUGACAGAAGAUAGAGGGCACAGACGAUGAAAUGCAUAUUUGGUGCAUCUCAAUCUUUUGUGCUCUCUAUACUUCUGUCAUCACCUUUUCA	101	-
	cme-miR156f	UGACAGAAGAUAGAGAGCAC	20	cme-MIR156f	UAUAUUGUUGCUGACAGAAGAUAGAGAGCACAGAUGGGGAGAUGCAUAAAUUCAAGGGAAAGCUUCUCUUUCAUUUGUGCUCUCUAUUCUUCUGUCAUCACCUUUCA	107	-
	cme-miR156g	UGACAGAAGAGAGGGAGCAC	20	cme-MIR156g	CAAGGAAGGUGACAGAAGAGAGGGAGCACACAUGGUUCGUUUCUUGCAUGGCCGCUUAUGCUAGAAAUUCUGUGUGCUUUCUCUCUCUCUGUCACCAGUCUUAA	104	-
	cme-miR156h	UGACAGAAGAGAGGGAGCAC	20	cme-MIR156h	AUUAGGGGGUGACAGAAGAGAGGGAGCACACAUAGUUGUUUUCUUGCAUAUGCAAAAUAUAAUGUUGUGUUGAUUAAUUCUCCAUAAAUGAUAUAUUAAUGCUUGAAGCUUUGUGUGCUCUCUAUCUCUCUGUCACCCCUCUAAC	145	-
	cme-miR156i	UGACAGAAGAGAGUGAGCAC	20	cme-MIR156i	UAUGAAAAAAGUGGGAAUUGAGAAAAGCAGAAAAGACCCAGAGAGAAUUGAAAGAGCUGACAGAAGAGAGUGAGCACACACUAAACCUAAUUGUAUGAGAAAAUUAAAAAAAAGUUGAAAGUUCAUACCUUUACUUAGUAUGUGCUCAUUUCUCUUUCUGUCAGGCCCUUCUC	173	-
	cme-miR156j	GUUGACAGAAGAGAGUGAGCAC	22	cme-MIR156j	GUUGACAGAAGAGAGUGAGCACACAGAGGCUUUUGGUAUAAUAAUAUGCCAUUGCUCUUGUGUGCUCACUUCUCUUUCUGUCAGUUU	87	-
MIR159	cme-miR159a	UUUGGAUUGAAGGGAGCUCUA	21	cme-MIR159a	GAGGCAGAGCUCCUUGAAGUCCAAUAGAGGUUUAUGCCAGGUUGAUUGAGCUGCUAAGCUAUGGAUCCCACAGCCCCUAUUGCUAUAUCCAUCAUGUUGUUGUAUAAUAUCUUUAAAGCUGAUAGGCCUGUGGCUUGCAUAUCUCAGGAGCUUCAUCACCUGUUUCUGUUAGAUCCUUGUUUGGAUUGAAGGGAGCUCUACAUCUUCUCU	210	-
	cme-miR159b	AUUGGAUUGAAGGGAGCUCCU	21	cme-MIR159b	GCGAUGGAGCUCCCUUUGAUUCAAAGAGAGGGUGGGAGGAAGGUGAAAGGAAGUGCUGCGAGUUCAUGAAUACCUGUGGGGUGCCGCUCUGCCUCCAUGGCGGCCGCACCUUCCAAAGGUUUGCAUGCGCUCGGAGCUGUUCUUACCUUCUCUUUUCCUUUAUUGGAUUGAAGGGAGCUCCUCUUAAUAACC	192	-
MIR160	cme-miR160a	UGCCUGGCUCCCUGUAUGCCA	21	cme-MIR160a	GUGUGUAUGUGCCUGGCUCCCUGUAUGCCAUUUGUAGAGCUCAUCAGAAUCCGAUGGGCCUCCGCAGAUGGCGUAUGAGGAGCCAUGCAUAUAUCUUAA	99	-
	cme-miR160b	UGCCUGGCUCCCUGUAUGCCA	21	cme-MIR160b	CUUUCAAUAUGCCUGGCUCCCUGUAUGCCAUUUGUAGAGCGCUCACCGUCAUUCCCGAUGGCCUCCGCGCAUGGCGUAUGAGGAGCCAAGCAUAUCCAUAUC	102	-
	cme-miR160c	UGCCUGGCUCCCUGUAUGCCA	21	cme-MIR160c	UCAUCGUAAUGCCUGGCUCCCUGUAUGCCAUUUGCAAAGCCCAUCAUCUAAAAAUAGGUGGCCUUCUCGAAUGGCAUGCAAGGAGCCAUGCAUGUAUAAAUU	102	-
	cme-miR160d	UGCCUGGCUCCCUGAAUGCCA	21	cme-MIR160d	UAUGCCCCCUGCCUGGCUCCCUGAAUGCCAACUACGAAGGCUUUGCUAAAAGUUCUUAUUCGCAUCCUUCUUAAUUGGCAUCACGGGAGUCAUGCAGGCACCUUUA	106	-
MIR162	cme-miR162	UCGAUAAACCUCUGCAUCCAG	21	cme-MIR162	GUCAGUGGAGGCAGCGGUUCAUCGACCCCUUCUUGCGAUUUGUACUGAUUCGUAUCACAAAAACACGAACCGGUCGAUAAACCUCUGCAUCCAGCGCUCUCUC	103	-
MIR164	cme-miR164a	UGGAGAAGCAGGGCACGUGCU	21	cme-MIR164a	AUGAAGAGCAAGAUGGAGAAGCAGGGCACGUGCUUUACUAACUCAGUUCCAAUUCAAAAAUCCCUUCUUUUCUUUUUCUUUCUCUUUUUCU	91	-
	cme-miR164b	UGGAGAGGCAGGGCACAUGCU	21	cme-MIR164b	UGAGCCAUGCUGGAGAGGCAGGGCACAUGCUAGAUUUACCAGCAAGAUGGUAAGUUUUAGCAUGUGCUCUUCUUCUCCAACUUGGAUUC	89	-
	cme-miR164c	UGGAGAAGCAGGGCACGUGCA	21	cme-MIR164c	AAUUCUUGUUGGAGAAGCAGGGCACGUGCAAACUCACCCAUUUUCUAAACCCUUUGCACGUGCUCCCCUUCUCCAACAUGGCUUC	85	-
	cme-miR164d	UGGAGAAGCAGGGCACGUGCA	21	cme-MIR164d	CCGAUCAGGAUGGAGAAGCAGGGCACGUGCAUUACUCACUCAUGUAACUCCACACCCACGUGGCUGCCUCCGAGUGGGUUGUUCAUGUGCCCCUCUUCUCCAUCCUGACCAC	112	-
MIR166	cme-miR166a	UCGGACCAGGCUUCAUUCCCC	21	cme-MIR166a	UUGAGGGGAAUGCUGUCUGGUUCGAGACCGUUUAUCUGAUAUCUGUCAUGUUUCCAUGGUGAGAACGAUCUCGGACCAGGCUUCAUUCCCCCCAACUCGAA	101	-
	cme-miR166b	UCGGACCAGGCUUCAUUCCCC	21	cme-MIR166b	UUGAGGGGAAUGUUGUCUGGCUCGAGGACACUUUUAUUCGAUCUUUUGAUUUUUGUGUUUAUAUUUAGUGUCGUCGGACCAGGCUUCAUUCCCCCCAAUUAAU	103	-
	cme-miR166c	UCGGACCAGGCUUCAUUCCCC	21	cme-MIR166c	UUGAGGGGAAUGUUGUCUGGCUCGAGGUCACUUUUUUCUCUAAAAUUAAUUCCAUCUUUCGUUUUAAUUUCAAACAAAUUACUACGAUCGACGAAUUGAUUCAUUCGAAACGAAGUGUCGUCGGACCAGGCUUCAUUCCCCCCACAAAUU	150	-
	cme-miR166d	UCGGACCAGGCUUCAUUCCCC	21	cme-MIR166d	UUGAGGGGAAUGUUGUCUGGUGCGAGAUCUUUCAUUUCUUUUGAAUUUUUGAUAAACCCUUCAAAUUACAACUCUUACUUUUGAAUGAUUUCGGACCAGGCUUCAUUCCCCUCAACAAAAC	121	-
	cme-miR166e	UCGGACCAGGCUUCAUUCCUC	21	cme-MIR166e	GUGUUUGGAAUGGAGUUUGCUCCGAAAUCUUUUUUUUGUCAAUCCUUUUGAAAGGAGAAGAAAUAAAACUACAUGUCAAUGUCUUUUCCUGUCAUUUUUUCUUAAGUUUUCUUUCUUGCUUUCUUCUUUAUGAUCUUCAAAAUUUUUAUUCUAUGUUGUUUUUUUCCCUGACUAAAAGUAGUCUUUUUCUUCUUCUUCCUCUUAUUUGAAAGUUUGUUCGUGUUGAAUAAAUGGAAAAAAUGAUCUCGGACCAGGCUUCAUUCCUCACACGUACCU	276	-
	cme-miR166f	UCGGACCAGGCUUCAUUCCCC	21	cme-MIR166f	UUGAGGGGAAUGUUGUCUGGCUCGAGGACACUUGUUCUUUUUCAUCCACUUCUUGAAUUCAUUAGUGUCGUCGGACCAGGCUUCAUUCCCCCCAAUUGCC	100	-
	cme-miR166g	UCGGACCAGGCUUCAUUCCC	20	cme-MIR166g	UGAUGGGAAUGUUGUUUGGCUCGAGGUUCAUAUAUAUCAAACUAUAUCAAAUUUUUUGGAUAAAGAAAAAGGGUUGUUGUUGGAUUGUUAAAUAUAUAAUCUCGGACCAGGCUUCAUUCCCGUCAACCAA	130	-
	cme-miR166h	UCGGACCAGGCUUCAUUCCCC	21	cme-MIR166h	UUGUGAGGAAUGUUGGCUGGCUCGAGGCUUUUCAAAACAAAGAUGUUCUUUUUUCUUUUUUUUUUCCUUUUUUUCAACUUGGAAAAAGAAGAGAAAAGAAAAGAAGAGAGAACUUUUAGGCUUCGGACCAGGCUUCAUUCCCCUCAACUCAAA	153	-
	cme-miR166i	UCGGACCAGGCUUCAUUCUC	20	cme-MIR166i	UGAGGAGAAUGGAAACUGGUUCGAGAACGUUUGUAUGGAUGAACAUAAAAAGAGAGUCUUUCAUCCGAACGAUCUCGGACCAGGCUUCAUUCUCGCCAGCU	101	-
MIR167	cme-miR167a	UGAAGCUGCCAGCAUGAUCUA	21	cme-MIR167a	AGGAAAAGGUGAAGCUGCCAGCAUGAUCUACCUCUGGUCUGCUAGCUUGAAAAGACAAAAGCGUAAAGAUAAAGAGAUUGAUUCAUACCAAUUUCUUUUUUCUUGAUCCUCCAUUGCUAACCCUAGUUAGGUCAUGCUCUGACAGCCUCACUCCUUCCUA	160	-
	cme-miR167b	UGAAGCUGCCAGCAUGAUCUA	21	cme-MIR167b	CACCAGCAGUUGAAGCUGCCAGCAUGAUCUAAACUUCUUCUUGCUCUUCACUCAAGCCAAGGAAAGAUCAGAUCAUAUGGUAGCUUCACCUUUUGAUG	98	-
	cme-miR167c	UGAAGCUGCCAGCAUGAUCUU	21	cme-MIR167c	CACUACCAGUUGAAGCUGCCAGCAUGAUCUUAACUUUUCUCUUCUACUUCUUCCUCUUCUUUCUUUGAGGAAAGAUCAGAUCAUGCGGCAGUUUCACCUGUUGUUG	106	-
	cme-miR167d	UGAAGCUGCCAGCAUGAUCUG	21	cme-MIR167d	UUUGAGAGGUUGAAGCUGCCAGCAUGAUCUGAUUUAAUUUGCUGAAUUCUCUUUUAAUUUAGAGAUUUUCAUAAAGCAAUAUUAUUGAAAUUAAUAAGGCAAAAAAUGGGUUUUCUUCUAUGGAUCUUGAUGAUGUUAUGCUUUUCAAGGGUUUUUUUUUUUAAUUUGAAAAUCAGGUCAUUCUAGCAGCUUCAAUCACUCAUU	204	-
	cme-miR167e	UCAAGCUGCCAGCAUGAUCUA	21	cme-MIR167e	UUAUAUCAGUUCAAGCUGCCAGCAUGAUCUAACCUUAACCUCUCCUAAUUUUUAAUUUUUAAUUUUGUAAAUAUUGAGGUUAAUGAUCAGAUCAUAUGGCAGUUUUACCUGUUAUUG	117	-
	cme-miR167f	UGAAGCUGCCAGCAUGAUCUG	21	cme-MIR167f	UUUGAGAGGUUGAAGCUGCCAGCAUGAUCUGAGGAACGCUAAAACAUUUUGUUAAAGAUUGGUUUCUUCCAUCAGGUCAUCUUACAGCUUCAAUCAUUCAAU	102	-
MIR168	cme-miR168	UCGCUUGGUGCAGGUCGGGA	20	cme-MIR168	GGUCUCUAAUUCGCUUGGUGCAGGUCGGGAACCGCUUCGCUCAGCCUACGGUUUACGUUUUGUCGUUGGCCGGUCCUUCUUCAUUUUCCUUUUUUGUUCUUCUCUGCUUUUGUUUUUUGCUUAAUUUCUUUGCCGCUGUGCGGUGUUAUCUUGUUGCGAAAAUGUGUGGGCGAAUUGGAUCCCGCCUUGCAUCAACUGAAUCGGAAACCG	210	-
MIR169	cme-miR169a	UAGCCAAAAAUGACUUGCCUG	21	cme-MIR169a	CUUGUUUGGUAGCCAAAAAUGACUUGCCUGUAGGACAUUAUCUUCUUAAUACUAAUUUUGAGUUUCUUAAAUAUUGAAGAGACUCUUAAUUAUUAGUUAUAUUACGGGCAGUUGUUUUAGGCUAAUUUGACAGACUCUUUUCGAUCAUGUUAGAUUUUUUCUUCCCUUUUAACUACGAAAAUAUGAAAAGUUUCUUAUCAAGAAAGAGUUAAGAUCAAAGAGAGGUACAUCUCGAAAAGAAAAGUAUUGUUUGAUAGCCAAAAAUGACUUGCCUGCUAAUUCGAUGAGCAAAAGAGAUCUAGUUUUAUUACUUAGAACUUGAAUGAGCUUCAUUUUCAGGCAGUCUUUUUGGCUAAUCUAACAAG	365	-
	cme-miR169b	UAGCCAAAAAUGACUUGCCUG	21	cme-MIR169b	CUUGUUUCGUAGCCAAAAAUGACUUGCCUGUAGGACAUUAUCUUCUUAAUACUAAUUUUGAGUUUCUUAAAUAUUGAAGAGACUCUUAAUUAUUAGUUAUAUUACAGGCAGUUGUUUUAGGCUAAUUUGACAGGCUCUUUUCGAUCAUGUUAGAUUUUUUCUUCCCUUUUAACUACGAAAAUAUGAAAAGUUUCUUAUCAAGAAAGAGUUAAGAUCAAAGAGAGGUACAUCUCGAAAAGAAAAGUAUUGUUUGAUAGCCAAAAAUGACUUGCCUGCUAAUUCGAUUAGCAAAAGAGAUCUAAAUUUAUUACUUAGAACUUGAAUGAGCUUCAUUUUCAGGCAGUCUUUUUGGCUAAUCUAACAAG	365	-
	cme-miR169c	UAGCCAAAGAUGACUUGCCUG	21	cme-MIR169c	CUCGUUUGGUAGCCAAAGAUGACUUGCCUGUAGGACGUUAUCUUCUUAAUAUUAAUUUUGAGUUUCUUAAAUAUAGAGACUCUUAAUUAGUUAUAUUACAGGCAGUUGUCUUGGGCUAAUUUGACAAGCUCUUUUCGAUCAUGUUAGAUUUUUUCUUCCUUUUAACUAAGAAAGUAUCAAAAAUUUCUUAUUAAGAAAGAGUUUAAGAUCAAAAGAUCAGGUCCAUCCAAAAAAGAAAAGUAUUGUUUGAUAGCCAAAAAUGACUUGCCUGCUAAUUCGAUGAGCAAAAGAGAUCUAUUUUUUAUUACUUAGAACUUGAAUGAGCUUCAUUUUCAGGCAAUCUUUUUGGCUAAUCUAACAAG	362	-
	cme-miR169d	UAGCCAAAGAUGACUUGCCUG	21	cme-MIR169d	UUUGUUUGGUAGCCAAAGAUGACUUGCCUGUUACAUAGCUUCUUAAAGUUUAUGUAUUUAUUAAAUAUUCUAGAAACUCUUAGUUUGUUGCAUUACAGGCAGUCGUCAUUGGCUAAUUUGACAAA	125	-
	cme-miR169e	UAGCCAAGGAUGACUUGCCUG	21	cme-MIR169e	GGUAAUGUUGUAGCCAAGGAUGACUUGCCUGCAUAUAACUAAUAAUACAAAGAGAAAGAAAGAGAGAGGGGUCGAGGAAACUGUUGUCGAUUGGUUUUUGUAGGCAGUCUCCUUGGCUAAUAUCAAACC	129	-
	cme-miR169f	CAGCCAAGGAUGACUUGCCGG	21	cme-MIR169f	GAGUUGAAUGCAGCCAAGGAUGACUUGCCGGCGAUUUAUAUCGCCGGCCAGCGUCAAUGUGGGGCGGCGCGGCGGCAAGUCGUCCUUGGCUACCUUGAGUUC	102	-
	cme-miR169g	AAGCCAAGGAUGAAUUGCCGG	21	cme-MIR169g	AGGACUACUAAGCCAAGGAUGAAUUGCCGGCAAUGCAUCAAUAUAUAUUUGAUCUUAGUUUAUGAUAUAAUAAUGUAUAGACAACUUCUUCUUCUUUGUAGCCGGCAAUUCCAUUCUUGGCUAAGUGUGGCUU	133	-
	cme-miR169h	CAGCCAAGGAUGACUUGCCGG	21	cme-MIR169h	UCAAGUGAUUCAGCCAAGGAUGACUUGCCGGCAAAACCAUUUAACUCUUUUUUUCUAAUUUCAAUUUUUUUUUUACUUCUCUAUUCUCGAGUUCAGUCGAUUAAAAUUCGAACUUCAAACAUCUAUUGAAGAUAUAUAAUAAUUUAACUAAUUGAAUUACAUUAAGAAUAGUCAACAAGUUGUACUAAAAAAAAUUAAUCGAGGAAAUGUAUGUAUAUAGUAAUGUUUUUUUGAACUUUUAUUUUGUUUACUUUUGGUCGGCAAGGCGUCUUUGGCUAUAUAACUUCC	288	-
	cme-miR169i	UAGCCAAAAAUGACUUGCCUGC	22	cme-MIR169i	AUUGUUUGAUAGCCAAAAAUGACUUGCCUGCUAAUUCGAUGAGCAAAAGAGAUCUAUUUUUUAUUACUUAGAACUUGAAUGAGCUUCAUUUUCAGGCAAUCUUUUUGGCUAAUCUAACAAG	121	-
	cme-miR169j	UAGCCAAAAAUGACUUGCCUGC	22	cme-MIR169j	AUUGUUUGAUAGCCAAAAAUGACUUGCCUGCUAAUUCGAUUAGCAAAAGAGAUCUAAAUUUAUUACUUAGAACUUGAAUGAGCUUCAUUUUCAGGCAGUCUUUUUGGCUAAUCUAACAAG	120	-
	cme-miR169k	UGAGCCAAGGAUGACUUGCCU	21	cme-MIR169k	GAGAGUAAGUAUGAGCCAAGGAUGACUUGCCUGCCCUAAUUUUCUUCAAAGAUAAGCAAUUAAUUCAUCUUCUUUUCAAAUUUGUUUGGGAAGUCAUCCUUGGCUCAUUUUUCCUCU	117	-
	cme-miR169l	UAGCCAAAAAUGACUUGCCUGC	22	cme-MIR169l	UUAAGUUGGCAAGUUAUCUUUGGCUUACUUCAUAAACUUCUCUCUUUUCAUGUUAGGUCUUUUCUUUCGAUAUUAUCUUUAAGAAAAUGUUUAAAAUUGUCGAGUGAUUAGGUUUAAAAAAUUGGAUGUUACUAAAAUGGAAGUGAUGUAUAGUAUGAGAAAAUAAGAGCAUUGUGUGAUAGCCAAAAAUGACUUGCCUGCAACAUAGU	209	-
	cme-miR169m	UAGCCAAAAAUGACUUGCCUGC	22	cme-MIR169m	AUUGUUUGAUAGCCAAAAAUGACUUGCCUGCUAAUUCGAUGAGCAAAAGAGAUCUAGUUUUAUUACUUAGAACUUGAAUGAGCUUCAUUUUCAGGCAGUCUUUUUGGCUAAUCUAACAAG	120	-
	cme-miR169n	UAGCCAAGGAUGACUUGCCUG	21	cme-MIR169n	CAUGUAUUGUAGCCAAGGAUGACUUGCCUGCAGAUUGCAACUUCAUGAAGGGAUUAUCUACAAAAGGCUGCCAUCAAACCCUGUUGUGUCAUAUCCAUGCAGGCAGUCUCUUUGGCUAUCAAGACCGG	128	-
	cme-miR169o	UAGCCAAAGAUGACUUGCCUG	21	cme-MIR169o	CUCGUUUGGUAGCCAAAGAUGACUUGCCUGUAGGACGUUAUCUUCUUAAUAUUAAUUUUGAGUUUCUUAAAUAUAGAGACUCUUAAUUAGUUAUAUAUUACAGGCAGUUGUCUUAGGCUAAUUUGACAAG	130	-
	cme-miR169p	UGAGCCAAAGAUGACUUGCCU	21	cme-MIR169p	GUUUUGUUUGGUGAGCCAAAGAUGACUUGCCUUAAUAUAAGAAACAUAUAAUAUAAAUGGGAGAGCUUCAAGUAUAUAGGAAGCUAGCUUUCUUAUUGUUUCAUAUUUAUGUAAUUUGGCAAGUUAUUUUUGGCUUACUUCAUAAAC	147	-
	cme-miR169q	UGAGCCAAAGAUGACUUGCCU	21	cme-MIR169q	GUUUUGUUUGGUGAGCCAAAGAUGACUUGCCUUAAUAUAAGAAACAUAUAAUAUAAAUGGGAGAGCUUUAAGUAUAUAUGAAGCUUUCAUUGUUUCAUAUUUAAGUUGGCAAGUUAUCUUUGGCUUACUUCAUAAAC	137	-
	cme-miR169r	GAGCCAAGAAUGACUUGCCGG	21	cme-MIR169r	AGUGGAACAUGAGCCAAGAAUGACUUGCCGGCCGACUUUCGACACCUCUCGUUUUGUGGUCGGCACGGUCUUCUUCGGCUCUUGUUCCCUC	91	-
	cme-miR169s	UGAGCCAAAGAUGACUUGCCU	21	cme-MIR169s	GUUUUAUUUGGUGAGCCAAAGAUGACUUGCCUUAAUAUAAGAAACGUAUAUAAAUGGGAGAGCUUCAAGUAUAUAGGAAGCUCUUAUUGUUUCAUAUUUAAGUUGGCAAGUUAUCUUUGGCUUACUUCAUAAAC	134	-
	cme-miR169t	UGAGCCAAGAAUGACUUGCCGGC	23	cme-MIR169t	UGAGCCAAGAAUGACUUGCCGGCCGACUUUCGACACCUGUCGUUCUCUGGUCGGCGCGGUCUUCUUCGGCUCUUG	75	-
MIR171	cme-miR171a	UGAUUGAGCCGCGCCAAUAUC	21	cme-MIR171a	AAGCGAUAUUGGUGAGGUUCAAUCUGAAGAUGGAUUUUACAACGAUUGUGAAGUACGAUCUCUGAUUGAGCCGCGCCAAUAUCACUUUUGUA	92	-
	cme-miR171b	UUGAGCCGUGCCAAUAUCACG	21	cme-MIR171b	UUAACGGGAUAUUGGUGCGGUUCAAUAAAAAGGUAAUACUCAAAAUAAGCGUUGGGUUUUGCUUUUUGAUUGAGCCGUGCCAAUAUCACGUGUCAACGA	99	-
	cme-miR171c	UGAUUGAGCCGUGCCAAUAUC	21	cme-MIR171c	GUCUGAUGUUGGAACGGUUCAAUCAAAUCAAAUCUCCUAUGAAUUGGGUCUUUUAAUUUGAUUGAGCCGUGCCAAUAUCGACGAUUGA	88	-
	cme-miR171d	UUGAGCCGUGCCAAUAUCACG	21	cme-MIR171d	GGAACGAGAUGUUGGUCCGGUUCAAUAAGAAAGUAGUGCUCUGUUUAACUUGGGUUCUUCUUUUUUUAUUGAGCCGUGCCAAUAUCACGUGUUGUAUU	98	-
	cme-miR171e	UGAUUGAGCCGCGCCAAUAUC	21	cme-MIR171e	CUAUGAUAUUGGUCCGGUUCACUCAGAUCACUACCCUAAAUUGACUAGGGUUUCAUUUGAAGUUUAAAUUGAGUCUGAUUGAGCCGCGCCAAUAUCUCAGUGCUCU	106	-
	cme-miR171f	UGAUUGAGCCGUGCCAAUAUC	21	cme-MIR171f	CUCUGAUAUUGGCCCGGUUCACUCAAAUACAUAACAUAUUCAUCAUUUACGUUAUAUUUGAUUGAGCCGUGCCAAUAUCUCAGUAUACU	89	-
	cme-miR171g	UGAUUGAGCCGCGCCAAUAUC	21	cme-MIR171g	AAGCGAUGUUGGGGCAGUUCAAUCUCAAGGCCGAGUUUUGUUUUCUUCAAUUCCUCUCUAAAAUUCUGUCUCUUUGAUUGAGCCGCGCCAAUAUCACUUAACUUU	105	-
	cme-miR171h	UGAUUGAGCCGCGUCAAUAUC	21	cme-MIR171h	UGAAGGUAUUGACGUGUCUCAAUUUGAAAGGUACAUGGUUUAAUGUUUGCUAAAAAAAUUGGGAAAAUUAUUAAUUUGUGUUAGGGCUUAGCCGUGUGUGUUUUCUGAUUGAGCCGCGUCAAUAUCUCUUCUCAAA	136	-
	cme-miR171i	UUGAGCCGUUCCAAUAUCACA	21	cme-MIR171i	GAAGGCGUUGAUUGAGCCGUUCCAAUAUCACAUGAGCAAGUUGGAAAUCGUUGGAAUCGAAGCAAUCGGCAGCGGCGACAAGAUCUUCAAGGAAAUCAAGAGAUGGGUUGUUGGGAUUGAAGGAAUUGAAGGAUUGGAGGAUGGUGGGGGAGUGAUUUGAGAAGGGUUCAGAGAGGAAGAA	181	-
MIR172	cme-miR172a	GGAAUCUUGAUGAUGCUGCAG	21	cme-MIR172a	UCCGACGGAGCAUCAUCAAGAUUCACAUGAAAUUUCAUUCGACUUCGCCGGAGAUUGAAGAAAUUUUAAAAAAUAUAAAAAGUUAAAAAAAGAAUCAGCAGUCGGCCUCGUGGGAGAUAUUGAUCUAAUUUCCAAUUGACAUGGGAAUCUUGAUGAUGCUGCAGCGGCAAUCAA	174	-
	cme-miR172b	AGAAUCUUGAUGAUGCUGCAU	21	cme-MIR172b	GCUGGUGUAGCAUUAUCAAGAUUCACAUUCAAAUGUGUUGGGGCUACAUUAUUCCUGCACAUUUCUUUGCAACUGAGAAUCUUGAUGAUGCUGCAUCGGCAAUUAA	106	-
	cme-miR172c	AGAAUCUUGAUGAUGCUGCAU	21	cme-MIR172c	GCGGGUGUAGCAUCUUCAAGAUUCACAACAUAUGCAAAUAUUAUCGAAAUAAAAAUAAUAUGAUGCUCAAAAAUCUCAACUUGAGAAUCUUGAUGAUGCUGCAUCAGCAAUCAA	114	-
	cme-miR172d	GGAAUCUUGAUGAUGCUGCAU	21	cme-MIR172d	GUUGGUGCAGCACCAUCAAGAUUCACAAAGGCUUUAAUUAUUAUUUACGUUUAAAUUCUCUUUCCUUAAUUUUAUUCAAAUUUAAAAAAGAAAAGAAAGAAAAAAGAAAAAAGCCUUUUCCUUUGGGAAUCUUGAUGAUGCUGCAUCGUCAAAUAC	156	-
	cme-miR172e	AGAAUCUUGAUGAUGCUGCAG	21	cme-MIR172e	GCUAUUGCUGCAUCUUCAAGAUUCACAAGUUUUUUUUUUCUUGUUUGCCCUAAACCCCCUUGAGAAUCUUGAUGAUGCUGCAGUGGCAAUUA	92	-
	cme-miR172f	UGAAUCUUGAUGAUGCCGCAC	21	cme-MIR172f	GCUAAUGCAGCAUCAUCAAGAUUCUCAAUCAAAAUCAUCUUCCAAACAAAUCAAUCCCACAAAAACAAAAUUUUAAAAAACAAAUAAUUAGGGUUUCCUUUCUUUUUUCUUUAUUUAUUUCUUAUUUUGUUGUGAAUCUUGAUGAUGCCGCACAAGCAAAUUA	163	-
MIR1863	cme-miR1863	AGCUCUGAUACCAUGUUAGAUUUG	24	cme-MIR1863	GAAUCGAAUCUGAACAAAGGGAGUUCGGGGCGUGGUGGGUUACAGACAACGUGGGUUUGGGGCGUGGUAUUGUGACGGACAUGCGUUUUUUGGGUAUUUGGCCGUCAGGUUGCUAGGGUGUUGAACGACGGACGGCGAACGGUUUUAGGGACGACAAACUGAUGAGUUUUAUGGGGUUUUGUGGGGUUGGAAUGGCAGAUCUGAAAGCGUGGGUUUCGGGUUGGGGACAUGAGUUGAAGGGUUUGCAGCGGACAUGGAAGGAGAAAGGGGCAGCGACGGUGGCUGUGGGAGAAAGGUGGAUGCGGCGGCGACGGUGACUGUGGAGAAAAAGGGGCAGCGGCGGGUCUAAGGUUGGAGGGAGCGACGGCUGAUGCGUGAAGCUUCGACAGGCGUGCGUGG…	605	-
MIR2111	cme-miR2111a	UAAUCUGCAUCCUGAGGUUUA	21	cme-MIR2111a	AGGAUAAGGUAAUCUGCAUCCUGAGGUUUAGAUCAGAAUAAUGAAUUUUAAAAAAUGGCUUUUCUUUUCUAGCCCUCGGGUCGCAGAUUACCUCUUCCUU	100	-
	cme-miR2111b	UAAUCUGCAUCCUGAGGUUUA	21	cme-MIR2111b	UAGGAUCUGGUAAUCUGCAUCCUGAGGUUUAGGGAGUUCAAAAUAUUAAUGAUGGGUGGGUUUGAGGGUGCAAAGCCAAUAACAAAAAAGAUAACAAAUUAUUGGCCAAAGCUCUUGAUUUUGAUUCAUUUUGAGCUAUUUUGCCUACAUAUUCCCCUGAUUAUGUGUUUCUCUAGUCCUUGGGAUGCAGAUUAUCUCUUCCUG	204	-
MIR159	cme-miR319a	UUGGACUGAAGGGAGCUCCC	20	cme-MIR319a	UUAAGAGAGCUUUCUUCAGUCCACUCAUGGGUGGCGGUAGGGUUUAAUUAGCUGCCGACUCAUUCAUUCAAAUAUUGAGUCCAAAAAUUUCAAAUCUCAAAUGGAUUCACUAAACGAUUGAAUGAUGCGGGAGACAAAUUGAAUCUUAAGCUUCCUGUACUUGGACUGAAGGGAGCUCCCUUUUCUUUC	189	-
	cme-miR319b	UUGGACUGAAGGGAGCUCCC	20	cme-MIR319b	ACAAGGGAGCUCUCUUCAGUCCAGUCCAAGUCAGUUUUCUCGGUUGUUACUUAGCUGCUGACUCGUUGGCUCAAUAACUGAUCAACUGAUAUAUAAGCUUGAACAAUGAUGUGUUUUUGAACCAACGAUGCAGGAGCCAAGUUCAGCCAUGGCUGUCACGUCUUGGACUGAAGGGAGCUCCCUCACCUUCCAC	193	-
	cme-miR319c	UUGGACUGAAGGGAGCUCCU	20	cme-MIR319c	GAGAGAGAGCUUCCUUCAGUCCACUCAUAGAGGGAUUCAAAGGGGUUGCUGAAGUAACUGCCGACUCAUUCACUCAAACACUCAGUAGAACUCAAAAAGAAAUUAUCCAAGAAAAAGAAAAGAAAAUUUGGUUCAAAGUAUAUUCUUUUCCUCUAUUGUGAUUGUGUGAAUGAAGCGGGAGAUAUUUUGCACUCUCUCUUAUUCUUUGCUUGGACUGAAGGGAGCUCCUCCUUUUUACUU	240	-
	cme-miR319d	UUGGACUGAAGGGAGCUCCU	20	cme-MIR319d	AUGUAGGAGCUCUCUUCGGUUCAUCUCGAGACAGGUGGAAGGUCGAAACGUUGCUGCUCAUUCGUUAGUUCAAUAGCUCAUUAUCCAUCAAAUCUCCAUAAUUUUUAUAUCAAAGUUGUGUGAUGUGCUCCUGAUCUAACGAUGUAGGAGCAAUCUUUGAUCAUCGUUGUCAUGUAUUGGACUGAAGGGAGCUCCUUCACUUUUACU	207	-
MIR390	cme-miR390a	AAGCUCAGGAGGGAUAGCGCC	21	cme-MIR390a	AGAAUCUGUAAAGCUCAGGAGGGAUAGCGCCACCAAAUAUAAGAAAGAUUACCCGAAUAUAUUCAUUUUCGUCGCCCUGCUUUCCGGCGCUAUCUAUCCUGAGUUUCAUGGCUUCU	116	-
	cme-miR390b	AAGCUCAGGAGGGAUAGCGCC	21	cme-MIR390b	UUAGUAUGGAAGAACCUGUAAAGCUCAGGAGGGAUAGCGCCAAUUAAUAUUACAAAAAUUUCAUUCAAAGCUUCACACUUUGCUUUUGUUGAUGGCGCUAUCUAUCCUGAGUUUCAUAGCUUCUUCUUGCUCGA	134	-
	cme-miR390c	AAGCUCAGGAGGGAUAGCGCC	21	cme-MIR390c	GAAUCCUCUGAAGCUCAGGAGGGAUAGCGCCGUUGGUUGACGGCGGUUCCGUCUCCGGGUUGGCGAUUUCUCUAUCGCGGCGCUAUCCAUCCUGAGUUUCACUGGUUCU	109	-
	cme-miR390d	AAGCUCAGGAGGGAUAGCGCC	21	cme-MIR390d	GAGUCCGUUAAGCUCAGGAGGGAUAGCGCCGCGUCCUCCGUUCGAAUCAGCUCCCCCGACAUCAUGAUCUUAUUAUUUCUUGGCGCUAUCCAUCCUGAGUUUCCCGGCUUCU	112	-
MIR393	cme-miR393a	UCCAAAGGGAUCGCAUUGAUC	21	cme-MIR393a	GAGGAAGCAUCCAAAGGGAUCGCAUUGAUCCCAACUUAUAUAUUUACAGUUUUCUUUUCAUUUUCUUUCUUCUACAUAAUUUUGGAUCAUGCUAUCCCUUCGGAUUCCUCCUUU	114	-
	cme-miR393b	UCCAAAGGGAUCGCAUUGAUC	21	cme-MIR393b	CAGGAAGCAUCCAAAGGGAUCGCAUUGAUCCCACUUUGUAGCAAUUUUUUCUGUUUCUUUUUCUUUUUUUUUACCUUUUCAUGUUUUCUUUUUUACCCUCUUCUGCUAUGGAAUUUGGAUCAUGCCAUCUCUUUGGAUUCCUCCUGC	147	-
	cme-miR393c	UCCAAAGGGAUCGCAUUGAUC	21	cme-MIR393c	GGUGGAGAGUUCCAAAGGGAUCGCAUUGAUCCAAUGUUCGUCUUGUCUUAUUGGUGAUGUUGGAGUGAUCAAUUCCCAAUCGAUUAUUGGAUCGUGCGAUCCCUUAGGAAUCUUCCAUC	119	-
MIR394	cme-miR394a	UUGGCAUUCUGUCCACCUCC	20	cme-MIR394a	AACAGAAUUUAUUGGCAUUCUGUCCACCUCCUCCACAUAUUAAUUUAUAUUUAUAUUAUAUAUAUACUUUAAUUUCUGUGUGUUUAUCGUUAUAAUUAAUUAUAAAUUAAAUUGAUUCAUUUGUUUGGUUUGGAGGUGGGCAUACUGCCAAUUGAGUUCUC	161	-
	cme-miR394b	UUGGCAUUCUGUCCACCUCC	20	cme-MIR394b	UAGAGUUUAUUGGCAUUCUGUCCACCUCCCCUCCUUUCUUCAAAUCUUUUUAUUCAAAUUUUUUGGUUUUUGUUUUUUUUUUUUUUUAUUAAAGAAAAUUUAUUUAUAAUAUAGGGGGAGGUGGGCAUACUGCCAACUGAGUUCUG	146	-
MIR395	cme-miR395a	CUGAAGUGUUUGGGGGAACUC	21	cme-MIR395a	ACUAGAGUUCCCUUGAGCACUUCAUUGGAAAAUUGGAAAAUUUGAAAAUUUCAAAUUUUUGUCCAAACCUACUGAAGUGUUUGGGGGAACUCUCGGUGACA	101	-
	cme-miR395b	UUGAAGUGUUUGGGGGAACUC	21	cme-MIR395b	CCUAGAGUUUCCCUGAACAACUUCAUCUAGGCGAGAAUUUUAAUAAUGCUUUCUUAGAUUGAAGUGUUUGGGGGAACUCUUGGUGUCAA	89	-
	cme-miR395c	UUGAAGUGUUUGGGGGAACUC	21	cme-MIR395c	CUUAGAGUUUCCCUGAACAACUUCACCUAGACAAGAAUUUUUAUAAUGCUUUCUUAGAUUGAAGUGUUUGGGGGAACUCUUGGUGUCAA	89	-
	cme-miR395d	CUGAAGUGUUUGGGGGAACUC	21	cme-MIR395d	CCUAGAGUUCCCUUCCAAGCACUUCAGCUGAAAAUGUCAAGAAAUUAUUGAUGUUUCUUUACUGAAGUGUUUGGGGGAACUCUCGGCGUAA	91	-
	cme-miR395e	CUGAAGUGUUUGGGGGAACUC	21	cme-MIR395e	UCUUGAGUUCCCUUCCAAGCACUUCAGAAGAAACAACAACCAUUUCUAGUCACAAAAUUUUGUGAUGUGUACUUUACAACUGAAGUGUUUGGGGGAACUCUAGAAGAUAC	110	-
	cme-miR395f	CUGAAGUGUUUGGGGGAACUC	21	cme-MIR395f	UCUUGAGUUCCCUUCCAAACACUUCAGAAGAAACAACAACCAUAGCUAAUAUCACAAAUUAAAACUUUAUGAGAUGCAACUUUCAGCUGAAGUGUUUGGGGGAACUCUGGAAGAUA	116	-
MIR396	cme-miR396a	UUCCACAGCUUUCUUGAACUU	21	cme-MIR396a	GGCCAUGUUUUUCCACAGCUUUCUUGAACUUAAAAUUUCUUUGUUCAUUCACCAACUAACUACAUAAUAUCUCAAUUCUAAACAAAGCUUUGAAGCUCAAGAAAGCUGUGGGAAAUCAUGACA	123	-
	cme-miR396b	UUCCACAGCUUUCUUGAACUG	21	cme-MIR396b	UUUGUAUUCUUCCACAGCUUUCUUGAACUGCAUCCCUUCCUGAACUCAAUUCGCUCUUAAUUUCCCCUUUCUCGAUCUCUCGAUCGAUCUCAAAGCGUUUUUUGUUCAUCGAUUUUGUUGCGGUUCAAUAAAGCUGUGGGAAGAUACAGUC	151	-
	cme-miR396c	UUCCACAGCUUUCUUGAACUU	21	cme-MIR396c	GGCCAUGUUUUUCCACAGCUUUCUUGAACUUCUUCCCAUUCUCACCAACAAAUUACAAUAAUCUCAAAUUGUAAUUUUUGUAACAUACUUCGAAUAAGCUCAAGAUAGCUGUGGGAAAUCAUGUCA	126	-
	cme-miR396d	UUCCACAGCUUUCUUGAACUU	21	cme-MIR396d	GCCAUGCUUUUCCACAGCUUUCUUGAACUUUCUCUGCUCUUCCCUUCUUCUCACAAUCAAUUUUGUAAGUAAAAUCUCUCUUAGAUUUUACCCAAAAGUUAAAUUUAAAAAAAAAAAAAAAGAAACUUUGGAAGUUCAAGAAAGCUGUGGGAGAACAUGGCA	162	-
	cme-miR396e	UUCCACGGCUUUCUUGAACUG	21	cme-MIR396e	CUUUGUAUUCUUCCACGGCUUUCUUGAACUGCAUUUCAUUAUCUGAUCUUUCUCUUCUUCCAAUUAUAUCUUUUUACAAUACAUACAUAUAUAUAUAUAUAUAUAUAUAUACGUAUUCCUCUUGCUAUGAAUUUCAAUGGCUGCAGUUCAAUAAAGCUGUGGGAAGAUACAAUA	174	-
MIR397	cme-miR397	UCAUUGAGUGCAGCGUUGAUG	21	cme-MIR397	GAAAGAUACGUCAUUGAGUGCAGCGUUGAUGUCGAAACUUAUUUCAAAGUUCUAACUUUUCUCAUCAGCGCUUCAUUCAAUCACGUUUCUUCC	93	-
MIR398	cme-miR398a	UGUGUUCUCAGGUCGCCCCUG	21	cme-MIR398a	CCUACAUGGUCGUCCUGAGAAUACAUGUCACUGUAUUGUCUGAAUAACAUUCAGCAAGUAACAUUCAACAUGUGUUCUCAGGUCGCCCCUGCAGGCUUUU	100	-
	cme-miR398b	UGUGUUCUCAGGUCACCCCUU	21	cme-MIR398b	CCCAAAGGAGUGAACCCGAGAACACAAGAUUGCAUUUGAGAUUUGCCCAAUUGAUUGAUUUUUGUUUGUUGGGAGGAUUAAUUCAACAUAUUGCUCUUUGUGUUCUCAGGUCACCCCUUUGGAGACAC	128	-
MIR399	cme-miR399a	UGCCAAAGGAGAUUUGCCCCG	21	cme-MIR399a	AUUACUGGGCAAUUACUCUUUUGGCAGAUAUGUUAUGCAUGCUCUUGAUGACUUAUGUGUCAAGAAGCAUACUUGCUAACUGCCAAAGGAGAUUUGCCCCGCAAUAUUCUC	111	-
	cme-miR399b	UGCCAAAGGAGAGUUGCCCUA	21	cme-MIR399b	GUCUUAGGGCAAUCUCUUUCUUGGCAGGUUCUUGGCUUUUUACAUUAUUCAUCACAAUACACAUAUAUAUGUGUGUAUAUAUAUUUAUCAUAAUAUUUAUUGUUUUUAUAUCAUUCCCUAUAUAACUUGCCAAAGGAGAGUUGCCCUAUGACUGCUAU	158	-
	cme-miR399c	UGCCAAAGGAGAUUUGCCCGG	21	cme-MIR399c	AUUUCUGGGCAAUUACUCCAUUGGCAGUUGCCACCUUCCUUUUAAAACACACACACACUGACACAUACAUAUAUAUAUAUUAUAUAUUAUGUGAAAUCAUAUUGCCAAAUUUAAGGCAAUAACAAAAUCGCUACUGCCAAAGGAGAUUUGCCCGGUAAUGCUCC	164	-
	cme-miR399d	UGCCAAAGGAGAGUUGCCCUU	21	cme-MIR399d	GUAGAAGGGCUUCUCUCCAUUGGCAGGCAUAAUGACUUUGGCUUUCAUGUUCUGCCAAAGGAGAGUUGCCCUUCAUCUAGU	81	-
	cme-miR399e	UGCCAAAGGAGAGUUGCCCUU	21	cme-MIR399e	GCAGAAGAGCUUCUCUCCAUUGGCAGGCGAAUUAUGGUUUAGCUUUCAUGUCCUGCCAAAGGAGAGUUGCCCUUCAUCUAGU	82	-
	cme-miR399f	UGCCAAAGGAGAAUUGCAC	19	cme-MIR399f	GGCAGGGCAAUUCUCCUUUGGCAAAAAUGCAUAAACACAAAUACAUUUAUAUAAAUGCAUUUUUUUUUUUUUUAAAAGAAAAGAGUGACUGUUGUUUCAUUCAUGUUGUUGCCAAAGGAGAAUUGCACUGUCAUU	135	-
	cme-miR399g	AGGGCUUCUCUCCAUUGGCAGG	22	cme-MIR399g	AGGGCUUCUCUCCAUUGGCAGGCAUAAUGACUUAGACUUUCAUGUUCUGCCAAAGGAGAGUUGCCCUUC	69	-
MIR408	cme-miR408	AUGCACUGCCUCUUCCCUGGC	21	cme-MIR408	GAGCAGCGGGGAACAGACAGAGCAUGAAUGGAGUCCUCAACAGUCUCAAAAUCAAAUCAACACAUACCUUUUACCCUUUUAUCUUCCUGUUGUGCCUCUACUCAUGCACUGCCUCUUCCCUGGCUGCCCCUUAU	134	-
MIR477	cme-miR477b	CUCUCCCUCAAAGGCUUCUG	20	cme-MIR477b	UUCCUUUUGCUUUCUCUCCCUCAAAGGCUUCUGGCAACAAUGACAUUCGAACGUAAUUUGUUGUAUUCACGUAUGUCUGAGGCCUUAGGGGAGAGUACGUGAAAG	105	-
MIR530	cme-miR530a	UGCAUUUGCACCUGCACCUU	20	cme-MIR530a	CCCUUCAUCUGCAUUUGCACCUGCACCUUAUUCAACUUCUCUCUUCUCUCUCCACCAACGAUAUAGAAGAACAUGAGUAUGAAGAACAAAAGGUGAGAGAAAAAAAGGAUCAAUAAUUCAAAGGUGCUGGUGCAUUUGCAGCUGAAUGCCAUCUUGGAAA	160	-
	cme-miR530b	UGCAUUUGCACCUACACCUU	20	cme-MIR530b	UAGCCUUCACCUGCAUUUGCACCUACACCUUCAUCUUUGAUUUCUUCUAAACAAGGCCAUUGAGGUGCAGGUGCUUCUGCAAGUGAAUGCCAUCUUG	97	-
MIR7129	cme-miR7129	AGUCAAAUCUAAACGAUCGUGUAU	24	cme-MIR7129	AGUCAAAUCUAAACGAUCGUGUAUCAAGUAAUCUUGAAAAGAAAUCGUUUAGAUUUGGCUAC	62	-
MIR7130	cme-miR7130	GUUUGGAAUGUGCGAGAUGUGUGC	24	cme-MIR7130	GUUUGGAAUGUGCGAGAUGUGUGCGAGAUGAUACAUCUCGCACAUUUUAAACUU	54	-
MIR858	cme-miR858	UCUCGUUGUCUGUUCGACCUU	21	cme-MIR858	CUUUUGCUCUCGUUGUCUGUUCGACCUUGAAUUUUUCUCAAAAACAUAGAAAUAUUAUAUAUUCAGAACUUUUUUUUUUUUUUAUCAAUAAAUAAAUAAAAUAAAACCCUCAAUUUUGGAUGGAUUCAUUGGUAGGUUUAGGUAGCAGCCGAAGGACUAUACAU	164	-

## Sheet: novel miRNA  in this study
miRNA id	miRNA seq	miRNA len	pre-miRNA id	pre-miRNA seq	pre-miRNA len	pre position	score
chr08_32282	ugccaaaagagacuugcccug	21	chr08_32282	gggcggaucuuuuuuggcagguggauucaucuaaauuaaaauugaucugccaaaagagacuugcccug	68	chr08(-):1443567-1443635	37557.8
chr01_7305	aaaaggucagagguucgaaucucc	24	chr01_7305	aaaaggucagagguucgaaucuccacuuaucgaccgaaaguagagauucaaaccuaugaucucuag	66	chr01(-):33617032-33617098	18932.5
chr02_9360	uuuaccaauugaucucaacucuuu	24	chr02_9360	agaguuggguugaguugguaaaauucaauuuaccaauugaucucaacucuuu	52	chr02(-):357501-357553	7930.2
chr11_45672	auucaauccuaugacuaaugaguu	24	chr11_45672	acucgucuuuauucguaagugugcuuuuuucucucguucugauggcauauucaauccuaugacuaaugaguu	72	chr11(-):32062945-32063017	6275.2
chr00_2803	uuguuugaauucuugaugcgg	21	chr00_2803	uuguuugaauucuugaugcggaaaaaaaaguaaagucgggucgaaugaauaaau	54	chr00(-):19596705-19596759	5771.1
chr04_15683	cggucccuggaauuuguugaua	22	chr04_15683	ucagggaauuaucaagccaaucaaacggucccuggaauuuguugaua	47	chr04(+):17863997-17864044	3694.1
chr08_33102	ugaaucuguagacacgucaugu	22	chr08_33102	caagggucuacauuggcaaauagggaugaaucuguagacacgucaugu	48	chr08(-):17555062-17555110	2343.1
chr10_38532	cauuguacuuggcuuggguuu	21	chr10_38532	cauuguacuuggcuuggguuucuucgauaagguaguaacccuucuagacuccaacagagguacgcuaucc	70	chr10(+):23554571-23554641	2112.2
chr04_15894	ucaaaacugguggauguauuuu	22	chr04_15894	ucaaaacugguggauguauuuuggacucuccgaggaaauauuuccgguagaaguucaacguucguaccaccuuuuccaacaa	82	chr04(+):21443428-21443510	1871.5
chr07_28660	uucucucccucaagggcuucga	22	chr07_28660	uucucucccucaagggcuucgacgauggcgaccaacaugaucucaagcuuugcucgaagcccgaggggaggggacg	76	chr07(+):23135772-23135848	1687.8
chr09_33745	cauguuauugaggaagcucuug	22	chr09_33745	aagaucuucccuaauaacaugaagggaagcuaauugaucuucuuuucauguuauugaggaagcucuug	68	chr09(+):1010937-1011005	1537.7
chr09_36478	ucggacauugacaacuuggaa	21	chr09_36478	cuaggguuucacgacagacaacagacgaagcucucaccucucugaggcgagugggaaagggcgcaagguugagaaagucuucggacauugacaacuuggaa	101	chr09(-):20619146-20619247	1480
chr09_36566	agaauagguguguuugguuuauga	24	chr09_36566	augaccucuguuauuaguccuuaaauuuuaaagaauagguguguuugguuuauga	55	chr09(-):21325190-21325245	1238
chr09_36184	ugccaauguagacccuuguuca	22	chr09_36184	aaacgggaugugucuacagauucauccccauuugccaauguagacccuuguuca	54	chr09(-):14876406-14876460	794
chr08_31631	ugccaauguagacccuuguuca	22	chr08_31631	acgugucuacagauucaucccuauuugccaauguagacccuuguuca	47	chr08(+):17555067-17555114	792.7
chr12_49087	aacuacaaucagauugagcaccuu	24	chr12_49087	aacuacaaucagauugagcaccuuucauucuucaauuaaguuguguguuuu	51	chr12(-):21415364-21415415	767.7
chr08_33372	caugcauggucacggacguggu	22	chr08_33372	uuuagggagcgauccaucaucuucauacaugcauggucacggacguggu	49	chr08(-):28558944-28558993	685
chr04_18434	ugucggccauucugaaaaucuu	22	chr04_18434	gauucucagaaaaagccaaaaugggguccugucaugucggccauucugaaaaucuu	56	chr04(-):17866734-17866790	652.9
chr11_42373	aucggcaucauauccucugcgcag	24	chr11_42373	ucgcagaagagauggcgccgacacuuguucuucucucucgagguucugguaucggcaucauauccucugcgcag	74	chr11(+):28072058-28072132	621.6
chr07_28329	uauucaguugguugagaauagu	22	chr07_28329	caucauaacgggucuaugggguucuaaagaggagucuauucaguugguugagaauagu	58	chr07(+):14893263-14893321	614.5
chr02_10585	cacguccgacauuauggcaucg	22	chr02_10585	cacguccgacauuauggcaucgcuuccucuuagaugucguaguggucaagcggugug	57	chr02(-):22768772-22768829	499.1
chr00_3204	aguguuugauaauguuccuuguuu	24	chr00_3204	acuuagggcccguuugguaacguuuuuguuuccuguuuucuguuucuguuuccauuuuuuaagaaacaaaaguguuugauaauguuccuuguuu	94	chr00(-):29332954-29333048	499
chr05_21762	aaaaccaacugcagaccuuuuagu	24	chr05_21762	auaaauuuguaguaguguuuuuacuucuuuuaacacuauaaagaugaaaaaccaacugcagaccuuuuagu	71	chr05(-):1918372-1918443	492.3
chr05_21976	aguguuugauaauguuccuuguuu	24	chr05_21976	auuuaaggcccguuugguaacguuuuuguuuccuguuucuuguuucuguuuccauuuuuuaagaaacagaaguguuugauaauguuccuuguuu	94	chr05(-):3125870-3125964	481.8
chr00_2306	aguguuugauaauguuccuuguuu	24	chr00_2306	guaagggcccguuugguaacguuuuuguuuccuguuuucuguuucuguuuccauuuuuuaagaaacaaaaguguuugauaauguuccuuguuu	93	chr00(-):9041515-9041608	465.4
chr07_29906	agaagacucuccaacucuugaagu	24	chr07_29906	uucauuugugaggugagaaauuuuuuacucuagaaggucuauagauaauucuccuaagaguuagaagacucuccaacucuugaagu	86	chr07(-):11317973-11318059	453.1
chr07_29861	aaacgauugugaugaccaugcuaa	24	chr07_29861	aaacgauugugaugaccaugcuaaacaaucguguugcuaugguaagugaucguuua	56	chr07(-):10193822-10193878	451.7
chr07_29607	aauccauaguaacgugauagaaug	24	chr07_29607	aauccauaguaacgugauagaauguuaucuuccucgucauacuauauagg	50	chr07(-):5095972-5096022	433.9
chr09_35301	aaaaaacuagacgaucguguauca	24	chr09_35301	aaaaaacuagacgaucguguaucaugaccuauaaacgaucgaauaucauucauuuagacuauaguacacaauuguuuagaagaaga	86	chr09(-):452701-452787	428.8
chr10_40226	aucguugauccuaauagacaagca	24	chr10_40226	auuuuuauuggugauaaauggauuuaucguugauccuaauagacaagca	49	chr10(-):24904376-24904425	376.5
chr12_49562	auaauugucuaccguugauaaacu	24	chr12_49562	aucaaucgaugauagacauaugacauuauaauugucuaccguugauaaacu	51	chr12(-):24555640-24555691	374.6
chr12_48854	auuuuccuaugaugcaugugagug	24	chr12_48854	aagcaugcuuagcuuggaacaauuauauauugggugaccuucugaauauuuuccuaugaugcaugugagug	71	chr12(-):17495390-17495461	373.5
chr05_22681	aacaauugugaggauguuagaccg	24	chr05_22681	aacaauugugaggauguuagaccgaaucuauuacuuuaugagaugaaaagucauguuaauuaugaucgagcuaaucucacuuucguuucuaa	92	chr05(-):21991855-21991947	313.1
chr02_10147	acaauccgucugauccuacaacau	24	chr02_10147	acaauccgucugauccuacaacauuuaggugucaaaguaacucguagaaaauuaauuccuagguagguggucaccaugga	80	chr02(-):12443721-12443801	310.6
chr04_19359	aaagucuaucgauaauaagaaucu	24	chr04_19359	aaagucuaucgauaauaagaaucuaucgcuaauagaucauguugcaaaaauugaucuaucacugaaaauuuaucaucguuagauuuua	88	chr04(-):30259512-30259600	278.4
chr00_1080	aagaggaucaugggcauucaauuu	24	chr00_1080	aagaggaucaugggcauucaauuuauuugagaguuucuuccauuuuu	47	chr00(+):20218775-20218822	264.4
chr02_9011	aucgcguacacgacuccagucauu	24	chr02_9011	gugucaggaaaacguguacgugguauacgacuccagucagaagucguguaucgcguacacgacuccagucauu	73	chr02(+):24245050-24245123	249.9
chr11_41718	uugucacaccucguucuaaguuuu	24	chr11_41718	uugucacaccucguucuaaguuuuccccucuaaccuagaucguggugugaaucua	55	chr11(+):11788747-11788802	249.2
chr10_39315	auuauuuagggauuaggauuauuu	24	chr10_39315	auuauuuagggauuaggauuauuuaucauauucuuccuugaaccaaacacgguuugaccccauuucuuaauucuuuuuccuuaaaacccc	90	chr10(-):4862465-4862555	239.2
chr05_20603	aucuauuuuugucgacgugaugau	24	chr05_20603	augauuguggguaaaaguaccuuuuugucaaauuuuuuuguggccagaaaaucuauuuuugucgacgugaugau	74	chr05(+):8137111-8137185	237.7
chr10_36978	aaaaucgaucgaacugaggguagu	24	chr10_36978	aaaaucgaucgaacugaggguagucagucgaaaacaugaggagguuuggucgaugu	56	chr10(+):692711-692767	230.5
chr11_40459	uuggaacuuugggcgaauaaau	22	chr11_40459	cuugguugucuaacuguaccaaacaugaaacuguuuagacaacaguauguauuggaacuuugggcgaauaaau	73	chr11(+):1084782-1084855	207.7
chr01_6386	ggagucauuggaucauacacaucu	24	chr01_6386	uuugacaucucucuaaaauauuuggagucauuggaucauacacaucu	47	chr01(-):14197465-14197512	206.8
chr12_47608	aaucaucgcgagggucugaauuaa	24	chr12_47608	aaucaucgcgagggucugaauuaauguggaaaaggcacaaauucuugaguucgugaguucgau	63	chr12(+):24920149-24920212	204.2
chr02_11042	aucucauacuguuggcauaucuau	24	chr02_11042	acgaggauucaaguacggguuggaaaagccaaucucauacuguuggcauaucuau	55	chr02(-):26822002-26822057	199.6
chr02_10611	auaaaucgugacagacugcacuau	24	chr02_10611	auaaaucgugacagacugcacuauauauuugugucuauguuuguuguaauaaacacauguaauagucuaucguaaucuaucaca	84	chr02(-):23387270-23387354	184.9
chr02_7874	aaauugcgauagaucaagauagau	24	chr02_7874	aaauugcgauagaucaagauagauuauugauagucacaaauaauaaucuauauuggucuagaaugucaua	70	chr02(+):2237540-2237610	183.6
chr06_26829	acaagacaggaccccuuaucugau	24	chr06_26829	acaagacaggaccccuuaucugauaaaauuuuaagaagaagauaagaucgaauuagacaggauaggccccuua	73	chr06(-):28808217-28808290	175.4
chr06_24860	aucuugccuugacgaaucuccu	22	chr06_24860	aucuugccuugacgaaucuccuugagaagagaagaugggcguaaggauuguucagccaguuuauugaugggaguuuucgagguaccaacu	90	chr06(+):32243635-32243725	171.9
chr10_37312	aauuuaguugaagaucaguuuaca	24	chr10_37312	aauuuaguugaagaucaguuuacacuucaaaaguagaucaguucauuagauu	52	chr10(+):2953387-2953439	162.5
chr05_22190	agaaagaugagcucuagacgcuau	24	chr05_22190	uaguuuuaguuggcuuuuuggucaaauauuagaagaauaauugucuaaaauguuuaaagaaagaugagcucuagacgcuau	81	chr05(-):5490954-5491035	156.3
chr12_46806	ucccguguggugcagauuagcu	22	chr12_46806	ucccguguggugcagauuagcuaagaaugguaggaacauuaggugcacauaacgaguugauuuaucugcgaacauacucu	80	chr12(+):19399309-19399389	150.4
chr11_44499	aaccucgaccucggauaaguuauu	24	chr11_44499	aaccucgaccucggauaaguuauuucaacugaauucuuggguccuugg	48	chr11(-):12617110-12617158	147.1
chr01_4362	uuggauuggguugaaccgaauuuu	24	chr01_4362	uuggauuggguugaaccgaauuuuucaaacucaacccaaaaagaccaaaauuuucaacgcaauccaacucaca	73	chr01(+):15223327-15223400	133.1
chr02_10365	aauuaacuguuuugcuauuuugac	24	chr02_10365	aaaguagauaggggcauuuaaggcauauuuaucucauuuaauaugugaaaauuaacuguuuugcuauuuugac	73	chr02(-):16970378-16970451	102.7
chr12_48531	aauucucaguggcuugguaauacu	24	chr12_48531	aauucucaguggcuugguaauacugucgacaauugcaaguccugagauaaaguu	54	chr12(-):8426464-8426518	90.4
chr09_33902	ugaagcuagggaucauguggu	21	chr09_33902	ugaagcuagggaucauguggugguccuuguuguggccgacucaugucuucuaugagccucuacauucguuccacuucugaagcua	85	chr09(+):2741184-2741269	90.1
chr08_32699	augugaaacucucaacaucuccaa	24	chr08_32699	gacaagaagaugaauaacucacgugaaucuacuagguuucucuaaugugaaacucucaacaucuccaa	68	chr08(-):6444062-6444130	86.3
chr11_41707	auaaaucguggguacuuuuaauau	24	chr11_41707	auacaaaguucaauuucacgaauuacauauuuucagaaaucucguauaaaucguggguacuuuuaauau	69	chr11(+):11445618-11445687	77.8
chr09_36089	aaaaaacuagacgaucguguauca	24	chr09_36089	aaaaaacuagacgaucguguaucaugaucuaaaugaucguagaucauucauuuagauuaugguacacgauuguuuagaagaauauuacu	89	chr09(-):13553778-13553867	5.2
chr11_43276	ugguggguuggcacgggccuc	21	chr11_43276	ggaagugucaaucuucaucacgucccaccaaugggugugguggguuggcacgggccuc	58	chr11(-):1049984-1050042	5.2
chr00_2118	cguuugguagguuggcacgag	21	chr00_2118	gccaauccucaugacguccaaccaaugcguuugguagguuggcacgag	48	chr00(-):5362341-5362389	5.1
chr05_20016	aauggucgaggucgguuuagacau	24	chr05_20016	aauggucgaggucgguuuagacaucuaucaaauaaagauucgaaaaaccgacuucgaccgauugaugcu	69	chr05(+):2048353-2048422	5
chr10_38203	ugguggguuggcacgggccuc	21	chr10_38203	gguagugucaauccuuauuacgucuuaccaaaaggugugguggguuggcacgggccuc	58	chr10(+):10763808-10763866	4.9
chr03_11820	uauucauuucuuugugggaccu	22	chr03_11820	uauucauuucuuugugggaccuaugguccuuugagggucuucccauuaagggagauuucuacgaggaaaugaucccu	77	chr03(+):11853312-11853389	4.8
chr00_2081	cgaauugcaaauccauggcgua	22	chr00_2081	cgaauugcaaauccauggcguaguuuucugcacucauaggugacggugcagaggauugagcuggggauuucuuucug	77	chr00(-):4716595-4716672	4.8
chr00_3087	uguuuagauugaagaaguuuu	21	chr00_3087	uguuuagauugaagaaguuuuguuuaggguuuucccgucggccauaccagagucaaaauuucuucaaugaaaacaaa	77	chr00(-):26247236-26247313	4.7
chr11_42648	aagucuaucggugauauaaucuau	24	chr11_42648	aagucuaucggugauauaaucuauaaaugauaugaguauaucaccgauagauuuugcu	58	chr11(+):30367426-30367484	4.5
chr02_10112	cguuugauggguuagcacgag	21	chr02_10112	ucaauccucauuacgucuaaccaauacguuugauggguuagcacgag	47	chr02(-):10616831-10616878	4.5
chr06_27419	aaaguuuuggauucugucaaugau	24	chr06_27419	aaaguuuuggauucugucaaugauagaaaccaauagacuucuaucauugucuaucaaagauuuauuauugauaaaaucuaaaauuuuuc	89	chr06(-):36511471-36511560	4.5
chr11_45033	uaaauggauccauugggugga	21	chr11_45033	uaaauggauccauuggguggaauacugguauaacacaacguaccagcggucacuugguguuucucuuuucc	71	chr11(-):27189417-27189488	4.1
chr10_39935	caagacaaggguaggaggaugg	22	chr10_39935	caagacaaggguaggaggauggcaagguaagcucaauuuucucauagcccaucuugac	58	chr10(-):16738732-16738790	4
chr04_14899	aaaugucacggaucucuuauugau	24	chr04_14899	caauaggcauuuuucaugacagaaaauaaaugucacggaucucuuauugau	51	chr04(+):3935074-3935125	4
chr12_48566	ugaggacggauucaaagaggcc	22	chr12_48566	ccuuuugggaucgaaagaagcauaugguaacauugccauaugaggacggauucaaagaggcc	62	chr12(-):8942560-8942622	3.9
chr06_26766	aaauuguuguagucgaaucgaacc	24	chr06_26766	aaauuguuguagucgaaucgaaccagaauauuugguuuguucgaugcaaacaguggaguaau	62	chr06(-):27152962-27153024	3.7
chr09_35593	uuauuaugcuuggauuugguaag	23	chr09_35593	uuauuaugcuuggauuugguaaguugucaagugaagguaugagauucgcuuccgucacuuacaacuaccgaaaagaugaaaaa	83	chr09(-):4144915-4144998	3.5
chr09_36243	uuucaagggacagcgauuggc	21	chr09_36243	uuucaagggacagcgauuggcauaaugaccuuuucgguugcauuuaaaguacgcguuguuggucuuugaaggau	74	chr09(-):15334158-15334232	3.4
chr09_35950	aaaaucguuuagaucuggcuaucc	24	chr09_35950	cuauccaaaucuaaaugaucaaauccaaaucuaaaugaucaagagaaucuugaacaaaaaaaucguuuagaucuggcuaucc	82	chr09(-):9325763-9325845	3.3
chr09_35949	aaaaucguuuagaucuggcuaucc	24	chr09_35949	aaaaucguuuagaucuggcuauccaaaucuaaaugaucaaaucuaaacgaucguguaucaaacaauaguuaaaucuaaacgauguauu	88	chr09(-):9325699-9325787	3.3
chr02_8432	uagugggagaaagguuuaugu	21	chr02_8432	augaaguuucccaauuaagagagguaguccuuucuagugggagaaagguuuaugu	55	chr02(+):12452735-12452790	2.9
chr10_39922	agggacccgugcuccauaaaaacc	24	chr10_39922	uuggguuauuggguguuuaaaugaggcauagggacccgugcuccauaaaaacc	53	chr10(-):16155005-16155058	2.7
chr06_24527	uauuuugugaagcuuggugucc	22	chr06_24527	auacaaauuccaacaguucgaguauuuugugaagcuuggugucc	44	chr06(+):22207608-22207652	2.6
chr07_30026	auuuaucauugguagacuuugcua	24	chr07_30026	ucauggucuaucaauauuagauuauauuguugguggcuauaauagauauaagucuaagaacgauaaaaauuuaucauugguagacuuugcua	92	chr07(-):18724096-18724188	1.9
chr09_36275	auaaaguugaguggggcucgagcc	24	chr09_36275	auaaaguugaguggggcucgagcccccugaagcucuacuaaauccacuagugagcacaccccucuaguuccccuuaaaaaacuuuaagc	89	chr09(-):16561892-16561981	1.8
chr00_1264	cgaugcgggcuaucggguucg	21	chr00_1264	cgaugcgggcuaucggguucguuguccacccaaagaugggugucgacagaaaggggccaacgggacgcgacgcu	74	chr00(+):24372092-24372166	1.6
chr06_25203	aaaguuuuguagccuugcaaggaa	24	chr06_25203	uugagggugggaauaaguacaguauaaacaugcccuuguuuaauuaguacaaaguuuuguagccuugcaaggaa	74	chr06(+):35142521-35142595	1.6
chr01_5977	ucaaauucccaucaugauagacau	24	chr01_5977	ucaaauucccaucaugauagacauauuauuaaaaaucugaugggaaugguaugaua	56	chr01(-):2659736-2659792	1.6
chr04_16062	cgaugcgggcuaucggguucg	21	chr04_16062	cgaugcgggcuaucggguucguuguccacccaaagaugggugucgacagaaaggggccaacgggacgcgacgcu	74	chr04(+):24800211-24800285	1.6
chr00_1776	guuauuugaaacgaucguuuaguu	24	chr00_1776	guuauuugaaacgaucguuuaguuauuuuaaacgaucguuuaguuauuuaaacgaucguuuaguuauuuaaacgaucguuuaguucuuuuaaa	93	chr00(+):39659399-39659492	1.4
chr10_38873	uagucuguuguugauauaccccau	24	chr10_38873	uagucuguuguugauauaccccauaaacuauaaaagcauaucaacgauagaaaucuaucacc	62	chr10(-):2071379-2071441	1.4
chr00_1178	guuauuugaaacgaucguuuaguu	24	chr00_1178	guuauuugaaacgaucguuuaguuauuuuaaacgaucguuuaguuauuuuaaacgaucguuuaguuauuuaaacgaucguuuaguucuuuuaaa	94	chr00(+):22562421-22562515	1.2
chr00_1216	aagguucaacuggcuaaacuuuuu	24	chr00_1216	aagguucaacuggcuaaacuuuuuaagaucuaaaucuuggauuuuucccaaucaagguugaauugguuucaac	73	chr00(+):23583082-23583155	1
chr01_7004	aacucuggagaauguguauagauc	24	chr01_7004	ucuugcuauagucuccauauucacgagcuuugaauauuuuucauuguuuucaaaagucuccugaaacucuggagaauguguauagauc	88	chr01(-):29621883-29621971	1
chr00_1881	agcuaaacgaucguguaugagguu	24	chr00_1881	agcuaaacgaucguguaugagguucuaggguaaacaaucgugauaaaauagaaaacuaaacgauuguauggugcaaacau	80	chr00(-):1727968-1728048	1
chr12_48372	cggcguguggaaaaauaggcuu	22	chr12_48372	gucuuuugcacacacacgccuaucgucuagcuaaaacaaacggcguguggaaaaauaggcuu	62	chr12(-):4227918-4227980	0.9
chr12_46608	acaaaauauccugacgucagacuc	24	chr12_46608	acaaaauauccugacgucagacucccaaaacaaagaaaaaaacuauugaggaugaugucgaaggauggauaguugugac	79	chr12(+):13109790-13109869	0.8
chr04_19497	aaaucgcgagcucucguaaauagu	24	chr04_19497	aaaucgcgagcucucguaaauagugguuuauugcaaucuauuauagauagacugugauauauuacuaaauuuauaaauaucuugucgguaga	92	chr04(-):31779942-31780034	0.6
chr10_39956	ugacugaccgucaugaaaaccc	22	chr10_39956	accuuccgugucggucgggaauagugccaugucggugacugaccgucaugaaaaccc	57	chr10(-):16740715-16740772	0.5
chr05_22212	agcuauuggugauaguugcucuca	24	chr05_22212	uuaauaacuaucauugauagucguuaucaauaauagcaacagauaguacuaaaauaaaagcuauuggugauaguugcucuca	82	chr05(-):5763694-5763776	0.5
chr10_38204	ugguggguuggcacgggccuc	21	chr10_38204	ugguggguuggcacgggccuccucagggucgcuauacuuuuugaagugccugugauagucaccccagaacu	71	chr10(+):10763845-10763916	0.3
chr06_24500	cugguggauguauuuuggacu	21	chr06_24500	cugguggauguauuuuggacuuucugaagaaauuuuuccaguagaaguccaacguucauaccaucucuu	69	chr06(+):21003146-21003215	0.2
chr03_11134	aauccgaaggcgauaaucaagaug	24	chr03_11134	aauccgaaggcgauaaucaagaugauccaacgucaucauuaagauaaucgaucgccgugaccguc	65	chr03(+):1336832-1336897	0.2
chr06_24725	cguuugguagguuggcacgag	21	chr06_24725	agugucaauccccaugacguccaacuaauacguuugguagguuggcacgag	51	chr06(+):28521290-28521341	0.1
chr04_15919	auaaauuggugucgaguuauagau	24	chr04_15919	aaauaacgguaacacauuuaaagcaucaauguaagaguauugaugauaauaaauuggugucgaguuauagau	72	chr04(+):21868780-21868852	0.1
chr04_15939	cguuugguagguuggcacgag	21	chr04_15939	ugucaauccucauaacguccaaccaauacguuugguagguuggcacgag	49	chr04(+):22689328-22689377	0
chr09_35696	uuugguagguuggcacgagcc	21	chr09_35696	agugucaauccucaucacguccaaccaaugguuugguagguuggcacgagcc	52	chr09(-):5783920-5783972	0

## Sheet: N-SG1
miRNA name	miRNA seq	miRNA len
cme-miR156a	UGACAGAAGAGAGUGAGCAC	20
cme-miR156b	UUGACAGAAGAUAGAGAGCAC	21
cme-miR156c	UGACAGAAGAGAGUGAGCAC	20
cme-miR156d	UGACAGAAGAGAGUGAGCAC	20
cme-miR156e	UUGACAGAAGAUAGAGGGCAC	21
cme-miR156f	UGACAGAAGAUAGAGAGCAC	20
cme-miR156i	UGACAGAAGAGAGUGAGCAC	20
cme-miR156j	GUUGACAGAAGAGAGUGAGCAC	22
cme-miR159a	UUUGGAUUGAAGGGAGCUCUA	21
cme-miR159b	AUUGGAUUGAAGGGAGCUCCU	21
cme-miR160a	UGCCUGGCUCCCUGUAUGCCA	21
cme-miR160b	UGCCUGGCUCCCUGUAUGCCA	21
cme-miR160c	UGCCUGGCUCCCUGUAUGCCA	21
cme-miR160d	UGCCUGGCUCCCUGAAUGCCA	21
cme-miR162	UCGAUAAACCUCUGCAUCCAG	21
cme-miR164a	UGGAGAAGCAGGGCACGUGCU	21
cme-miR164b	UGGAGAGGCAGGGCACAUGCU	21
cme-miR164c	UGGAGAAGCAGGGCACGUGCA	21
cme-miR164d	UGGAGAAGCAGGGCACGUGCA	21
cme-miR166a	UCGGACCAGGCUUCAUUCCCC	21
cme-miR166b	UCGGACCAGGCUUCAUUCCCC	21
cme-miR166c	UCGGACCAGGCUUCAUUCCCC	21
cme-miR166d	UCGGACCAGGCUUCAUUCCCC	21
cme-miR166e	UCGGACCAGGCUUCAUUCCUC	21
cme-miR166f	UCGGACCAGGCUUCAUUCCCC	21
cme-miR166g	UCGGACCAGGCUUCAUUCCC	20
cme-miR166h	UCGGACCAGGCUUCAUUCCCC	21
cme-miR166i	UCGGACCAGGCUUCAUUCUC	20
cme-miR167a	UGAAGCUGCCAGCAUGAUCUA	21
cme-miR167b	UGAAGCUGCCAGCAUGAUCUA	21
cme-miR167c	UGAAGCUGCCAGCAUGAUCUU	21
cme-miR167d	UGAAGCUGCCAGCAUGAUCUG	21
cme-miR167e	UCAAGCUGCCAGCAUGAUCUA	21
cme-miR167f	UGAAGCUGCCAGCAUGAUCUG	21
cme-miR168	UCGCUUGGUGCAGGUCGGGA	20
cme-miR169a	UAGCCAAAAAUGACUUGCCUG	21
cme-miR169b	UAGCCAAAAAUGACUUGCCUG	21
cme-miR169c	UAGCCAAAGAUGACUUGCCUG	21
cme-miR169d	UAGCCAAAGAUGACUUGCCUG	21
cme-miR169e	UAGCCAAGGAUGACUUGCCUG	21
cme-miR169f	CAGCCAAGGAUGACUUGCCGG	21
cme-miR169g	AAGCCAAGGAUGAAUUGCCGG	21
cme-miR169h	CAGCCAAGGAUGACUUGCCGG	21
cme-miR169i	UAGCCAAAAAUGACUUGCCUGC	22
cme-miR169j	UAGCCAAAAAUGACUUGCCUGC	22
cme-miR169k	UGAGCCAAGGAUGACUUGCCU	21
cme-miR169l	UAGCCAAAAAUGACUUGCCUGC	22
cme-miR169m	UAGCCAAAAAUGACUUGCCUGC	22
cme-miR169n	UAGCCAAGGAUGACUUGCCUG	21
cme-miR169o	UAGCCAAAGAUGACUUGCCUG	21
cme-miR169p	UGAGCCAAAGAUGACUUGCCU	21
cme-miR169q	UGAGCCAAAGAUGACUUGCCU	21
cme-miR169r	GAGCCAAGAAUGACUUGCCGG	21
cme-miR169s	UGAGCCAAAGAUGACUUGCCU	21
cme-miR169t	UGAGCCAAGAAUGACUUGCCGGC	23
cme-miR171a	UGAUUGAGCCGCGCCAAUAUC	21
cme-miR171b	UUGAGCCGUGCCAAUAUCACG	21
cme-miR171c	UGAUUGAGCCGUGCCAAUAUC	21
cme-miR171d	UUGAGCCGUGCCAAUAUCACG	21
cme-miR171e	UGAUUGAGCCGCGCCAAUAUC	21
cme-miR171f	UGAUUGAGCCGUGCCAAUAUC	21
cme-miR171g	UGAUUGAGCCGCGCCAAUAUC	21
cme-miR171h	UGAUUGAGCCGCGUCAAUAUC	21
cme-miR171i	UUGAGCCGUUCCAAUAUCACA	21
cme-miR172a	GGAAUCUUGAUGAUGCUGCAG	21
cme-miR172b	AGAAUCUUGAUGAUGCUGCAU	21
cme-miR172c	AGAAUCUUGAUGAUGCUGCAU	21
cme-miR172d	GGAAUCUUGAUGAUGCUGCAU	21
cme-miR172e	AGAAUCUUGAUGAUGCUGCAG	21
cme-miR1863	AGCUCUGAUACCAUGUUAGAUUUG	24
cme-miR2111a	UAAUCUGCAUCCUGAGGUUUA	21
cme-miR2111b	UAAUCUGCAUCCUGAGGUUUA	21
cme-miR319a	UUGGACUGAAGGGAGCUCCC	20
cme-miR319b	UUGGACUGAAGGGAGCUCCC	20
cme-miR319c	UUGGACUGAAGGGAGCUCCU	20
cme-miR319d	UUGGACUGAAGGGAGCUCCU	20
cme-miR390a	AAGCUCAGGAGGGAUAGCGCC	21
cme-miR390b	AAGCUCAGGAGGGAUAGCGCC	21
cme-miR390c	AAGCUCAGGAGGGAUAGCGCC	21
cme-miR390d	AAGCUCAGGAGGGAUAGCGCC	21
cme-miR393a	UCCAAAGGGAUCGCAUUGAUC	21
cme-miR393b	UCCAAAGGGAUCGCAUUGAUC	21
cme-miR393c	UCCAAAGGGAUCGCAUUGAUC	21
cme-miR394a	UUGGCAUUCUGUCCACCUCC	20
cme-miR394b	UUGGCAUUCUGUCCACCUCC	20
cme-miR395a	CUGAAGUGUUUGGGGGAACUC	21
cme-miR395d	CUGAAGUGUUUGGGGGAACUC	21
cme-miR395e	CUGAAGUGUUUGGGGGAACUC	21
cme-miR395f	CUGAAGUGUUUGGGGGAACUC	21
cme-miR396a	UUCCACAGCUUUCUUGAACUU	21
cme-miR396b	UUCCACAGCUUUCUUGAACUG	21
cme-miR396c	UUCCACAGCUUUCUUGAACUU	21
cme-miR396d	UUCCACAGCUUUCUUGAACUU	21
cme-miR396e	UUCCACGGCUUUCUUGAACUG	21
cme-miR397	UCAUUGAGUGCAGCGUUGAUG	21
cme-miR398a	UGUGUUCUCAGGUCGCCCCUG	21
cme-miR398b	UGUGUUCUCAGGUCACCCCUU	21
cme-miR399a	UGCCAAAGGAGAUUUGCCCCG	21
cme-miR399b	UGCCAAAGGAGAGUUGCCCUA	21
cme-miR399c	UGCCAAAGGAGAUUUGCCCGG	21
cme-miR399d	UGCCAAAGGAGAGUUGCCCUU	21
cme-miR399e	UGCCAAAGGAGAGUUGCCCUU	21
cme-miR399f	UGCCAAAGGAGAAUUGCAC	19
cme-miR399g	AGGGCUUCUCUCCAUUGGCAGG	22
cme-miR408	AUGCACUGCCUCUUCCCUGGC	21
cme-miR477b	CUCUCCCUCAAAGGCUUCUG	20
cme-miR530a	UGCAUUUGCACCUGCACCUU	20
cme-miR530b	UGCAUUUGCACCUACACCUU	20
cme-miR858	UCUCGUUGUCUGUUCGACCUU	21
chr08_32282	ugccaaaagagacuugcccug	21
chr01_7305	aaaaggucagagguucgaaucucc	24
chr02_9360	uuuaccaauugaucucaacucuuu	24
chr11_45672	auucaauccuaugacuaaugaguu	24
chr00_2803	uuguuugaauucuugaugcgg	21
chr04_15683	cggucccuggaauuuguugaua	22
chr08_33102	ugaaucuguagacacgucaugu	22
chr10_38532	cauuguacuuggcuuggguuu	21
chr04_15894	ucaaaacugguggauguauuuu	22
chr07_28660	uucucucccucaagggcuucga	22
chr09_33745	cauguuauugaggaagcucuug	22
chr09_36478	ucggacauugacaacuuggaa	21
chr09_36566	agaauagguguguuugguuuauga	24
chr09_36184	ugccaauguagacccuuguuca	22
chr08_31631	ugccaauguagacccuuguuca	22
chr12_49087	aacuacaaucagauugagcaccuu	24
chr08_33372	caugcauggucacggacguggu	22
chr04_18434	ugucggccauucugaaaaucuu	22
chr11_42373	aucggcaucauauccucugcgcag	24
chr07_28329	uauucaguugguugagaauagu	22
chr02_10585	cacguccgacauuauggcaucg	22
chr00_3204	aguguuugauaauguuccuuguuu	24
chr05_21762	aaaaccaacugcagaccuuuuagu	24
chr05_21976	aguguuugauaauguuccuuguuu	24
chr00_2306	aguguuugauaauguuccuuguuu	24
chr07_29906	agaagacucuccaacucuugaagu	24
chr07_29861	aaacgauugugaugaccaugcuaa	24
chr07_29607	aauccauaguaacgugauagaaug	24
chr09_35301	aaaaaacuagacgaucguguauca	24
chr10_40226	aucguugauccuaauagacaagca	24
chr12_49562	auaauugucuaccguugauaaacu	24
chr12_48854	auuuuccuaugaugcaugugagug	24
chr05_22681	aacaauugugaggauguuagaccg	24
chr02_10147	acaauccgucugauccuacaacau	24
chr04_19359	aaagucuaucgauaauaagaaucu	24
chr00_1080	aagaggaucaugggcauucaauuu	24
chr02_9011	aucgcguacacgacuccagucauu	24
chr11_41718	uugucacaccucguucuaaguuuu	24
chr10_39315	auuauuuagggauuaggauuauuu	24
chr05_20603	aucuauuuuugucgacgugaugau	24
chr10_36978	aaaaucgaucgaacugaggguagu	24
chr11_40459	uuggaacuuugggcgaauaaau	22
chr01_6386	ggagucauuggaucauacacaucu	24
chr12_47608	aaucaucgcgagggucugaauuaa	24
chr02_11042	aucucauacuguuggcauaucuau	24
chr02_10611	auaaaucgugacagacugcacuau	24
chr02_7874	aaauugcgauagaucaagauagau	24
chr06_26829	acaagacaggaccccuuaucugau	24
chr06_24860	aucuugccuugacgaaucuccu	22
chr10_37312	aauuuaguugaagaucaguuuaca	24
chr05_22190	agaaagaugagcucuagacgcuau	24
chr12_46806	ucccguguggugcagauuagcu	22
chr11_44499	aaccucgaccucggauaaguuauu	24
chr01_4362	uuggauuggguugaaccgaauuuu	24
chr02_10365	aauuaacuguuuugcuauuuugac	24
chr12_48531	aauucucaguggcuugguaauacu	24
chr09_33902	ugaagcuagggaucauguggu	21
chr08_32699	augugaaacucucaacaucuccaa	24
chr11_41707	auaaaucguggguacuuuuaauau	24
chr09_36089	aaaaaacuagacgaucguguauca	24
chr11_43276	ugguggguuggcacgggccuc	21
chr00_2118	cguuugguagguuggcacgag	21
chr05_20016	aauggucgaggucgguuuagacau	24
chr10_38203	ugguggguuggcacgggccuc	21
chr03_11820	uauucauuucuuugugggaccu	22
chr00_2081	cgaauugcaaauccauggcgua	22
chr00_3087	uguuuagauugaagaaguuuu	21
chr11_42648	aagucuaucggugauauaaucuau	24
chr02_10112	cguuugauggguuagcacgag	21
chr06_27419	aaaguuuuggauucugucaaugau	24
chr11_45033	uaaauggauccauugggugga	21
chr10_39935	caagacaaggguaggaggaugg	22
chr04_14899	aaaugucacggaucucuuauugau	24
chr12_48566	ugaggacggauucaaagaggcc	22
chr06_26766	aaauuguuguagucgaaucgaacc	24
chr09_35593	uuauuaugcuuggauuugguaag	23
chr09_36243	uuucaagggacagcgauuggc	21
chr09_35950	aaaaucguuuagaucuggcuaucc	24
chr09_35949	aaaaucguuuagaucuggcuaucc	24
chr02_8432	uagugggagaaagguuuaugu	21
chr10_39922	agggacccgugcuccauaaaaacc	24
chr06_24527	uauuuugugaagcuuggugucc	22
chr07_30026	auuuaucauugguagacuuugcua	24
chr09_36275	auaaaguugaguggggcucgagcc	24
chr00_1264	cgaugcgggcuaucggguucg	21
chr06_25203	aaaguuuuguagccuugcaaggaa	24
chr01_5977	ucaaauucccaucaugauagacau	24
chr04_16062	cgaugcgggcuaucggguucg	21
chr00_1776	guuauuugaaacgaucguuuaguu	24
chr10_38873	uagucuguuguugauauaccccau	24
chr00_1178	guuauuugaaacgaucguuuaguu	24
chr00_1216	aagguucaacuggcuaaacuuuuu	24
chr01_7004	aacucuggagaauguguauagauc	24
chr00_1881	agcuaaacgaucguguaugagguu	24
chr12_48372	cggcguguggaaaaauaggcuu	22
chr12_46608	acaaaauauccugacgucagacuc	24
chr04_19497	aaaucgcgagcucucguaaauagu	24
chr10_39956	ugacugaccgucaugaaaaccc	22
chr05_22212	agcuauuggugauaguugcucuca	24
chr10_38204	ugguggguuggcacgggccuc	21
chr06_24500	cugguggauguauuuuggacu	21
chr03_11134	aauccgaaggcgauaaucaagaug	24
chr06_24725	cguuugguagguuggcacgag	21
chr04_15919	auaaauuggugucgaguuauagau	24
chr04_15939	cguuugguagguuggcacgag	21
chr09_35696	uuugguagguuggcacgagcc	21

## Sheet: N-SG2
miRNA name	miRNA seq	miRNA len
cme-miR156a	UGACAGAAGAGAGUGAGCAC	20
cme-miR156b	UUGACAGAAGAUAGAGAGCAC	21
cme-miR156c	UGACAGAAGAGAGUGAGCAC	20
cme-miR156d	UGACAGAAGAGAGUGAGCAC	20
cme-miR156e	UUGACAGAAGAUAGAGGGCAC	21
cme-miR156f	UGACAGAAGAUAGAGAGCAC	20
cme-miR156i	UGACAGAAGAGAGUGAGCAC	20
cme-miR156j	GUUGACAGAAGAGAGUGAGCAC	22
cme-miR159a	UUUGGAUUGAAGGGAGCUCUA	21
cme-miR159b	AUUGGAUUGAAGGGAGCUCCU	21
cme-miR160a	UGCCUGGCUCCCUGUAUGCCA	21
cme-miR160b	UGCCUGGCUCCCUGUAUGCCA	21
cme-miR160c	UGCCUGGCUCCCUGUAUGCCA	21
cme-miR160d	UGCCUGGCUCCCUGAAUGCCA	21
cme-miR162	UCGAUAAACCUCUGCAUCCAG	21
cme-miR164a	UGGAGAAGCAGGGCACGUGCU	21
cme-miR164b	UGGAGAGGCAGGGCACAUGCU	21
cme-miR164c	UGGAGAAGCAGGGCACGUGCA	21
cme-miR164d	UGGAGAAGCAGGGCACGUGCA	21
cme-miR166a	UCGGACCAGGCUUCAUUCCCC	21
cme-miR166b	UCGGACCAGGCUUCAUUCCCC	21
cme-miR166c	UCGGACCAGGCUUCAUUCCCC	21
cme-miR166d	UCGGACCAGGCUUCAUUCCCC	21
cme-miR166e	UCGGACCAGGCUUCAUUCCUC	21
cme-miR166f	UCGGACCAGGCUUCAUUCCCC	21
cme-miR166g	UCGGACCAGGCUUCAUUCCC	20
cme-miR166h	UCGGACCAGGCUUCAUUCCCC	21
cme-miR166i	UCGGACCAGGCUUCAUUCUC	20
cme-miR167a	UGAAGCUGCCAGCAUGAUCUA	21
cme-miR167b	UGAAGCUGCCAGCAUGAUCUA	21
cme-miR167c	UGAAGCUGCCAGCAUGAUCUU	21
cme-miR167d	UGAAGCUGCCAGCAUGAUCUG	21
cme-miR167e	UCAAGCUGCCAGCAUGAUCUA	21
cme-miR167f	UGAAGCUGCCAGCAUGAUCUG	21
cme-miR168	UCGCUUGGUGCAGGUCGGGA	20
cme-miR169a	UAGCCAAAAAUGACUUGCCUG	21
cme-miR169b	UAGCCAAAAAUGACUUGCCUG	21
cme-miR169c	UAGCCAAAGAUGACUUGCCUG	21
cme-miR169d	UAGCCAAAGAUGACUUGCCUG	21
cme-miR169f	CAGCCAAGGAUGACUUGCCGG	21
cme-miR169g	AAGCCAAGGAUGAAUUGCCGG	21
cme-miR169h	CAGCCAAGGAUGACUUGCCGG	21
cme-miR169i	UAGCCAAAAAUGACUUGCCUGC	22
cme-miR169j	UAGCCAAAAAUGACUUGCCUGC	22
cme-miR169k	UGAGCCAAGGAUGACUUGCCU	21
cme-miR169l	UAGCCAAAAAUGACUUGCCUGC	22
cme-miR169m	UAGCCAAAAAUGACUUGCCUGC	22
cme-miR169o	UAGCCAAAGAUGACUUGCCUG	21
cme-miR169p	UGAGCCAAAGAUGACUUGCCU	21
cme-miR169q	UGAGCCAAAGAUGACUUGCCU	21
cme-miR169r	GAGCCAAGAAUGACUUGCCGG	21
cme-miR169s	UGAGCCAAAGAUGACUUGCCU	21
cme-miR169t	UGAGCCAAGAAUGACUUGCCGGC	23
cme-miR171a	UGAUUGAGCCGCGCCAAUAUC	21
cme-miR171b	UUGAGCCGUGCCAAUAUCACG	21
cme-miR171c	UGAUUGAGCCGUGCCAAUAUC	21
cme-miR171d	UUGAGCCGUGCCAAUAUCACG	21
cme-miR171e	UGAUUGAGCCGCGCCAAUAUC	21
cme-miR171f	UGAUUGAGCCGUGCCAAUAUC	21
cme-miR171g	UGAUUGAGCCGCGCCAAUAUC	21
cme-miR171h	UGAUUGAGCCGCGUCAAUAUC	21
cme-miR171i	UUGAGCCGUUCCAAUAUCACA	21
cme-miR172a	GGAAUCUUGAUGAUGCUGCAG	21
cme-miR172b	AGAAUCUUGAUGAUGCUGCAU	21
cme-miR172c	AGAAUCUUGAUGAUGCUGCAU	21
cme-miR172d	GGAAUCUUGAUGAUGCUGCAU	21
cme-miR172e	AGAAUCUUGAUGAUGCUGCAG	21
cme-miR1863	AGCUCUGAUACCAUGUUAGAUUUG	24
cme-miR2111a	UAAUCUGCAUCCUGAGGUUUA	21
cme-miR2111b	UAAUCUGCAUCCUGAGGUUUA	21
cme-miR319a	UUGGACUGAAGGGAGCUCCC	20
cme-miR319b	UUGGACUGAAGGGAGCUCCC	20
cme-miR319c	UUGGACUGAAGGGAGCUCCU	20
cme-miR319d	UUGGACUGAAGGGAGCUCCU	20
cme-miR390a	AAGCUCAGGAGGGAUAGCGCC	21
cme-miR390b	AAGCUCAGGAGGGAUAGCGCC	21
cme-miR390c	AAGCUCAGGAGGGAUAGCGCC	21
cme-miR390d	AAGCUCAGGAGGGAUAGCGCC	21
cme-miR393a	UCCAAAGGGAUCGCAUUGAUC	21
cme-miR393b	UCCAAAGGGAUCGCAUUGAUC	21
cme-miR393c	UCCAAAGGGAUCGCAUUGAUC	21
cme-miR394a	UUGGCAUUCUGUCCACCUCC	20
cme-miR394b	UUGGCAUUCUGUCCACCUCC	20
cme-miR395a	CUGAAGUGUUUGGGGGAACUC	21
cme-miR395b	UUGAAGUGUUUGGGGGAACUC	21
cme-miR395c	UUGAAGUGUUUGGGGGAACUC	21
cme-miR395d	CUGAAGUGUUUGGGGGAACUC	21
cme-miR395e	CUGAAGUGUUUGGGGGAACUC	21
cme-miR395f	CUGAAGUGUUUGGGGGAACUC	21
cme-miR396a	UUCCACAGCUUUCUUGAACUU	21
cme-miR396b	UUCCACAGCUUUCUUGAACUG	21
cme-miR396c	UUCCACAGCUUUCUUGAACUU	21
cme-miR396d	UUCCACAGCUUUCUUGAACUU	21
cme-miR396e	UUCCACGGCUUUCUUGAACUG	21
cme-miR397	UCAUUGAGUGCAGCGUUGAUG	21
cme-miR398a	UGUGUUCUCAGGUCGCCCCUG	21
cme-miR398b	UGUGUUCUCAGGUCACCCCUU	21
cme-miR399a	UGCCAAAGGAGAUUUGCCCCG	21
cme-miR399b	UGCCAAAGGAGAGUUGCCCUA	21
cme-miR399c	UGCCAAAGGAGAUUUGCCCGG	21
cme-miR399d	UGCCAAAGGAGAGUUGCCCUU	21
cme-miR399e	UGCCAAAGGAGAGUUGCCCUU	21
cme-miR399f	UGCCAAAGGAGAAUUGCAC	19
cme-miR399g	AGGGCUUCUCUCCAUUGGCAGG	22
cme-miR408	AUGCACUGCCUCUUCCCUGGC	21
cme-miR477b	CUCUCCCUCAAAGGCUUCUG	20
cme-miR530a	UGCAUUUGCACCUGCACCUU	20
cme-miR530b	UGCAUUUGCACCUACACCUU	20
cme-miR7130	GUUUGGAAUGUGCGAGAUGUGUGC	24
cme-miR858	UCUCGUUGUCUGUUCGACCUU	21
chr08_32282	ugccaaaagagacuugcccug	21
chr01_7305	aaaaggucagagguucgaaucucc	24
chr02_9360	uuuaccaauugaucucaacucuuu	24
chr11_45672	auucaauccuaugacuaaugaguu	24
chr00_2803	uuguuugaauucuugaugcgg	21
chr04_15683	cggucccuggaauuuguugaua	22
chr08_33102	ugaaucuguagacacgucaugu	22
chr10_38532	cauuguacuuggcuuggguuu	21
chr04_15894	ucaaaacugguggauguauuuu	22
chr07_28660	uucucucccucaagggcuucga	22
chr09_33745	cauguuauugaggaagcucuug	22
chr09_36478	ucggacauugacaacuuggaa	21
chr09_36566	agaauagguguguuugguuuauga	24
chr09_36184	ugccaauguagacccuuguuca	22
chr08_31631	ugccaauguagacccuuguuca	22
chr12_49087	aacuacaaucagauugagcaccuu	24
chr08_33372	caugcauggucacggacguggu	22
chr04_18434	ugucggccauucugaaaaucuu	22
chr11_42373	aucggcaucauauccucugcgcag	24
chr07_28329	uauucaguugguugagaauagu	22
chr02_10585	cacguccgacauuauggcaucg	22
chr00_3204	aguguuugauaauguuccuuguuu	24
chr05_21762	aaaaccaacugcagaccuuuuagu	24
chr05_21976	aguguuugauaauguuccuuguuu	24
chr00_2306	aguguuugauaauguuccuuguuu	24
chr07_29906	agaagacucuccaacucuugaagu	24
chr07_29861	aaacgauugugaugaccaugcuaa	24
chr07_29607	aauccauaguaacgugauagaaug	24
chr09_35301	aaaaaacuagacgaucguguauca	24
chr10_40226	aucguugauccuaauagacaagca	24
chr12_49562	auaauugucuaccguugauaaacu	24
chr12_48854	auuuuccuaugaugcaugugagug	24
chr05_22681	aacaauugugaggauguuagaccg	24
chr02_10147	acaauccgucugauccuacaacau	24
chr04_19359	aaagucuaucgauaauaagaaucu	24
chr00_1080	aagaggaucaugggcauucaauuu	24
chr02_9011	aucgcguacacgacuccagucauu	24
chr11_41718	uugucacaccucguucuaaguuuu	24
chr10_39315	auuauuuagggauuaggauuauuu	24
chr05_20603	aucuauuuuugucgacgugaugau	24
chr10_36978	aaaaucgaucgaacugaggguagu	24
chr11_40459	uuggaacuuugggcgaauaaau	22
chr01_6386	ggagucauuggaucauacacaucu	24
chr12_47608	aaucaucgcgagggucugaauuaa	24
chr02_11042	aucucauacuguuggcauaucuau	24
chr02_10611	auaaaucgugacagacugcacuau	24
chr02_7874	aaauugcgauagaucaagauagau	24
chr06_26829	acaagacaggaccccuuaucugau	24
chr06_24860	aucuugccuugacgaaucuccu	22
chr10_37312	aauuuaguugaagaucaguuuaca	24
chr05_22190	agaaagaugagcucuagacgcuau	24
chr12_46806	ucccguguggugcagauuagcu	22
chr11_44499	aaccucgaccucggauaaguuauu	24
chr01_4362	uuggauuggguugaaccgaauuuu	24
chr02_10365	aauuaacuguuuugcuauuuugac	24
chr12_48531	aauucucaguggcuugguaauacu	24
chr09_33902	ugaagcuagggaucauguggu	21
chr08_32699	augugaaacucucaacaucuccaa	24
chr11_41707	auaaaucguggguacuuuuaauau	24
chr09_36089	aaaaaacuagacgaucguguauca	24
chr11_43276	ugguggguuggcacgggccuc	21
chr00_2118	cguuugguagguuggcacgag	21
chr05_20016	aauggucgaggucgguuuagacau	24
chr10_38203	ugguggguuggcacgggccuc	21
chr03_11820	uauucauuucuuugugggaccu	22
chr00_2081	cgaauugcaaauccauggcgua	22
chr00_3087	uguuuagauugaagaaguuuu	21
chr11_42648	aagucuaucggugauauaaucuau	24
chr02_10112	cguuugauggguuagcacgag	21
chr06_27419	aaaguuuuggauucugucaaugau	24
chr10_39935	caagacaaggguaggaggaugg	22
chr04_14899	aaaugucacggaucucuuauugau	24
chr12_48566	ugaggacggauucaaagaggcc	22
chr06_26766	aaauuguuguagucgaaucgaacc	24
chr09_35593	uuauuaugcuuggauuugguaag	23
chr09_36243	uuucaagggacagcgauuggc	21
chr09_35950	aaaaucguuuagaucuggcuaucc	24
chr09_35949	aaaaucguuuagaucuggcuaucc	24
chr02_8432	uagugggagaaagguuuaugu	21
chr10_39922	agggacccgugcuccauaaaaacc	24
chr06_24527	uauuuugugaagcuuggugucc	22
chr07_30026	auuuaucauugguagacuuugcua	24
chr09_36275	auaaaguugaguggggcucgagcc	24
chr00_1264	cgaugcgggcuaucggguucg	21
chr06_25203	aaaguuuuguagccuugcaaggaa	24
chr01_5977	ucaaauucccaucaugauagacau	24
chr04_16062	cgaugcgggcuaucggguucg	21
chr00_1776	guuauuugaaacgaucguuuaguu	24
chr10_38873	uagucuguuguugauauaccccau	24
chr00_1178	guuauuugaaacgaucguuuaguu	24
chr00_1216	aagguucaacuggcuaaacuuuuu	24
chr01_7004	aacucuggagaauguguauagauc	24
chr00_1881	agcuaaacgaucguguaugagguu	24
chr12_48372	cggcguguggaaaaauaggcuu	22
chr12_46608	acaaaauauccugacgucagacuc	24
chr04_19497	aaaucgcgagcucucguaaauagu	24
chr10_39956	ugacugaccgucaugaaaaccc	22
chr05_22212	agcuauuggugauaguugcucuca	24
chr10_38204	ugguggguuggcacgggccuc	21
chr06_24500	cugguggauguauuuuggacu	21
chr03_11134	aauccgaaggcgauaaucaagaug	24
chr06_24725	cguuugguagguuggcacgag	21
chr04_15919	auaaauuggugucgaguuauagau	24
chr04_15939	cguuugguagguuggcacgag	21
chr09_35696	uuugguagguuggcacgagcc	21

## Sheet: N-SG3
miRNA name	miRNA seq	miRNA len
cme-miR156a	UGACAGAAGAGAGUGAGCAC	20
cme-miR156b	UUGACAGAAGAUAGAGAGCAC	21
cme-miR156c	UGACAGAAGAGAGUGAGCAC	20
cme-miR156d	UGACAGAAGAGAGUGAGCAC	20
cme-miR156e	UUGACAGAAGAUAGAGGGCAC	21
cme-miR156f	UGACAGAAGAUAGAGAGCAC	20
cme-miR156i	UGACAGAAGAGAGUGAGCAC	20
cme-miR156j	GUUGACAGAAGAGAGUGAGCAC	22
cme-miR159a	UUUGGAUUGAAGGGAGCUCUA	21
cme-miR159b	AUUGGAUUGAAGGGAGCUCCU	21
cme-miR160a	UGCCUGGCUCCCUGUAUGCCA	21
cme-miR160b	UGCCUGGCUCCCUGUAUGCCA	21
cme-miR160c	UGCCUGGCUCCCUGUAUGCCA	21
cme-miR160d	UGCCUGGCUCCCUGAAUGCCA	21
cme-miR162	UCGAUAAACCUCUGCAUCCAG	21
cme-miR164a	UGGAGAAGCAGGGCACGUGCU	21
cme-miR164b	UGGAGAGGCAGGGCACAUGCU	21
cme-miR164c	UGGAGAAGCAGGGCACGUGCA	21
cme-miR164d	UGGAGAAGCAGGGCACGUGCA	21
cme-miR166a	UCGGACCAGGCUUCAUUCCCC	21
cme-miR166b	UCGGACCAGGCUUCAUUCCCC	21
cme-miR166c	UCGGACCAGGCUUCAUUCCCC	21
cme-miR166d	UCGGACCAGGCUUCAUUCCCC	21
cme-miR166e	UCGGACCAGGCUUCAUUCCUC	21
cme-miR166f	UCGGACCAGGCUUCAUUCCCC	21
cme-miR166g	UCGGACCAGGCUUCAUUCCC	20
cme-miR166h	UCGGACCAGGCUUCAUUCCCC	21
cme-miR166i	UCGGACCAGGCUUCAUUCUC	20
cme-miR167a	UGAAGCUGCCAGCAUGAUCUA	21
cme-miR167b	UGAAGCUGCCAGCAUGAUCUA	21
cme-miR167c	UGAAGCUGCCAGCAUGAUCUU	21
cme-miR167d	UGAAGCUGCCAGCAUGAUCUG	21
cme-miR167e	UCAAGCUGCCAGCAUGAUCUA	21
cme-miR167f	UGAAGCUGCCAGCAUGAUCUG	21
cme-miR168	UCGCUUGGUGCAGGUCGGGA	20
cme-miR169a	UAGCCAAAAAUGACUUGCCUG	21
cme-miR169b	UAGCCAAAAAUGACUUGCCUG	21
cme-miR169c	UAGCCAAAGAUGACUUGCCUG	21
cme-miR169d	UAGCCAAAGAUGACUUGCCUG	21
cme-miR169f	CAGCCAAGGAUGACUUGCCGG	21
cme-miR169g	AAGCCAAGGAUGAAUUGCCGG	21
cme-miR169h	CAGCCAAGGAUGACUUGCCGG	21
cme-miR169i	UAGCCAAAAAUGACUUGCCUGC	22
cme-miR169j	UAGCCAAAAAUGACUUGCCUGC	22
cme-miR169k	UGAGCCAAGGAUGACUUGCCU	21
cme-miR169m	UAGCCAAAAAUGACUUGCCUGC	22
cme-miR169o	UAGCCAAAGAUGACUUGCCUG	21
cme-miR169p	UGAGCCAAAGAUGACUUGCCU	21
cme-miR169q	UGAGCCAAAGAUGACUUGCCU	21
cme-miR169r	GAGCCAAGAAUGACUUGCCGG	21
cme-miR169s	UGAGCCAAAGAUGACUUGCCU	21
cme-miR169t	UGAGCCAAGAAUGACUUGCCGGC	23
cme-miR171a	UGAUUGAGCCGCGCCAAUAUC	21
cme-miR171b	UUGAGCCGUGCCAAUAUCACG	21
cme-miR171c	UGAUUGAGCCGUGCCAAUAUC	21
cme-miR171d	UUGAGCCGUGCCAAUAUCACG	21
cme-miR171e	UGAUUGAGCCGCGCCAAUAUC	21
cme-miR171f	UGAUUGAGCCGUGCCAAUAUC	21
cme-miR171g	UGAUUGAGCCGCGCCAAUAUC	21
cme-miR171h	UGAUUGAGCCGCGUCAAUAUC	21
cme-miR171i	UUGAGCCGUUCCAAUAUCACA	21
cme-miR172a	GGAAUCUUGAUGAUGCUGCAG	21
cme-miR172b	AGAAUCUUGAUGAUGCUGCAU	21
cme-miR172c	AGAAUCUUGAUGAUGCUGCAU	21
cme-miR172d	GGAAUCUUGAUGAUGCUGCAU	21
cme-miR172e	AGAAUCUUGAUGAUGCUGCAG	21
cme-miR2111a	UAAUCUGCAUCCUGAGGUUUA	21
cme-miR2111b	UAAUCUGCAUCCUGAGGUUUA	21
cme-miR319a	UUGGACUGAAGGGAGCUCCC	20
cme-miR319b	UUGGACUGAAGGGAGCUCCC	20
cme-miR319c	UUGGACUGAAGGGAGCUCCU	20
cme-miR319d	UUGGACUGAAGGGAGCUCCU	20
cme-miR390a	AAGCUCAGGAGGGAUAGCGCC	21
cme-miR390b	AAGCUCAGGAGGGAUAGCGCC	21
cme-miR390c	AAGCUCAGGAGGGAUAGCGCC	21
cme-miR390d	AAGCUCAGGAGGGAUAGCGCC	21
cme-miR393a	UCCAAAGGGAUCGCAUUGAUC	21
cme-miR393b	UCCAAAGGGAUCGCAUUGAUC	21
cme-miR393c	UCCAAAGGGAUCGCAUUGAUC	21
cme-miR394a	UUGGCAUUCUGUCCACCUCC	20
cme-miR394b	UUGGCAUUCUGUCCACCUCC	20
cme-miR395a	CUGAAGUGUUUGGGGGAACUC	21
cme-miR395d	CUGAAGUGUUUGGGGGAACUC	21
cme-miR395e	CUGAAGUGUUUGGGGGAACUC	21
cme-miR395f	CUGAAGUGUUUGGGGGAACUC	21
cme-miR396a	UUCCACAGCUUUCUUGAACUU	21
cme-miR396b	UUCCACAGCUUUCUUGAACUG	21
cme-miR396c	UUCCACAGCUUUCUUGAACUU	21
cme-miR396d	UUCCACAGCUUUCUUGAACUU	21
cme-miR396e	UUCCACGGCUUUCUUGAACUG	21
cme-miR397	UCAUUGAGUGCAGCGUUGAUG	21
cme-miR398a	UGUGUUCUCAGGUCGCCCCUG	21
cme-miR398b	UGUGUUCUCAGGUCACCCCUU	21
cme-miR399a	UGCCAAAGGAGAUUUGCCCCG	21
cme-miR399b	UGCCAAAGGAGAGUUGCCCUA	21
cme-miR399c	UGCCAAAGGAGAUUUGCCCGG	21
cme-miR399d	UGCCAAAGGAGAGUUGCCCUU	21
cme-miR399e	UGCCAAAGGAGAGUUGCCCUU	21
cme-miR399f	UGCCAAAGGAGAAUUGCAC	19
cme-miR399g	AGGGCUUCUCUCCAUUGGCAGG	22
cme-miR408	AUGCACUGCCUCUUCCCUGGC	21
cme-miR477b	CUCUCCCUCAAAGGCUUCUG	20
cme-miR530a	UGCAUUUGCACCUGCACCUU	20
cme-miR530b	UGCAUUUGCACCUACACCUU	20
cme-miR858	UCUCGUUGUCUGUUCGACCUU	21
chr08_32282	ugccaaaagagacuugcccug	21
chr01_7305	aaaaggucagagguucgaaucucc	24
chr02_9360	uuuaccaauugaucucaacucuuu	24
chr11_45672	auucaauccuaugacuaaugaguu	24
chr00_2803	uuguuugaauucuugaugcgg	21
chr04_15683	cggucccuggaauuuguugaua	22
chr08_33102	ugaaucuguagacacgucaugu	22
chr10_38532	cauuguacuuggcuuggguuu	21
chr04_15894	ucaaaacugguggauguauuuu	22
chr07_28660	uucucucccucaagggcuucga	22
chr09_33745	cauguuauugaggaagcucuug	22
chr09_36478	ucggacauugacaacuuggaa	21
chr09_36566	agaauagguguguuugguuuauga	24
chr09_36184	ugccaauguagacccuuguuca	22
chr08_31631	ugccaauguagacccuuguuca	22
chr12_49087	aacuacaaucagauugagcaccuu	24
chr08_33372	caugcauggucacggacguggu	22
chr04_18434	ugucggccauucugaaaaucuu	22
chr11_42373	aucggcaucauauccucugcgcag	24
chr07_28329	uauucaguugguugagaauagu	22
chr02_10585	cacguccgacauuauggcaucg	22
chr00_3204	aguguuugauaauguuccuuguuu	24
chr05_21762	aaaaccaacugcagaccuuuuagu	24
chr05_21976	aguguuugauaauguuccuuguuu	24
chr00_2306	aguguuugauaauguuccuuguuu	24
chr07_29906	agaagacucuccaacucuugaagu	24
chr07_29861	aaacgauugugaugaccaugcuaa	24
chr07_29607	aauccauaguaacgugauagaaug	24
chr09_35301	aaaaaacuagacgaucguguauca	24
chr10_40226	aucguugauccuaauagacaagca	24
chr12_49562	auaauugucuaccguugauaaacu	24
chr12_48854	auuuuccuaugaugcaugugagug	24
chr05_22681	aacaauugugaggauguuagaccg	24
chr02_10147	acaauccgucugauccuacaacau	24
chr04_19359	aaagucuaucgauaauaagaaucu	24
chr00_1080	aagaggaucaugggcauucaauuu	24
chr02_9011	aucgcguacacgacuccagucauu	24
chr11_41718	uugucacaccucguucuaaguuuu	24
chr10_39315	auuauuuagggauuaggauuauuu	24
chr05_20603	aucuauuuuugucgacgugaugau	24
chr10_36978	aaaaucgaucgaacugaggguagu	24
chr11_40459	uuggaacuuugggcgaauaaau	22
chr01_6386	ggagucauuggaucauacacaucu	24
chr12_47608	aaucaucgcgagggucugaauuaa	24
chr02_11042	aucucauacuguuggcauaucuau	24
chr02_10611	auaaaucgugacagacugcacuau	24
chr02_7874	aaauugcgauagaucaagauagau	24
chr06_26829	acaagacaggaccccuuaucugau	24
chr06_24860	aucuugccuugacgaaucuccu	22
chr10_37312	aauuuaguugaagaucaguuuaca	24
chr05_22190	agaaagaugagcucuagacgcuau	24
chr12_46806	ucccguguggugcagauuagcu	22
chr11_44499	aaccucgaccucggauaaguuauu	24
chr01_4362	uuggauuggguugaaccgaauuuu	24
chr02_10365	aauuaacuguuuugcuauuuugac	24
chr12_48531	aauucucaguggcuugguaauacu	24
chr09_33902	ugaagcuagggaucauguggu	21
chr08_32699	augugaaacucucaacaucuccaa	24
chr11_41707	auaaaucguggguacuuuuaauau	24
chr09_36089	aaaaaacuagacgaucguguauca	24
chr11_43276	ugguggguuggcacgggccuc	21
chr00_2118	cguuugguagguuggcacgag	21
chr05_20016	aauggucgaggucgguuuagacau	24
chr10_38203	ugguggguuggcacgggccuc	21
chr03_11820	uauucauuucuuugugggaccu	22
chr00_2081	cgaauugcaaauccauggcgua	22
chr00_3087	uguuuagauugaagaaguuuu	21
chr11_42648	aagucuaucggugauauaaucuau	24
chr02_10112	cguuugauggguuagcacgag	21
chr06_27419	aaaguuuuggauucugucaaugau	24
chr11_45033	uaaauggauccauugggugga	21
chr10_39935	caagacaaggguaggaggaugg	22
chr04_14899	aaaugucacggaucucuuauugau	24
chr12_48566	ugaggacggauucaaagaggcc	22
chr06_26766	aaauuguuguagucgaaucgaacc	24
chr09_35593	uuauuaugcuuggauuugguaag	23
chr09_36243	uuucaagggacagcgauuggc	21
chr09_35950	aaaaucguuuagaucuggcuaucc	24
chr09_35949	aaaaucguuuagaucuggcuaucc	24
chr10_39922	agggacccgugcuccauaaaaacc	24
chr06_24527	uauuuugugaagcuuggugucc	22
chr07_30026	auuuaucauugguagacuuugcua	24
chr09_36275	auaaaguugaguggggcucgagcc	24
chr00_1264	cgaugcgggcuaucggguucg	21
chr06_25203	aaaguuuuguagccuugcaaggaa	24
chr01_5977	ucaaauucccaucaugauagacau	24
chr04_16062	cgaugcgggcuaucggguucg	21
chr00_1776	guuauuugaaacgaucguuuaguu	24
chr10_38873	uagucuguuguugauauaccccau	24
chr00_1178	guuauuugaaacgaucguuuaguu	24
chr00_1216	aagguucaacuggcuaaacuuuuu	24
chr01_7004	aacucuggagaauguguauagauc	24
chr00_1881	agcuaaacgaucguguaugagguu	24
chr12_48372	cggcguguggaaaaauaggcuu	22
chr12_46608	acaaaauauccugacgucagacuc	24
chr04_19497	aaaucgcgagcucucguaaauagu	24
chr05_22212	agcuauuggugauaguugcucuca	24
chr10_38204	ugguggguuggcacgggccuc	21
chr06_24500	cugguggauguauuuuggacu	21
chr03_11134	aauccgaaggcgauaaucaagaug	24
chr06_24725	cguuugguagguuggcacgag	21
chr04_15919	auaaauuggugucgaguuauagau	24
chr04_15939	cguuugguagguuggcacgag	21
chr09_35696	uuugguagguuggcacgagcc	21

## Sheet: L-SG1
miRNA name	miRNA seq	miRNA len
cme-miR156a	UGACAGAAGAGAGUGAGCAC	20
cme-miR156b	UUGACAGAAGAUAGAGAGCAC	21
cme-miR156c	UGACAGAAGAGAGUGAGCAC	20
cme-miR156d	UGACAGAAGAGAGUGAGCAC	20
cme-miR156e	UUGACAGAAGAUAGAGGGCAC	21
cme-miR156f	UGACAGAAGAUAGAGAGCAC	20
cme-miR156i	UGACAGAAGAGAGUGAGCAC	20
cme-miR156j	GUUGACAGAAGAGAGUGAGCAC	22
cme-miR159a	UUUGGAUUGAAGGGAGCUCUA	21
cme-miR159b	AUUGGAUUGAAGGGAGCUCCU	21
cme-miR160a	UGCCUGGCUCCCUGUAUGCCA	21
cme-miR160b	UGCCUGGCUCCCUGUAUGCCA	21
cme-miR160c	UGCCUGGCUCCCUGUAUGCCA	21
cme-miR160d	UGCCUGGCUCCCUGAAUGCCA	21
cme-miR162	UCGAUAAACCUCUGCAUCCAG	21
cme-miR164a	UGGAGAAGCAGGGCACGUGCU	21
cme-miR164b	UGGAGAGGCAGGGCACAUGCU	21
cme-miR164c	UGGAGAAGCAGGGCACGUGCA	21
cme-miR164d	UGGAGAAGCAGGGCACGUGCA	21
cme-miR166a	UCGGACCAGGCUUCAUUCCCC	21
cme-miR166b	UCGGACCAGGCUUCAUUCCCC	21
cme-miR166c	UCGGACCAGGCUUCAUUCCCC	21
cme-miR166d	UCGGACCAGGCUUCAUUCCCC	21
cme-miR166e	UCGGACCAGGCUUCAUUCCUC	21
cme-miR166f	UCGGACCAGGCUUCAUUCCCC	21
cme-miR166g	UCGGACCAGGCUUCAUUCCC	20
cme-miR166h	UCGGACCAGGCUUCAUUCCCC	21
cme-miR166i	UCGGACCAGGCUUCAUUCUC	20
cme-miR167a	UGAAGCUGCCAGCAUGAUCUA	21
cme-miR167b	UGAAGCUGCCAGCAUGAUCUA	21
cme-miR167c	UGAAGCUGCCAGCAUGAUCUU	21
cme-miR167d	UGAAGCUGCCAGCAUGAUCUG	21
cme-miR167e	UCAAGCUGCCAGCAUGAUCUA	21
cme-miR167f	UGAAGCUGCCAGCAUGAUCUG	21
cme-miR168	UCGCUUGGUGCAGGUCGGGA	20
cme-miR169a	UAGCCAAAAAUGACUUGCCUG	21
cme-miR169b	UAGCCAAAAAUGACUUGCCUG	21
cme-miR169c	UAGCCAAAGAUGACUUGCCUG	21
cme-miR169d	UAGCCAAAGAUGACUUGCCUG	21
cme-miR169e	UAGCCAAGGAUGACUUGCCUG	21
cme-miR169f	CAGCCAAGGAUGACUUGCCGG	21
cme-miR169g	AAGCCAAGGAUGAAUUGCCGG	21
cme-miR169h	CAGCCAAGGAUGACUUGCCGG	21
cme-miR169i	UAGCCAAAAAUGACUUGCCUGC	22
cme-miR169j	UAGCCAAAAAUGACUUGCCUGC	22
cme-miR169k	UGAGCCAAGGAUGACUUGCCU	21
cme-miR169l	UAGCCAAAAAUGACUUGCCUGC	22
cme-miR169m	UAGCCAAAAAUGACUUGCCUGC	22
cme-miR169n	UAGCCAAGGAUGACUUGCCUG	21
cme-miR169o	UAGCCAAAGAUGACUUGCCUG	21
cme-miR169p	UGAGCCAAAGAUGACUUGCCU	21
cme-miR169q	UGAGCCAAAGAUGACUUGCCU	21
cme-miR169r	GAGCCAAGAAUGACUUGCCGG	21
cme-miR169s	UGAGCCAAAGAUGACUUGCCU	21
cme-miR169t	UGAGCCAAGAAUGACUUGCCGGC	23
cme-miR171a	UGAUUGAGCCGCGCCAAUAUC	21
cme-miR171b	UUGAGCCGUGCCAAUAUCACG	21
cme-miR171c	UGAUUGAGCCGUGCCAAUAUC	21
cme-miR171d	UUGAGCCGUGCCAAUAUCACG	21
cme-miR171e	UGAUUGAGCCGCGCCAAUAUC	21
cme-miR171f	UGAUUGAGCCGUGCCAAUAUC	21
cme-miR171g	UGAUUGAGCCGCGCCAAUAUC	21
cme-miR171h	UGAUUGAGCCGCGUCAAUAUC	21
cme-miR172a	GGAAUCUUGAUGAUGCUGCAG	21
cme-miR172b	AGAAUCUUGAUGAUGCUGCAU	21
cme-miR172c	AGAAUCUUGAUGAUGCUGCAU	21
cme-miR172d	GGAAUCUUGAUGAUGCUGCAU	21
cme-miR172e	AGAAUCUUGAUGAUGCUGCAG	21
cme-miR1863	AGCUCUGAUACCAUGUUAGAUUUG	24
cme-miR2111a	UAAUCUGCAUCCUGAGGUUUA	21
cme-miR2111b	UAAUCUGCAUCCUGAGGUUUA	21
cme-miR319a	UUGGACUGAAGGGAGCUCCC	20
cme-miR319b	UUGGACUGAAGGGAGCUCCC	20
cme-miR319c	UUGGACUGAAGGGAGCUCCU	20
cme-miR319d	UUGGACUGAAGGGAGCUCCU	20
cme-miR390a	AAGCUCAGGAGGGAUAGCGCC	21
cme-miR390b	AAGCUCAGGAGGGAUAGCGCC	21
cme-miR390c	AAGCUCAGGAGGGAUAGCGCC	21
cme-miR390d	AAGCUCAGGAGGGAUAGCGCC	21
cme-miR393a	UCCAAAGGGAUCGCAUUGAUC	21
cme-miR393b	UCCAAAGGGAUCGCAUUGAUC	21
cme-miR393c	UCCAAAGGGAUCGCAUUGAUC	21
cme-miR394a	UUGGCAUUCUGUCCACCUCC	20
cme-miR394b	UUGGCAUUCUGUCCACCUCC	20
cme-miR395a	CUGAAGUGUUUGGGGGAACUC	21
cme-miR395b	UUGAAGUGUUUGGGGGAACUC	21
cme-miR395c	UUGAAGUGUUUGGGGGAACUC	21
cme-miR395d	CUGAAGUGUUUGGGGGAACUC	21
cme-miR395e	CUGAAGUGUUUGGGGGAACUC	21
cme-miR395f	CUGAAGUGUUUGGGGGAACUC	21
cme-miR396a	UUCCACAGCUUUCUUGAACUU	21
cme-miR396b	UUCCACAGCUUUCUUGAACUG	21
cme-miR396c	UUCCACAGCUUUCUUGAACUU	21
cme-miR396d	UUCCACAGCUUUCUUGAACUU	21
cme-miR396e	UUCCACGGCUUUCUUGAACUG	21
cme-miR397	UCAUUGAGUGCAGCGUUGAUG	21
cme-miR398a	UGUGUUCUCAGGUCGCCCCUG	21
cme-miR398b	UGUGUUCUCAGGUCACCCCUU	21
cme-miR399b	UGCCAAAGGAGAGUUGCCCUA	21
cme-miR399c	UGCCAAAGGAGAUUUGCCCGG	21
cme-miR399d	UGCCAAAGGAGAGUUGCCCUU	21
cme-miR399e	UGCCAAAGGAGAGUUGCCCUU	21
cme-miR399f	UGCCAAAGGAGAAUUGCAC	19
cme-miR399g	AGGGCUUCUCUCCAUUGGCAGG	22
cme-miR408	AUGCACUGCCUCUUCCCUGGC	21
cme-miR477b	CUCUCCCUCAAAGGCUUCUG	20
cme-miR530a	UGCAUUUGCACCUGCACCUU	20
cme-miR530b	UGCAUUUGCACCUACACCUU	20
cme-miR7129	AGUCAAAUCUAAACGAUCGUGUAU	24
cme-miR7130	GUUUGGAAUGUGCGAGAUGUGUGC	24
cme-miR858	UCUCGUUGUCUGUUCGACCUU	21
chr08_32282	ugccaaaagagacuugcccug	21
chr01_7305	aaaaggucagagguucgaaucucc	24
chr02_9360	uuuaccaauugaucucaacucuuu	24
chr11_45672	auucaauccuaugacuaaugaguu	24
chr00_2803	uuguuugaauucuugaugcgg	21
chr04_15683	cggucccuggaauuuguugaua	22
chr08_33102	ugaaucuguagacacgucaugu	22
chr10_38532	cauuguacuuggcuuggguuu	21
chr04_15894	ucaaaacugguggauguauuuu	22
chr07_28660	uucucucccucaagggcuucga	22
chr09_33745	cauguuauugaggaagcucuug	22
chr09_36478	ucggacauugacaacuuggaa	21
chr09_36566	agaauagguguguuugguuuauga	24
chr09_36184	ugccaauguagacccuuguuca	22
chr08_31631	ugccaauguagacccuuguuca	22
chr12_49087	aacuacaaucagauugagcaccuu	24
chr08_33372	caugcauggucacggacguggu	22
chr04_18434	ugucggccauucugaaaaucuu	22
chr11_42373	aucggcaucauauccucugcgcag	24
chr07_28329	uauucaguugguugagaauagu	22
chr02_10585	cacguccgacauuauggcaucg	22
chr00_3204	aguguuugauaauguuccuuguuu	24
chr05_21762	aaaaccaacugcagaccuuuuagu	24
chr05_21976	aguguuugauaauguuccuuguuu	24
chr00_2306	aguguuugauaauguuccuuguuu	24
chr07_29906	agaagacucuccaacucuugaagu	24
chr07_29861	aaacgauugugaugaccaugcuaa	24
chr07_29607	aauccauaguaacgugauagaaug	24
chr09_35301	aaaaaacuagacgaucguguauca	24
chr10_40226	aucguugauccuaauagacaagca	24
chr12_49562	auaauugucuaccguugauaaacu	24
chr12_48854	auuuuccuaugaugcaugugagug	24
chr05_22681	aacaauugugaggauguuagaccg	24
chr02_10147	acaauccgucugauccuacaacau	24
chr04_19359	aaagucuaucgauaauaagaaucu	24
chr00_1080	aagaggaucaugggcauucaauuu	24
chr02_9011	aucgcguacacgacuccagucauu	24
chr11_41718	uugucacaccucguucuaaguuuu	24
chr10_39315	auuauuuagggauuaggauuauuu	24
chr05_20603	aucuauuuuugucgacgugaugau	24
chr10_36978	aaaaucgaucgaacugaggguagu	24
chr11_40459	uuggaacuuugggcgaauaaau	22
chr01_6386	ggagucauuggaucauacacaucu	24
chr12_47608	aaucaucgcgagggucugaauuaa	24
chr02_11042	aucucauacuguuggcauaucuau	24
chr02_10611	auaaaucgugacagacugcacuau	24
chr02_7874	aaauugcgauagaucaagauagau	24
chr06_26829	acaagacaggaccccuuaucugau	24
chr06_24860	aucuugccuugacgaaucuccu	22
chr10_37312	aauuuaguugaagaucaguuuaca	24
chr05_22190	agaaagaugagcucuagacgcuau	24
chr12_46806	ucccguguggugcagauuagcu	22
chr11_44499	aaccucgaccucggauaaguuauu	24
chr01_4362	uuggauuggguugaaccgaauuuu	24
chr02_10365	aauuaacuguuuugcuauuuugac	24
chr12_48531	aauucucaguggcuugguaauacu	24
chr09_33902	ugaagcuagggaucauguggu	21
chr08_32699	augugaaacucucaacaucuccaa	24
chr11_41707	auaaaucguggguacuuuuaauau	24
chr09_36089	aaaaaacuagacgaucguguauca	24
chr11_43276	ugguggguuggcacgggccuc	21
chr00_2118	cguuugguagguuggcacgag	21
chr05_20016	aauggucgaggucgguuuagacau	24
chr10_38203	ugguggguuggcacgggccuc	21
chr03_11820	uauucauuucuuugugggaccu	22
chr00_2081	cgaauugcaaauccauggcgua	22
chr00_3087	uguuuagauugaagaaguuuu	21
chr11_42648	aagucuaucggugauauaaucuau	24
chr02_10112	cguuugauggguuagcacgag	21
chr06_27419	aaaguuuuggauucugucaaugau	24
chr11_45033	uaaauggauccauugggugga	21
chr10_39935	caagacaaggguaggaggaugg	22
chr04_14899	aaaugucacggaucucuuauugau	24
chr12_48566	ugaggacggauucaaagaggcc	22
chr06_26766	aaauuguuguagucgaaucgaacc	24
chr09_35593	uuauuaugcuuggauuugguaag	23
chr09_36243	uuucaagggacagcgauuggc	21
chr09_35950	aaaaucguuuagaucuggcuaucc	24
chr09_35949	aaaaucguuuagaucuggcuaucc	24
chr10_39922	agggacccgugcuccauaaaaacc	24
chr06_24527	uauuuugugaagcuuggugucc	22
chr07_30026	auuuaucauugguagacuuugcua	24
chr09_36275	auaaaguugaguggggcucgagcc	24
chr00_1264	cgaugcgggcuaucggguucg	21
chr06_25203	aaaguuuuguagccuugcaaggaa	24
chr01_5977	ucaaauucccaucaugauagacau	24
chr04_16062	cgaugcgggcuaucggguucg	21
chr00_1776	guuauuugaaacgaucguuuaguu	24
chr10_38873	uagucuguuguugauauaccccau	24
chr00_1178	guuauuugaaacgaucguuuaguu	24
chr00_1216	aagguucaacuggcuaaacuuuuu	24
chr01_7004	aacucuggagaauguguauagauc	24
chr00_1881	agcuaaacgaucguguaugagguu	24
chr12_48372	cggcguguggaaaaauaggcuu	22
chr12_46608	acaaaauauccugacgucagacuc	24
chr04_19497	aaaucgcgagcucucguaaauagu	24
chr10_39956	ugacugaccgucaugaaaaccc	22
chr05_22212	agcuauuggugauaguugcucuca	24
chr10_38204	ugguggguuggcacgggccuc	21
chr06_24500	cugguggauguauuuuggacu	21
chr03_11134	aauccgaaggcgauaaucaagaug	24
chr06_24725	cguuugguagguuggcacgag	21
chr04_15919	auaaauuggugucgaguuauagau	24
chr04_15939	cguuugguagguuggcacgag	21
chr09_35696	uuugguagguuggcacgagcc	21

## Sheet: L-SG2
miRNA name	miRNA seq	miRNA len
cme-miR156a	UGACAGAAGAGAGUGAGCAC	20
cme-miR156b	UUGACAGAAGAUAGAGAGCAC	21
cme-miR156c	UGACAGAAGAGAGUGAGCAC	20
cme-miR156d	UGACAGAAGAGAGUGAGCAC	20
cme-miR156e	UUGACAGAAGAUAGAGGGCAC	21
cme-miR156f	UGACAGAAGAUAGAGAGCAC	20
cme-miR156g	UGACAGAAGAGAGGGAGCAC	20
cme-miR156h	UGACAGAAGAGAGGGAGCAC	20
cme-miR156i	UGACAGAAGAGAGUGAGCAC	20
cme-miR156j	GUUGACAGAAGAGAGUGAGCAC	22
cme-miR159a	UUUGGAUUGAAGGGAGCUCUA	21
cme-miR159b	AUUGGAUUGAAGGGAGCUCCU	21
cme-miR160a	UGCCUGGCUCCCUGUAUGCCA	21
cme-miR160b	UGCCUGGCUCCCUGUAUGCCA	21
cme-miR160c	UGCCUGGCUCCCUGUAUGCCA	21
cme-miR160d	UGCCUGGCUCCCUGAAUGCCA	21
cme-miR162	UCGAUAAACCUCUGCAUCCAG	21
cme-miR164a	UGGAGAAGCAGGGCACGUGCU	21
cme-miR164b	UGGAGAGGCAGGGCACAUGCU	21
cme-miR164c	UGGAGAAGCAGGGCACGUGCA	21
cme-miR164d	UGGAGAAGCAGGGCACGUGCA	21
cme-miR166a	UCGGACCAGGCUUCAUUCCCC	21
cme-miR166b	UCGGACCAGGCUUCAUUCCCC	21
cme-miR166c	UCGGACCAGGCUUCAUUCCCC	21
cme-miR166d	UCGGACCAGGCUUCAUUCCCC	21
cme-miR166e	UCGGACCAGGCUUCAUUCCUC	21
cme-miR166f	UCGGACCAGGCUUCAUUCCCC	21
cme-miR166g	UCGGACCAGGCUUCAUUCCC	20
cme-miR166h	UCGGACCAGGCUUCAUUCCCC	21
cme-miR166i	UCGGACCAGGCUUCAUUCUC	20
cme-miR167a	UGAAGCUGCCAGCAUGAUCUA	21
cme-miR167b	UGAAGCUGCCAGCAUGAUCUA	21
cme-miR167c	UGAAGCUGCCAGCAUGAUCUU	21
cme-miR167d	UGAAGCUGCCAGCAUGAUCUG	21
cme-miR167e	UCAAGCUGCCAGCAUGAUCUA	21
cme-miR167f	UGAAGCUGCCAGCAUGAUCUG	21
cme-miR168	UCGCUUGGUGCAGGUCGGGA	20
cme-miR169a	UAGCCAAAAAUGACUUGCCUG	21
cme-miR169b	UAGCCAAAAAUGACUUGCCUG	21
cme-miR169c	UAGCCAAAGAUGACUUGCCUG	21
cme-miR169d	UAGCCAAAGAUGACUUGCCUG	21
cme-miR169f	CAGCCAAGGAUGACUUGCCGG	21
cme-miR169g	AAGCCAAGGAUGAAUUGCCGG	21
cme-miR169h	CAGCCAAGGAUGACUUGCCGG	21
cme-miR169i	UAGCCAAAAAUGACUUGCCUGC	22
cme-miR169j	UAGCCAAAAAUGACUUGCCUGC	22
cme-miR169k	UGAGCCAAGGAUGACUUGCCU	21
cme-miR169m	UAGCCAAAAAUGACUUGCCUGC	22
cme-miR169o	UAGCCAAAGAUGACUUGCCUG	21
cme-miR169p	UGAGCCAAAGAUGACUUGCCU	21
cme-miR169q	UGAGCCAAAGAUGACUUGCCU	21
cme-miR169r	GAGCCAAGAAUGACUUGCCGG	21
cme-miR169s	UGAGCCAAAGAUGACUUGCCU	21
cme-miR169t	UGAGCCAAGAAUGACUUGCCGGC	23
cme-miR171a	UGAUUGAGCCGCGCCAAUAUC	21
cme-miR171b	UUGAGCCGUGCCAAUAUCACG	21
cme-miR171c	UGAUUGAGCCGUGCCAAUAUC	21
cme-miR171d	UUGAGCCGUGCCAAUAUCACG	21
cme-miR171e	UGAUUGAGCCGCGCCAAUAUC	21
cme-miR171f	UGAUUGAGCCGUGCCAAUAUC	21
cme-miR171g	UGAUUGAGCCGCGCCAAUAUC	21
cme-miR171h	UGAUUGAGCCGCGUCAAUAUC	21
cme-miR171i	UUGAGCCGUUCCAAUAUCACA	21
cme-miR172a	GGAAUCUUGAUGAUGCUGCAG	21
cme-miR172b	AGAAUCUUGAUGAUGCUGCAU	21
cme-miR172c	AGAAUCUUGAUGAUGCUGCAU	21
cme-miR172d	GGAAUCUUGAUGAUGCUGCAU	21
cme-miR172e	AGAAUCUUGAUGAUGCUGCAG	21
cme-miR2111a	UAAUCUGCAUCCUGAGGUUUA	21
cme-miR2111b	UAAUCUGCAUCCUGAGGUUUA	21
cme-miR319a	UUGGACUGAAGGGAGCUCCC	20
cme-miR319b	UUGGACUGAAGGGAGCUCCC	20
cme-miR319c	UUGGACUGAAGGGAGCUCCU	20
cme-miR319d	UUGGACUGAAGGGAGCUCCU	20
cme-miR390a	AAGCUCAGGAGGGAUAGCGCC	21
cme-miR390b	AAGCUCAGGAGGGAUAGCGCC	21
cme-miR390c	AAGCUCAGGAGGGAUAGCGCC	21
cme-miR390d	AAGCUCAGGAGGGAUAGCGCC	21
cme-miR393a	UCCAAAGGGAUCGCAUUGAUC	21
cme-miR393b	UCCAAAGGGAUCGCAUUGAUC	21
cme-miR393c	UCCAAAGGGAUCGCAUUGAUC	21
cme-miR394a	UUGGCAUUCUGUCCACCUCC	20
cme-miR394b	UUGGCAUUCUGUCCACCUCC	20
cme-miR395a	CUGAAGUGUUUGGGGGAACUC	21
cme-miR395b	UUGAAGUGUUUGGGGGAACUC	21
cme-miR395c	UUGAAGUGUUUGGGGGAACUC	21
cme-miR395d	CUGAAGUGUUUGGGGGAACUC	21
cme-miR395e	CUGAAGUGUUUGGGGGAACUC	21
cme-miR395f	CUGAAGUGUUUGGGGGAACUC	21
cme-miR396a	UUCCACAGCUUUCUUGAACUU	21
cme-miR396b	UUCCACAGCUUUCUUGAACUG	21
cme-miR396c	UUCCACAGCUUUCUUGAACUU	21
cme-miR396d	UUCCACAGCUUUCUUGAACUU	21
cme-miR396e	UUCCACGGCUUUCUUGAACUG	21
cme-miR397	UCAUUGAGUGCAGCGUUGAUG	21
cme-miR398a	UGUGUUCUCAGGUCGCCCCUG	21
cme-miR398b	UGUGUUCUCAGGUCACCCCUU	21
cme-miR399b	UGCCAAAGGAGAGUUGCCCUA	21
cme-miR399c	UGCCAAAGGAGAUUUGCCCGG	21
cme-miR399d	UGCCAAAGGAGAGUUGCCCUU	21
cme-miR399e	UGCCAAAGGAGAGUUGCCCUU	21
cme-miR399f	UGCCAAAGGAGAAUUGCAC	19
cme-miR399g	AGGGCUUCUCUCCAUUGGCAGG	22
cme-miR408	AUGCACUGCCUCUUCCCUGGC	21
cme-miR477b	CUCUCCCUCAAAGGCUUCUG	20
cme-miR530a	UGCAUUUGCACCUGCACCUU	20
cme-miR530b	UGCAUUUGCACCUACACCUU	20
cme-miR858	UCUCGUUGUCUGUUCGACCUU	21
chr08_32282	ugccaaaagagacuugcccug	21
chr01_7305	aaaaggucagagguucgaaucucc	24
chr02_9360	uuuaccaauugaucucaacucuuu	24
chr11_45672	auucaauccuaugacuaaugaguu	24
chr00_2803	uuguuugaauucuugaugcgg	21
chr04_15683	cggucccuggaauuuguugaua	22
chr08_33102	ugaaucuguagacacgucaugu	22
chr10_38532	cauuguacuuggcuuggguuu	21
chr04_15894	ucaaaacugguggauguauuuu	22
chr07_28660	uucucucccucaagggcuucga	22
chr09_33745	cauguuauugaggaagcucuug	22
chr09_36478	ucggacauugacaacuuggaa	21
chr09_36566	agaauagguguguuugguuuauga	24
chr09_36184	ugccaauguagacccuuguuca	22
chr08_31631	ugccaauguagacccuuguuca	22
chr12_49087	aacuacaaucagauugagcaccuu	24
chr08_33372	caugcauggucacggacguggu	22
chr04_18434	ugucggccauucugaaaaucuu	22
chr11_42373	aucggcaucauauccucugcgcag	24
chr07_28329	uauucaguugguugagaauagu	22
chr02_10585	cacguccgacauuauggcaucg	22
chr00_3204	aguguuugauaauguuccuuguuu	24
chr05_21762	aaaaccaacugcagaccuuuuagu	24
chr05_21976	aguguuugauaauguuccuuguuu	24
chr00_2306	aguguuugauaauguuccuuguuu	24
chr07_29906	agaagacucuccaacucuugaagu	24
chr07_29861	aaacgauugugaugaccaugcuaa	24
chr07_29607	aauccauaguaacgugauagaaug	24
chr09_35301	aaaaaacuagacgaucguguauca	24
chr10_40226	aucguugauccuaauagacaagca	24
chr12_49562	auaauugucuaccguugauaaacu	24
chr12_48854	auuuuccuaugaugcaugugagug	24
chr05_22681	aacaauugugaggauguuagaccg	24
chr02_10147	acaauccgucugauccuacaacau	24
chr04_19359	aaagucuaucgauaauaagaaucu	24
chr00_1080	aagaggaucaugggcauucaauuu	24
chr02_9011	aucgcguacacgacuccagucauu	24
chr11_41718	uugucacaccucguucuaaguuuu	24
chr10_39315	auuauuuagggauuaggauuauuu	24
chr05_20603	aucuauuuuugucgacgugaugau	24
chr10_36978	aaaaucgaucgaacugaggguagu	24
chr11_40459	uuggaacuuugggcgaauaaau	22
chr01_6386	ggagucauuggaucauacacaucu	24
chr12_47608	aaucaucgcgagggucugaauuaa	24
chr02_11042	aucucauacuguuggcauaucuau	24
chr02_10611	auaaaucgugacagacugcacuau	24
chr02_7874	aaauugcgauagaucaagauagau	24
chr06_26829	acaagacaggaccccuuaucugau	24
chr06_24860	aucuugccuugacgaaucuccu	22
chr10_37312	aauuuaguugaagaucaguuuaca	24
chr05_22190	agaaagaugagcucuagacgcuau	24
chr12_46806	ucccguguggugcagauuagcu	22
chr11_44499	aaccucgaccucggauaaguuauu	24
chr01_4362	uuggauuggguugaaccgaauuuu	24
chr02_10365	aauuaacuguuuugcuauuuugac	24
chr09_33902	ugaagcuagggaucauguggu	21
chr08_32699	augugaaacucucaacaucuccaa	24
chr11_41707	auaaaucguggguacuuuuaauau	24
chr09_36089	aaaaaacuagacgaucguguauca	24
chr11_43276	ugguggguuggcacgggccuc	21
chr00_2118	cguuugguagguuggcacgag	21
chr05_20016	aauggucgaggucgguuuagacau	24
chr10_38203	ugguggguuggcacgggccuc	21
chr03_11820	uauucauuucuuugugggaccu	22
chr00_2081	cgaauugcaaauccauggcgua	22
chr00_3087	uguuuagauugaagaaguuuu	21
chr11_42648	aagucuaucggugauauaaucuau	24
chr02_10112	cguuugauggguuagcacgag	21
chr06_27419	aaaguuuuggauucugucaaugau	24
chr11_45033	uaaauggauccauugggugga	21
chr10_39935	caagacaaggguaggaggaugg	22
chr04_14899	aaaugucacggaucucuuauugau	24
chr12_48566	ugaggacggauucaaagaggcc	22
chr06_26766	aaauuguuguagucgaaucgaacc	24
chr09_35593	uuauuaugcuuggauuugguaag	23
chr09_36243	uuucaagggacagcgauuggc	21
chr09_35950	aaaaucguuuagaucuggcuaucc	24
chr09_35949	aaaaucguuuagaucuggcuaucc	24
chr10_39922	agggacccgugcuccauaaaaacc	24
chr06_24527	uauuuugugaagcuuggugucc	22
chr07_30026	auuuaucauugguagacuuugcua	24
chr09_36275	auaaaguugaguggggcucgagcc	24
chr00_1264	cgaugcgggcuaucggguucg	21
chr06_25203	aaaguuuuguagccuugcaaggaa	24
chr01_5977	ucaaauucccaucaugauagacau	24
chr04_16062	cgaugcgggcuaucggguucg	21
chr00_1776	guuauuugaaacgaucguuuaguu	24
chr10_38873	uagucuguuguugauauaccccau	24
chr00_1178	guuauuugaaacgaucguuuaguu	24
chr00_1216	aagguucaacuggcuaaacuuuuu	24
chr01_7004	aacucuggagaauguguauagauc	24
chr00_1881	agcuaaacgaucguguaugagguu	24
chr12_48372	cggcguguggaaaaauaggcuu	22
chr12_46608	acaaaauauccugacgucagacuc	24
chr04_19497	aaaucgcgagcucucguaaauagu	24
chr10_39956	ugacugaccgucaugaaaaccc	22
chr05_22212	agcuauuggugauaguugcucuca	24
chr10_38204	ugguggguuggcacgggccuc	21
chr06_24500	cugguggauguauuuuggacu	21
chr03_11134	aauccgaaggcgauaaucaagaug	24
chr06_24725	cguuugguagguuggcacgag	21
chr04_15919	auaaauuggugucgaguuauagau	24
chr04_15939	cguuugguagguuggcacgag	21
chr09_35696	uuugguagguuggcacgagcc	21

## Sheet: L-SG3
miRNA name	miRNA seq	miRNA len
cme-miR156a	UGACAGAAGAGAGUGAGCAC	20
cme-miR156b	UUGACAGAAGAUAGAGAGCAC	21
cme-miR156c	UGACAGAAGAGAGUGAGCAC	20
cme-miR156d	UGACAGAAGAGAGUGAGCAC	20
cme-miR156e	UUGACAGAAGAUAGAGGGCAC	21
cme-miR156f	UGACAGAAGAUAGAGAGCAC	20
cme-miR156i	UGACAGAAGAGAGUGAGCAC	20
cme-miR156j	GUUGACAGAAGAGAGUGAGCAC	22
cme-miR159a	UUUGGAUUGAAGGGAGCUCUA	21
cme-miR159b	AUUGGAUUGAAGGGAGCUCCU	21
cme-miR160a	UGCCUGGCUCCCUGUAUGCCA	21
cme-miR160b	UGCCUGGCUCCCUGUAUGCCA	21
cme-miR160c	UGCCUGGCUCCCUGUAUGCCA	21
cme-miR160d	UGCCUGGCUCCCUGAAUGCCA	21
cme-miR162	UCGAUAAACCUCUGCAUCCAG	21
cme-miR164a	UGGAGAAGCAGGGCACGUGCU	21
cme-miR164b	UGGAGAGGCAGGGCACAUGCU	21
cme-miR164c	UGGAGAAGCAGGGCACGUGCA	21
cme-miR164d	UGGAGAAGCAGGGCACGUGCA	21
cme-miR166a	UCGGACCAGGCUUCAUUCCCC	21
cme-miR166b	UCGGACCAGGCUUCAUUCCCC	21
cme-miR166c	UCGGACCAGGCUUCAUUCCCC	21
cme-miR166d	UCGGACCAGGCUUCAUUCCCC	21
cme-miR166e	UCGGACCAGGCUUCAUUCCUC	21
cme-miR166f	UCGGACCAGGCUUCAUUCCCC	21
cme-miR166g	UCGGACCAGGCUUCAUUCCC	20
cme-miR166h	UCGGACCAGGCUUCAUUCCCC	21
cme-miR166i	UCGGACCAGGCUUCAUUCUC	20
cme-miR167a	UGAAGCUGCCAGCAUGAUCUA	21
cme-miR167b	UGAAGCUGCCAGCAUGAUCUA	21
cme-miR167c	UGAAGCUGCCAGCAUGAUCUU	21
cme-miR167d	UGAAGCUGCCAGCAUGAUCUG	21
cme-miR167e	UCAAGCUGCCAGCAUGAUCUA	21
cme-miR167f	UGAAGCUGCCAGCAUGAUCUG	21
cme-miR168	UCGCUUGGUGCAGGUCGGGA	20
cme-miR169a	UAGCCAAAAAUGACUUGCCUG	21
cme-miR169b	UAGCCAAAAAUGACUUGCCUG	21
cme-miR169c	UAGCCAAAGAUGACUUGCCUG	21
cme-miR169d	UAGCCAAAGAUGACUUGCCUG	21
cme-miR169e	UAGCCAAGGAUGACUUGCCUG	21
cme-miR169f	CAGCCAAGGAUGACUUGCCGG	21
cme-miR169g	AAGCCAAGGAUGAAUUGCCGG	21
cme-miR169h	CAGCCAAGGAUGACUUGCCGG	21
cme-miR169i	UAGCCAAAAAUGACUUGCCUGC	22
cme-miR169j	UAGCCAAAAAUGACUUGCCUGC	22
cme-miR169l	UAGCCAAAAAUGACUUGCCUGC	22
cme-miR169m	UAGCCAAAAAUGACUUGCCUGC	22
cme-miR169n	UAGCCAAGGAUGACUUGCCUG	21
cme-miR169o	UAGCCAAAGAUGACUUGCCUG	21
cme-miR169p	UGAGCCAAAGAUGACUUGCCU	21
cme-miR169q	UGAGCCAAAGAUGACUUGCCU	21
cme-miR169r	GAGCCAAGAAUGACUUGCCGG	21
cme-miR169s	UGAGCCAAAGAUGACUUGCCU	21
cme-miR169t	UGAGCCAAGAAUGACUUGCCGGC	23
cme-miR171a	UGAUUGAGCCGCGCCAAUAUC	21
cme-miR171b	UUGAGCCGUGCCAAUAUCACG	21
cme-miR171c	UGAUUGAGCCGUGCCAAUAUC	21
cme-miR171d	UUGAGCCGUGCCAAUAUCACG	21
cme-miR171e	UGAUUGAGCCGCGCCAAUAUC	21
cme-miR171f	UGAUUGAGCCGUGCCAAUAUC	21
cme-miR171g	UGAUUGAGCCGCGCCAAUAUC	21
cme-miR171h	UGAUUGAGCCGCGUCAAUAUC	21
cme-miR171i	UUGAGCCGUUCCAAUAUCACA	21
cme-miR172a	GGAAUCUUGAUGAUGCUGCAG	21
cme-miR172b	AGAAUCUUGAUGAUGCUGCAU	21
cme-miR172c	AGAAUCUUGAUGAUGCUGCAU	21
cme-miR172d	GGAAUCUUGAUGAUGCUGCAU	21
cme-miR172e	AGAAUCUUGAUGAUGCUGCAG	21
cme-miR2111a	UAAUCUGCAUCCUGAGGUUUA	21
cme-miR2111b	UAAUCUGCAUCCUGAGGUUUA	21
cme-miR319a	UUGGACUGAAGGGAGCUCCC	20
cme-miR319b	UUGGACUGAAGGGAGCUCCC	20
cme-miR319c	UUGGACUGAAGGGAGCUCCU	20
cme-miR319d	UUGGACUGAAGGGAGCUCCU	20
cme-miR390a	AAGCUCAGGAGGGAUAGCGCC	21
cme-miR390b	AAGCUCAGGAGGGAUAGCGCC	21
cme-miR390c	AAGCUCAGGAGGGAUAGCGCC	21
cme-miR390d	AAGCUCAGGAGGGAUAGCGCC	21
cme-miR393a	UCCAAAGGGAUCGCAUUGAUC	21
cme-miR393b	UCCAAAGGGAUCGCAUUGAUC	21
cme-miR393c	UCCAAAGGGAUCGCAUUGAUC	21
cme-miR394a	UUGGCAUUCUGUCCACCUCC	20
cme-miR394b	UUGGCAUUCUGUCCACCUCC	20
cme-miR395a	CUGAAGUGUUUGGGGGAACUC	21
cme-miR395d	CUGAAGUGUUUGGGGGAACUC	21
cme-miR395e	CUGAAGUGUUUGGGGGAACUC	21
cme-miR395f	CUGAAGUGUUUGGGGGAACUC	21
cme-miR396a	UUCCACAGCUUUCUUGAACUU	21
cme-miR396b	UUCCACAGCUUUCUUGAACUG	21
cme-miR396c	UUCCACAGCUUUCUUGAACUU	21
cme-miR396d	UUCCACAGCUUUCUUGAACUU	21
cme-miR396e	UUCCACGGCUUUCUUGAACUG	21
cme-miR397	UCAUUGAGUGCAGCGUUGAUG	21
cme-miR398a	UGUGUUCUCAGGUCGCCCCUG	21
cme-miR398b	UGUGUUCUCAGGUCACCCCUU	21
cme-miR399a	UGCCAAAGGAGAUUUGCCCCG	21
cme-miR399b	UGCCAAAGGAGAGUUGCCCUA	21
cme-miR399c	UGCCAAAGGAGAUUUGCCCGG	21
cme-miR399d	UGCCAAAGGAGAGUUGCCCUU	21
cme-miR399e	UGCCAAAGGAGAGUUGCCCUU	21
cme-miR399f	UGCCAAAGGAGAAUUGCAC	19
cme-miR399g	AGGGCUUCUCUCCAUUGGCAGG	22
cme-miR408	AUGCACUGCCUCUUCCCUGGC	21
cme-miR477b	CUCUCCCUCAAAGGCUUCUG	20
cme-miR530a	UGCAUUUGCACCUGCACCUU	20
cme-miR530b	UGCAUUUGCACCUACACCUU	20
cme-miR7130	GUUUGGAAUGUGCGAGAUGUGUGC	24
cme-miR858	UCUCGUUGUCUGUUCGACCUU	21
chr08_32282	ugccaaaagagacuugcccug	21
chr01_7305	aaaaggucagagguucgaaucucc	24
chr02_9360	uuuaccaauugaucucaacucuuu	24
chr11_45672	auucaauccuaugacuaaugaguu	24
chr00_2803	uuguuugaauucuugaugcgg	21
chr04_15683	cggucccuggaauuuguugaua	22
chr08_33102	ugaaucuguagacacgucaugu	22
chr10_38532	cauuguacuuggcuuggguuu	21
chr04_15894	ucaaaacugguggauguauuuu	22
chr07_28660	uucucucccucaagggcuucga	22
chr09_33745	cauguuauugaggaagcucuug	22
chr09_36478	ucggacauugacaacuuggaa	21
chr09_36566	agaauagguguguuugguuuauga	24
chr09_36184	ugccaauguagacccuuguuca	22
chr08_31631	ugccaauguagacccuuguuca	22
chr12_49087	aacuacaaucagauugagcaccuu	24
chr08_33372	caugcauggucacggacguggu	22
chr04_18434	ugucggccauucugaaaaucuu	22
chr11_42373	aucggcaucauauccucugcgcag	24
chr07_28329	uauucaguugguugagaauagu	22
chr02_10585	cacguccgacauuauggcaucg	22
chr00_3204	aguguuugauaauguuccuuguuu	24
chr05_21762	aaaaccaacugcagaccuuuuagu	24
chr05_21976	aguguuugauaauguuccuuguuu	24
chr00_2306	aguguuugauaauguuccuuguuu	24
chr07_29906	agaagacucuccaacucuugaagu	24
chr07_29861	aaacgauugugaugaccaugcuaa	24
chr07_29607	aauccauaguaacgugauagaaug	24
chr09_35301	aaaaaacuagacgaucguguauca	24
chr10_40226	aucguugauccuaauagacaagca	24
chr12_49562	auaauugucuaccguugauaaacu	24
chr12_48854	auuuuccuaugaugcaugugagug	24
chr05_22681	aacaauugugaggauguuagaccg	24
chr02_10147	acaauccgucugauccuacaacau	24
chr04_19359	aaagucuaucgauaauaagaaucu	24
chr00_1080	aagaggaucaugggcauucaauuu	24
chr02_9011	aucgcguacacgacuccagucauu	24
chr11_41718	uugucacaccucguucuaaguuuu	24
chr10_39315	auuauuuagggauuaggauuauuu	24
chr05_20603	aucuauuuuugucgacgugaugau	24
chr10_36978	aaaaucgaucgaacugaggguagu	24
chr11_40459	uuggaacuuugggcgaauaaau	22
chr01_6386	ggagucauuggaucauacacaucu	24
chr12_47608	aaucaucgcgagggucugaauuaa	24
chr02_11042	aucucauacuguuggcauaucuau	24
chr02_10611	auaaaucgugacagacugcacuau	24
chr02_7874	aaauugcgauagaucaagauagau	24
chr06_26829	acaagacaggaccccuuaucugau	24
chr06_24860	aucuugccuugacgaaucuccu	22
chr10_37312	aauuuaguugaagaucaguuuaca	24
chr05_22190	agaaagaugagcucuagacgcuau	24
chr12_46806	ucccguguggugcagauuagcu	22
chr11_44499	aaccucgaccucggauaaguuauu	24
chr01_4362	uuggauuggguugaaccgaauuuu	24
chr02_10365	aauuaacuguuuugcuauuuugac	24
chr12_48531	aauucucaguggcuugguaauacu	24
chr09_33902	ugaagcuagggaucauguggu	21
chr08_32699	augugaaacucucaacaucuccaa	24
chr11_41707	auaaaucguggguacuuuuaauau	24
chr09_36089	aaaaaacuagacgaucguguauca	24
chr11_43276	ugguggguuggcacgggccuc	21
chr00_2118	cguuugguagguuggcacgag	21
chr05_20016	aauggucgaggucgguuuagacau	24
chr10_38203	ugguggguuggcacgggccuc	21
chr03_11820	uauucauuucuuugugggaccu	22
chr00_2081	cgaauugcaaauccauggcgua	22
chr00_3087	uguuuagauugaagaaguuuu	21
chr11_42648	aagucuaucggugauauaaucuau	24
chr02_10112	cguuugauggguuagcacgag	21
chr06_27419	aaaguuuuggauucugucaaugau	24
chr11_45033	uaaauggauccauugggugga	21
chr10_39935	caagacaaggguaggaggaugg	22
chr04_14899	aaaugucacggaucucuuauugau	24
chr12_48566	ugaggacggauucaaagaggcc	22
chr06_26766	aaauuguuguagucgaaucgaacc	24
chr09_35593	uuauuaugcuuggauuugguaag	23
chr09_36243	uuucaagggacagcgauuggc	21
chr09_35950	aaaaucguuuagaucuggcuaucc	24
chr09_35949	aaaaucguuuagaucuggcuaucc	24
chr02_8432	uagugggagaaagguuuaugu	21
chr10_39922	agggacccgugcuccauaaaaacc	24
chr06_24527	uauuuugugaagcuuggugucc	22
chr07_30026	auuuaucauugguagacuuugcua	24
chr09_36275	auaaaguugaguggggcucgagcc	24
chr00_1264	cgaugcgggcuaucggguucg	21
chr06_25203	aaaguuuuguagccuugcaaggaa	24
chr01_5977	ucaaauucccaucaugauagacau	24
chr04_16062	cgaugcgggcuaucggguucg	21
chr00_1776	guuauuugaaacgaucguuuaguu	24
chr10_38873	uagucuguuguugauauaccccau	24
chr00_1178	guuauuugaaacgaucguuuaguu	24
chr00_1216	aagguucaacuggcuaaacuuuuu	24
chr01_7004	aacucuggagaauguguauagauc	24
chr00_1881	agcuaaacgaucguguaugagguu	24
chr12_48372	cggcguguggaaaaauaggcuu	22
chr12_46608	acaaaauauccugacgucagacuc	24
chr04_19497	aaaucgcgagcucucguaaauagu	24
chr05_22212	agcuauuggugauaguugcucuca	24
chr10_38204	ugguggguuggcacgggccuc	21
chr06_24500	cugguggauguauuuuggacu	21
chr03_11134	aauccgaaggcgauaaucaagaug	24
chr06_24725	cguuugguagguuggcacgag	21
chr04_15919	auaaauuggugucgaguuauagau	24
chr04_15939	cguuugguagguuggcacgag	21
chr09_35696	uuugguagguuggcacgagcc	21

## Sheet: N-PG1
miRNA name	miRNA seq	miRNA len
cme-miR156a	UGACAGAAGAGAGUGAGCAC	20
cme-miR156b	UUGACAGAAGAUAGAGAGCAC	21
cme-miR156c	UGACAGAAGAGAGUGAGCAC	20
cme-miR156d	UGACAGAAGAGAGUGAGCAC	20
cme-miR156e	UUGACAGAAGAUAGAGGGCAC	21
cme-miR156f	UGACAGAAGAUAGAGAGCAC	20
cme-miR156g	UGACAGAAGAGAGGGAGCAC	20
cme-miR156h	UGACAGAAGAGAGGGAGCAC	20
cme-miR156i	UGACAGAAGAGAGUGAGCAC	20
cme-miR156j	GUUGACAGAAGAGAGUGAGCAC	22
cme-miR159a	UUUGGAUUGAAGGGAGCUCUA	21
cme-miR159b	AUUGGAUUGAAGGGAGCUCCU	21
cme-miR160a	UGCCUGGCUCCCUGUAUGCCA	21
cme-miR160b	UGCCUGGCUCCCUGUAUGCCA	21
cme-miR160c	UGCCUGGCUCCCUGUAUGCCA	21
cme-miR160d	UGCCUGGCUCCCUGAAUGCCA	21
cme-miR162	UCGAUAAACCUCUGCAUCCAG	21
cme-miR164a	UGGAGAAGCAGGGCACGUGCU	21
cme-miR164b	UGGAGAGGCAGGGCACAUGCU	21
cme-miR164c	UGGAGAAGCAGGGCACGUGCA	21
cme-miR164d	UGGAGAAGCAGGGCACGUGCA	21
cme-miR166a	UCGGACCAGGCUUCAUUCCCC	21
cme-miR166b	UCGGACCAGGCUUCAUUCCCC	21
cme-miR166c	UCGGACCAGGCUUCAUUCCCC	21
cme-miR166d	UCGGACCAGGCUUCAUUCCCC	21
cme-miR166e	UCGGACCAGGCUUCAUUCCUC	21
cme-miR166f	UCGGACCAGGCUUCAUUCCCC	21
cme-miR166g	UCGGACCAGGCUUCAUUCCC	20
cme-miR166h	UCGGACCAGGCUUCAUUCCCC	21
cme-miR166i	UCGGACCAGGCUUCAUUCUC	20
cme-miR167a	UGAAGCUGCCAGCAUGAUCUA	21
cme-miR167b	UGAAGCUGCCAGCAUGAUCUA	21
cme-miR167c	UGAAGCUGCCAGCAUGAUCUU	21
cme-miR167d	UGAAGCUGCCAGCAUGAUCUG	21
cme-miR167e	UCAAGCUGCCAGCAUGAUCUA	21
cme-miR167f	UGAAGCUGCCAGCAUGAUCUG	21
cme-miR168	UCGCUUGGUGCAGGUCGGGA	20
cme-miR169a	UAGCCAAAAAUGACUUGCCUG	21
cme-miR169b	UAGCCAAAAAUGACUUGCCUG	21
cme-miR169c	UAGCCAAAGAUGACUUGCCUG	21
cme-miR169d	UAGCCAAAGAUGACUUGCCUG	21
cme-miR169f	CAGCCAAGGAUGACUUGCCGG	21
cme-miR169g	AAGCCAAGGAUGAAUUGCCGG	21
cme-miR169h	CAGCCAAGGAUGACUUGCCGG	21
cme-miR169i	UAGCCAAAAAUGACUUGCCUGC	22
cme-miR169j	UAGCCAAAAAUGACUUGCCUGC	22
cme-miR169l	UAGCCAAAAAUGACUUGCCUGC	22
cme-miR169m	UAGCCAAAAAUGACUUGCCUGC	22
cme-miR169o	UAGCCAAAGAUGACUUGCCUG	21
cme-miR169p	UGAGCCAAAGAUGACUUGCCU	21
cme-miR169q	UGAGCCAAAGAUGACUUGCCU	21
cme-miR169r	GAGCCAAGAAUGACUUGCCGG	21
cme-miR169s	UGAGCCAAAGAUGACUUGCCU	21
cme-miR169t	UGAGCCAAGAAUGACUUGCCGGC	23
cme-miR171a	UGAUUGAGCCGCGCCAAUAUC	21
cme-miR171b	UUGAGCCGUGCCAAUAUCACG	21
cme-miR171c	UGAUUGAGCCGUGCCAAUAUC	21
cme-miR171d	UUGAGCCGUGCCAAUAUCACG	21
cme-miR171e	UGAUUGAGCCGCGCCAAUAUC	21
cme-miR171f	UGAUUGAGCCGUGCCAAUAUC	21
cme-miR171g	UGAUUGAGCCGCGCCAAUAUC	21
cme-miR171h	UGAUUGAGCCGCGUCAAUAUC	21
cme-miR172a	GGAAUCUUGAUGAUGCUGCAG	21
cme-miR172b	AGAAUCUUGAUGAUGCUGCAU	21
cme-miR172c	AGAAUCUUGAUGAUGCUGCAU	21
cme-miR172d	GGAAUCUUGAUGAUGCUGCAU	21
cme-miR172e	AGAAUCUUGAUGAUGCUGCAG	21
cme-miR1863	AGCUCUGAUACCAUGUUAGAUUUG	24
cme-miR2111a	UAAUCUGCAUCCUGAGGUUUA	21
cme-miR2111b	UAAUCUGCAUCCUGAGGUUUA	21
cme-miR319a	UUGGACUGAAGGGAGCUCCC	20
cme-miR319b	UUGGACUGAAGGGAGCUCCC	20
cme-miR319c	UUGGACUGAAGGGAGCUCCU	20
cme-miR319d	UUGGACUGAAGGGAGCUCCU	20
cme-miR390a	AAGCUCAGGAGGGAUAGCGCC	21
cme-miR390b	AAGCUCAGGAGGGAUAGCGCC	21
cme-miR390c	AAGCUCAGGAGGGAUAGCGCC	21
cme-miR390d	AAGCUCAGGAGGGAUAGCGCC	21
cme-miR393a	UCCAAAGGGAUCGCAUUGAUC	21
cme-miR393b	UCCAAAGGGAUCGCAUUGAUC	21
cme-miR393c	UCCAAAGGGAUCGCAUUGAUC	21
cme-miR394a	UUGGCAUUCUGUCCACCUCC	20
cme-miR394b	UUGGCAUUCUGUCCACCUCC	20
cme-miR395a	CUGAAGUGUUUGGGGGAACUC	21
cme-miR395b	UUGAAGUGUUUGGGGGAACUC	21
cme-miR395c	UUGAAGUGUUUGGGGGAACUC	21
cme-miR395d	CUGAAGUGUUUGGGGGAACUC	21
cme-miR395e	CUGAAGUGUUUGGGGGAACUC	21
cme-miR395f	CUGAAGUGUUUGGGGGAACUC	21
cme-miR396a	UUCCACAGCUUUCUUGAACUU	21
cme-miR396b	UUCCACAGCUUUCUUGAACUG	21
cme-miR396c	UUCCACAGCUUUCUUGAACUU	21
cme-miR396d	UUCCACAGCUUUCUUGAACUU	21
cme-miR396e	UUCCACGGCUUUCUUGAACUG	21
cme-miR397	UCAUUGAGUGCAGCGUUGAUG	21
cme-miR398a	UGUGUUCUCAGGUCGCCCCUG	21
cme-miR398b	UGUGUUCUCAGGUCACCCCUU	21
cme-miR399a	UGCCAAAGGAGAUUUGCCCCG	21
cme-miR399b	UGCCAAAGGAGAGUUGCCCUA	21
cme-miR399c	UGCCAAAGGAGAUUUGCCCGG	21
cme-miR399d	UGCCAAAGGAGAGUUGCCCUU	21
cme-miR399e	UGCCAAAGGAGAGUUGCCCUU	21
cme-miR399f	UGCCAAAGGAGAAUUGCAC	19
cme-miR399g	AGGGCUUCUCUCCAUUGGCAGG	22
cme-miR408	AUGCACUGCCUCUUCCCUGGC	21
cme-miR477b	CUCUCCCUCAAAGGCUUCUG	20
cme-miR530a	UGCAUUUGCACCUGCACCUU	20
cme-miR530b	UGCAUUUGCACCUACACCUU	20
cme-miR858	UCUCGUUGUCUGUUCGACCUU	21
chr08_32282	ugccaaaagagacuugcccug	21
chr01_7305	aaaaggucagagguucgaaucucc	24
chr02_9360	uuuaccaauugaucucaacucuuu	24
chr11_45672	auucaauccuaugacuaaugaguu	24
chr00_2803	uuguuugaauucuugaugcgg	21
chr04_15683	cggucccuggaauuuguugaua	22
chr08_33102	ugaaucuguagacacgucaugu	22
chr10_38532	cauuguacuuggcuuggguuu	21
chr04_15894	ucaaaacugguggauguauuuu	22
chr07_28660	uucucucccucaagggcuucga	22
chr09_33745	cauguuauugaggaagcucuug	22
chr09_36478	ucggacauugacaacuuggaa	21
chr09_36566	agaauagguguguuugguuuauga	24
chr09_36184	ugccaauguagacccuuguuca	22
chr08_31631	ugccaauguagacccuuguuca	22
chr12_49087	aacuacaaucagauugagcaccuu	24
chr08_33372	caugcauggucacggacguggu	22
chr04_18434	ugucggccauucugaaaaucuu	22
chr11_42373	aucggcaucauauccucugcgcag	24
chr07_28329	uauucaguugguugagaauagu	22
chr02_10585	cacguccgacauuauggcaucg	22
chr00_3204	aguguuugauaauguuccuuguuu	24
chr05_21762	aaaaccaacugcagaccuuuuagu	24
chr05_21976	aguguuugauaauguuccuuguuu	24
chr00_2306	aguguuugauaauguuccuuguuu	24
chr07_29906	agaagacucuccaacucuugaagu	24
chr07_29861	aaacgauugugaugaccaugcuaa	24
chr07_29607	aauccauaguaacgugauagaaug	24
chr09_35301	aaaaaacuagacgaucguguauca	24
chr10_40226	aucguugauccuaauagacaagca	24
chr12_49562	auaauugucuaccguugauaaacu	24
chr12_48854	auuuuccuaugaugcaugugagug	24
chr05_22681	aacaauugugaggauguuagaccg	24
chr02_10147	acaauccgucugauccuacaacau	24
chr04_19359	aaagucuaucgauaauaagaaucu	24
chr00_1080	aagaggaucaugggcauucaauuu	24
chr02_9011	aucgcguacacgacuccagucauu	24
chr11_41718	uugucacaccucguucuaaguuuu	24
chr10_39315	auuauuuagggauuaggauuauuu	24
chr05_20603	aucuauuuuugucgacgugaugau	24
chr10_36978	aaaaucgaucgaacugaggguagu	24
chr11_40459	uuggaacuuugggcgaauaaau	22
chr01_6386	ggagucauuggaucauacacaucu	24
chr12_47608	aaucaucgcgagggucugaauuaa	24
chr02_11042	aucucauacuguuggcauaucuau	24
chr02_10611	auaaaucgugacagacugcacuau	24
chr02_7874	aaauugcgauagaucaagauagau	24
chr06_26829	acaagacaggaccccuuaucugau	24
chr06_24860	aucuugccuugacgaaucuccu	22
chr10_37312	aauuuaguugaagaucaguuuaca	24
chr05_22190	agaaagaugagcucuagacgcuau	24
chr12_46806	ucccguguggugcagauuagcu	22
chr11_44499	aaccucgaccucggauaaguuauu	24
chr01_4362	uuggauuggguugaaccgaauuuu	24
chr02_10365	aauuaacuguuuugcuauuuugac	24
chr12_48531	aauucucaguggcuugguaauacu	24
chr09_33902	ugaagcuagggaucauguggu	21
chr08_32699	augugaaacucucaacaucuccaa	24
chr11_41707	auaaaucguggguacuuuuaauau	24
chr09_36089	aaaaaacuagacgaucguguauca	24
chr11_43276	ugguggguuggcacgggccuc	21
chr00_2118	cguuugguagguuggcacgag	21
chr05_20016	aauggucgaggucgguuuagacau	24
chr10_38203	ugguggguuggcacgggccuc	21
chr03_11820	uauucauuucuuugugggaccu	22
chr00_2081	cgaauugcaaauccauggcgua	22
chr00_3087	uguuuagauugaagaaguuuu	21
chr11_42648	aagucuaucggugauauaaucuau	24
chr02_10112	cguuugauggguuagcacgag	21
chr06_27419	aaaguuuuggauucugucaaugau	24
chr11_45033	uaaauggauccauugggugga	21
chr10_39935	caagacaaggguaggaggaugg	22
chr04_14899	aaaugucacggaucucuuauugau	24
chr12_48566	ugaggacggauucaaagaggcc	22
chr06_26766	aaauuguuguagucgaaucgaacc	24
chr09_35593	uuauuaugcuuggauuugguaag	23
chr09_36243	uuucaagggacagcgauuggc	21
chr09_35950	aaaaucguuuagaucuggcuaucc	24
chr09_35949	aaaaucguuuagaucuggcuaucc	24
chr02_8432	uagugggagaaagguuuaugu	21
chr10_39922	agggacccgugcuccauaaaaacc	24
chr06_24527	uauuuugugaagcuuggugucc	22
chr07_30026	auuuaucauugguagacuuugcua	24
chr09_36275	auaaaguugaguggggcucgagcc	24
chr00_1264	cgaugcgggcuaucggguucg	21
chr06_25203	aaaguuuuguagccuugcaaggaa	24
chr01_5977	ucaaauucccaucaugauagacau	24
chr04_16062	cgaugcgggcuaucggguucg	21
chr00_1776	guuauuugaaacgaucguuuaguu	24
chr10_38873	uagucuguuguugauauaccccau	24
chr00_1178	guuauuugaaacgaucguuuaguu	24
chr00_1216	aagguucaacuggcuaaacuuuuu	24
chr01_7004	aacucuggagaauguguauagauc	24
chr00_1881	agcuaaacgaucguguaugagguu	24
chr12_48372	cggcguguggaaaaauaggcuu	22
chr12_46608	acaaaauauccugacgucagacuc	24
chr04_19497	aaaucgcgagcucucguaaauagu	24
chr10_39956	ugacugaccgucaugaaaaccc	22
chr05_22212	agcuauuggugauaguugcucuca	24
chr10_38204	ugguggguuggcacgggccuc	21
chr06_24500	cugguggauguauuuuggacu	21
chr03_11134	aauccgaaggcgauaaucaagaug	24
chr06_24725	cguuugguagguuggcacgag	21
chr04_15919	auaaauuggugucgaguuauagau	24
chr04_15939	cguuugguagguuggcacgag	21
chr09_35696	uuugguagguuggcacgagcc	21

## Sheet: N-PG2
miRNA name	miRNA seq	miRNA len
cme-miR156a	UGACAGAAGAGAGUGAGCAC	20
cme-miR156b	UUGACAGAAGAUAGAGAGCAC	21
cme-miR156c	UGACAGAAGAGAGUGAGCAC	20
cme-miR156d	UGACAGAAGAGAGUGAGCAC	20
cme-miR156e	UUGACAGAAGAUAGAGGGCAC	21
cme-miR156f	UGACAGAAGAUAGAGAGCAC	20
cme-miR156g	UGACAGAAGAGAGGGAGCAC	20
cme-miR156h	UGACAGAAGAGAGGGAGCAC	20
cme-miR156i	UGACAGAAGAGAGUGAGCAC	20
cme-miR156j	GUUGACAGAAGAGAGUGAGCAC	22
cme-miR159a	UUUGGAUUGAAGGGAGCUCUA	21
cme-miR159b	AUUGGAUUGAAGGGAGCUCCU	21
cme-miR160a	UGCCUGGCUCCCUGUAUGCCA	21
cme-miR160b	UGCCUGGCUCCCUGUAUGCCA	21
cme-miR160c	UGCCUGGCUCCCUGUAUGCCA	21
cme-miR160d	UGCCUGGCUCCCUGAAUGCCA	21
cme-miR162	UCGAUAAACCUCUGCAUCCAG	21
cme-miR164a	UGGAGAAGCAGGGCACGUGCU	21
cme-miR164b	UGGAGAGGCAGGGCACAUGCU	21
cme-miR164c	UGGAGAAGCAGGGCACGUGCA	21
cme-miR164d	UGGAGAAGCAGGGCACGUGCA	21
cme-miR166a	UCGGACCAGGCUUCAUUCCCC	21
cme-miR166b	UCGGACCAGGCUUCAUUCCCC	21
cme-miR166c	UCGGACCAGGCUUCAUUCCCC	21
cme-miR166d	UCGGACCAGGCUUCAUUCCCC	21
cme-miR166e	UCGGACCAGGCUUCAUUCCUC	21
cme-miR166f	UCGGACCAGGCUUCAUUCCCC	21
cme-miR166g	UCGGACCAGGCUUCAUUCCC	20
cme-miR166h	UCGGACCAGGCUUCAUUCCCC	21
cme-miR166i	UCGGACCAGGCUUCAUUCUC	20
cme-miR167a	UGAAGCUGCCAGCAUGAUCUA	21
cme-miR167b	UGAAGCUGCCAGCAUGAUCUA	21
cme-miR167c	UGAAGCUGCCAGCAUGAUCUU	21
cme-miR167d	UGAAGCUGCCAGCAUGAUCUG	21
cme-miR167e	UCAAGCUGCCAGCAUGAUCUA	21
cme-miR167f	UGAAGCUGCCAGCAUGAUCUG	21
cme-miR168	UCGCUUGGUGCAGGUCGGGA	20
cme-miR169a	UAGCCAAAAAUGACUUGCCUG	21
cme-miR169b	UAGCCAAAAAUGACUUGCCUG	21
cme-miR169c	UAGCCAAAGAUGACUUGCCUG	21
cme-miR169d	UAGCCAAAGAUGACUUGCCUG	21
cme-miR169e	UAGCCAAGGAUGACUUGCCUG	21
cme-miR169f	CAGCCAAGGAUGACUUGCCGG	21
cme-miR169g	AAGCCAAGGAUGAAUUGCCGG	21
cme-miR169h	CAGCCAAGGAUGACUUGCCGG	21
cme-miR169i	UAGCCAAAAAUGACUUGCCUGC	22
cme-miR169j	UAGCCAAAAAUGACUUGCCUGC	22
cme-miR169k	UGAGCCAAGGAUGACUUGCCU	21
cme-miR169l	UAGCCAAAAAUGACUUGCCUGC	22
cme-miR169m	UAGCCAAAAAUGACUUGCCUGC	22
cme-miR169n	UAGCCAAGGAUGACUUGCCUG	21
cme-miR169o	UAGCCAAAGAUGACUUGCCUG	21
cme-miR169p	UGAGCCAAAGAUGACUUGCCU	21
cme-miR169q	UGAGCCAAAGAUGACUUGCCU	21
cme-miR169r	GAGCCAAGAAUGACUUGCCGG	21
cme-miR169s	UGAGCCAAAGAUGACUUGCCU	21
cme-miR169t	UGAGCCAAGAAUGACUUGCCGGC	23
cme-miR171a	UGAUUGAGCCGCGCCAAUAUC	21
cme-miR171b	UUGAGCCGUGCCAAUAUCACG	21
cme-miR171c	UGAUUGAGCCGUGCCAAUAUC	21
cme-miR171d	UUGAGCCGUGCCAAUAUCACG	21
cme-miR171e	UGAUUGAGCCGCGCCAAUAUC	21
cme-miR171f	UGAUUGAGCCGUGCCAAUAUC	21
cme-miR171g	UGAUUGAGCCGCGCCAAUAUC	21
cme-miR171h	UGAUUGAGCCGCGUCAAUAUC	21
cme-miR172a	GGAAUCUUGAUGAUGCUGCAG	21
cme-miR172b	AGAAUCUUGAUGAUGCUGCAU	21
cme-miR172c	AGAAUCUUGAUGAUGCUGCAU	21
cme-miR172d	GGAAUCUUGAUGAUGCUGCAU	21
cme-miR172e	AGAAUCUUGAUGAUGCUGCAG	21
cme-miR2111a	UAAUCUGCAUCCUGAGGUUUA	21
cme-miR2111b	UAAUCUGCAUCCUGAGGUUUA	21
cme-miR319a	UUGGACUGAAGGGAGCUCCC	20
cme-miR319b	UUGGACUGAAGGGAGCUCCC	20
cme-miR319c	UUGGACUGAAGGGAGCUCCU	20
cme-miR319d	UUGGACUGAAGGGAGCUCCU	20
cme-miR390a	AAGCUCAGGAGGGAUAGCGCC	21
cme-miR390b	AAGCUCAGGAGGGAUAGCGCC	21
cme-miR390c	AAGCUCAGGAGGGAUAGCGCC	21
cme-miR390d	AAGCUCAGGAGGGAUAGCGCC	21
cme-miR393a	UCCAAAGGGAUCGCAUUGAUC	21
cme-miR393b	UCCAAAGGGAUCGCAUUGAUC	21
cme-miR393c	UCCAAAGGGAUCGCAUUGAUC	21
cme-miR394a	UUGGCAUUCUGUCCACCUCC	20
cme-miR394b	UUGGCAUUCUGUCCACCUCC	20
cme-miR395a	CUGAAGUGUUUGGGGGAACUC	21
cme-miR395d	CUGAAGUGUUUGGGGGAACUC	21
cme-miR395e	CUGAAGUGUUUGGGGGAACUC	21
cme-miR395f	CUGAAGUGUUUGGGGGAACUC	21
cme-miR396a	UUCCACAGCUUUCUUGAACUU	21
cme-miR396b	UUCCACAGCUUUCUUGAACUG	21
cme-miR396c	UUCCACAGCUUUCUUGAACUU	21
cme-miR396d	UUCCACAGCUUUCUUGAACUU	21
cme-miR396e	UUCCACGGCUUUCUUGAACUG	21
cme-miR397	UCAUUGAGUGCAGCGUUGAUG	21
cme-miR398a	UGUGUUCUCAGGUCGCCCCUG	21
cme-miR398b	UGUGUUCUCAGGUCACCCCUU	21
cme-miR399a	UGCCAAAGGAGAUUUGCCCCG	21
cme-miR399b	UGCCAAAGGAGAGUUGCCCUA	21
cme-miR399c	UGCCAAAGGAGAUUUGCCCGG	21
cme-miR399d	UGCCAAAGGAGAGUUGCCCUU	21
cme-miR399e	UGCCAAAGGAGAGUUGCCCUU	21
cme-miR399f	UGCCAAAGGAGAAUUGCAC	19
cme-miR399g	AGGGCUUCUCUCCAUUGGCAGG	22
cme-miR408	AUGCACUGCCUCUUCCCUGGC	21
cme-miR477b	CUCUCCCUCAAAGGCUUCUG	20
cme-miR530a	UGCAUUUGCACCUGCACCUU	20
cme-miR530b	UGCAUUUGCACCUACACCUU	20
cme-miR7129	AGUCAAAUCUAAACGAUCGUGUAU	24
cme-miR7130	GUUUGGAAUGUGCGAGAUGUGUGC	24
cme-miR858	UCUCGUUGUCUGUUCGACCUU	21
chr08_32282	ugccaaaagagacuugcccug	21
chr01_7305	aaaaggucagagguucgaaucucc	24
chr02_9360	uuuaccaauugaucucaacucuuu	24
chr11_45672	auucaauccuaugacuaaugaguu	24
chr00_2803	uuguuugaauucuugaugcgg	21
chr04_15683	cggucccuggaauuuguugaua	22
chr08_33102	ugaaucuguagacacgucaugu	22
chr10_38532	cauuguacuuggcuuggguuu	21
chr04_15894	ucaaaacugguggauguauuuu	22
chr07_28660	uucucucccucaagggcuucga	22
chr09_33745	cauguuauugaggaagcucuug	22
chr09_36478	ucggacauugacaacuuggaa	21
chr09_36566	agaauagguguguuugguuuauga	24
chr09_36184	ugccaauguagacccuuguuca	22
chr08_31631	ugccaauguagacccuuguuca	22
chr12_49087	aacuacaaucagauugagcaccuu	24
chr08_33372	caugcauggucacggacguggu	22
chr04_18434	ugucggccauucugaaaaucuu	22
chr11_42373	aucggcaucauauccucugcgcag	24
chr07_28329	uauucaguugguugagaauagu	22
chr02_10585	cacguccgacauuauggcaucg	22
chr00_3204	aguguuugauaauguuccuuguuu	24
chr05_21762	aaaaccaacugcagaccuuuuagu	24
chr05_21976	aguguuugauaauguuccuuguuu	24
chr00_2306	aguguuugauaauguuccuuguuu	24
chr07_29906	agaagacucuccaacucuugaagu	24
chr07_29861	aaacgauugugaugaccaugcuaa	24
chr07_29607	aauccauaguaacgugauagaaug	24
chr09_35301	aaaaaacuagacgaucguguauca	24
chr10_40226	aucguugauccuaauagacaagca	24
chr12_49562	auaauugucuaccguugauaaacu	24
chr12_48854	auuuuccuaugaugcaugugagug	24
chr05_22681	aacaauugugaggauguuagaccg	24
chr02_10147	acaauccgucugauccuacaacau	24
chr04_19359	aaagucuaucgauaauaagaaucu	24
chr00_1080	aagaggaucaugggcauucaauuu	24
chr02_9011	aucgcguacacgacuccagucauu	24
chr11_41718	uugucacaccucguucuaaguuuu	24
chr10_39315	auuauuuagggauuaggauuauuu	24
chr05_20603	aucuauuuuugucgacgugaugau	24
chr10_36978	aaaaucgaucgaacugaggguagu	24
chr11_40459	uuggaacuuugggcgaauaaau	22
chr01_6386	ggagucauuggaucauacacaucu	24
chr12_47608	aaucaucgcgagggucugaauuaa	24
chr02_11042	aucucauacuguuggcauaucuau	24
chr02_10611	auaaaucgugacagacugcacuau	24
chr02_7874	aaauugcgauagaucaagauagau	24
chr06_26829	acaagacaggaccccuuaucugau	24
chr06_24860	aucuugccuugacgaaucuccu	22
chr10_37312	aauuuaguugaagaucaguuuaca	24
chr05_22190	agaaagaugagcucuagacgcuau	24
chr12_46806	ucccguguggugcagauuagcu	22
chr11_44499	aaccucgaccucggauaaguuauu	24
chr01_4362	uuggauuggguugaaccgaauuuu	24
chr02_10365	aauuaacuguuuugcuauuuugac	24
chr12_48531	aauucucaguggcuugguaauacu	24
chr09_33902	ugaagcuagggaucauguggu	21
chr08_32699	augugaaacucucaacaucuccaa	24
chr11_41707	auaaaucguggguacuuuuaauau	24
chr09_36089	aaaaaacuagacgaucguguauca	24
chr11_43276	ugguggguuggcacgggccuc	21
chr00_2118	cguuugguagguuggcacgag	21
chr05_20016	aauggucgaggucgguuuagacau	24
chr10_38203	ugguggguuggcacgggccuc	21
chr03_11820	uauucauuucuuugugggaccu	22
chr00_2081	cgaauugcaaauccauggcgua	22
chr00_3087	uguuuagauugaagaaguuuu	21
chr11_42648	aagucuaucggugauauaaucuau	24
chr02_10112	cguuugauggguuagcacgag	21
chr06_27419	aaaguuuuggauucugucaaugau	24
chr11_45033	uaaauggauccauugggugga	21
chr10_39935	caagacaaggguaggaggaugg	22
chr04_14899	aaaugucacggaucucuuauugau	24
chr12_48566	ugaggacggauucaaagaggcc	22
chr06_26766	aaauuguuguagucgaaucgaacc	24
chr09_35593	uuauuaugcuuggauuugguaag	23
chr09_36243	uuucaagggacagcgauuggc	21
chr09_35950	aaaaucguuuagaucuggcuaucc	24
chr09_35949	aaaaucguuuagaucuggcuaucc	24
chr10_39922	agggacccgugcuccauaaaaacc	24
chr06_24527	uauuuugugaagcuuggugucc	22
chr07_30026	auuuaucauugguagacuuugcua	24
chr09_36275	auaaaguugaguggggcucgagcc	24
chr00_1264	cgaugcgggcuaucggguucg	21
chr06_25203	aaaguuuuguagccuugcaaggaa	24
chr01_5977	ucaaauucccaucaugauagacau	24
chr04_16062	cgaugcgggcuaucggguucg	21
chr00_1776	guuauuugaaacgaucguuuaguu	24
chr10_38873	uagucuguuguugauauaccccau	24
chr00_1178	guuauuugaaacgaucguuuaguu	24
chr00_1216	aagguucaacuggcuaaacuuuuu	24
chr01_7004	aacucuggagaauguguauagauc	24
chr00_1881	agcuaaacgaucguguaugagguu	24
chr12_48372	cggcguguggaaaaauaggcuu	22
chr12_46608	acaaaauauccugacgucagacuc	24
chr04_19497	aaaucgcgagcucucguaaauagu	24
chr05_22212	agcuauuggugauaguugcucuca	24
chr10_38204	ugguggguuggcacgggccuc	21
chr06_24500	cugguggauguauuuuggacu	21
chr03_11134	aauccgaaggcgauaaucaagaug	24
chr06_24725	cguuugguagguuggcacgag	21
chr04_15919	auaaauuggugucgaguuauagau	24
chr04_15939	cguuugguagguuggcacgag	21
chr09_35696	uuugguagguuggcacgagcc	21

[truncated: 4 more sheets: N-PG3, L-PG1, L-PG2, L-PG3]
