# Supplementary material for: MicroRNA Profiling Revealed the Mechanism of Enhanced Cold Resistance by Grafting in Melon (Cucumis melo L.)
Source: Plants (Basel). 2024 Apr 2;13(7):1016. doi: 10.3390/plants13071016 (PMC11013280; doi:10.3390/plants13071016)
Supplement: Supplementary file 1 [file plants-13-01016-s001.zip › Supplementary Files/Table S3-Differentially expressed miRNAs in this study.xlsx]

## Sheet: N_SG VS N_PG
miRNA	N_SG_1_tpm	N_SG_2_tpm	N_SG_3_tpm	N_PG_1_tpm	N_PG_2_tpm	N_PG_3_tpm	N_SG_tpm	N_PG_tpm	fc	log2fc	pvalue	padjust	regulate
cme-miR169s	1.689	1.9698	5.5379	45.2626	33.8336	24.0751	3.06557	34.3904	12.3976	3.63199	1.786e-08	8.56277e-07	up
cme-miR169p	1.689	1.9698	5.5379	45.2626	33.8336	24.0751	3.06557	34.3904	12.3976	3.63199	1.786e-08	8.56277e-07	up
cme-miR169q	1.689	1.9698	5.5379	45.2626	33.8336	24.0751	3.06557	34.3904	12.3976	3.63199	1.786e-08	8.56277e-07	up
cme-miR169t	60.8026	64.0182	79.7461	155.186	156.865	155.686	68.189	155.912	2.46693	1.30272	1.70877e-08	8.56277e-07	up
cme-miR169r	60.8026	64.0182	80.8537	156.264	156.865	155.686	68.5582	156.271	2.45991	1.2986	1.92855e-08	8.56277e-07	up
cme-miR169c	113.16	190.085	147.309	381.499	246.062	348.287	150.185	325.283	2.28492	1.19214	0.000153906	0.00341672	up
cme-miR169o	113.16	190.085	147.309	381.499	246.062	348.287	150.185	325.283	2.28492	1.19214	0.000153906	0.00341672	up
cme-miR169d	115.694	190.085	149.524	382.577	247.088	346.682	151.768	325.449	2.2632	1.17836	0.000138011	0.00341672	up
cme-miR399e	946.663	1861.45	1548.4	439.694	705.378	702.993	1452.17	616.022	0.454457	-1.13778	0.00220436	0.0305854	down
cme-miR399d	946.663	1859.48	1550.62	439.694	704.353	701.388	1452.26	615.145	0.453802	-1.13986	0.00213122	0.0305854	down
cme-miR399g	210.276	478.659	340.029	40.9519	93.2986	80.2504	342.988	71.5003	0.223209	-2.16353	2.30562e-06	8.53078e-05	down
cme-miR408	497.399	2379.51	172.783	108.846	134.309	93.8929	1016.56	112.349	0.110557	-3.17714	0.00207726	0.0305854	down
cme-miR398a	294.724	1501.97	90.822	42.0296	78.945	43.3352	629.171	54.7699	0.0874526	-3.51535	0.00182691	0.0305854	down
cme-miR397	228.854	562.375	33.2276	11.8545	31.783	13.6426	274.819	19.0934	0.070792	-3.82027	4.52148e-06	0.000143395	down

## Sheet: N_SG VS L_SG
miRNA	N_SG_1_tpm	N_SG_2_tpm	N_SG_3_tpm	L_SG_1_tpm	L_SG_2_tpm	L_SG_3_tpm	N_SG_tpm	L_SG_tpm	fc	log2fc	pvalue	padjust	regulate
chr00_2803	1202.54	2592.25	1824.19	418.798	455.086	398.637	1872.99	424.174	0.249783	-2.00125	1.30558e-08	4.07359e-07	down
cme-miR397	228.854	562.375	33.2276	42.6257	50.5651	25.7878	274.819	39.6595	0.151026	-2.72713	0.000717026	0.0105164	down

## Sheet: N_PG VS L_PG
miRNA	N_PG_1_tpm	N_PG_2_tpm	N_PG_3_tpm	L_PG_1_tpm	L_PG_2_tpm	L_PG_3_tpm	N_PG_tpm	L_PG_tpm	fc	log2fc	pvalue	padjust	regulate
chr00_3087	19.3983	4.101	10.4325	89.3555	94.2009	129.916	11.3106	104.491	9.39326	3.23163	1.22585e-17	9.37772e-16	up
chr07_30026	26.942	15.3789	7.2225	50.6981	35.196	69.2888	16.5145	51.7276	3.225	1.6893	8.59277e-05	0.00119518	up
chr11_40459	17.2429	14.3536	24.8776	46.8958	40.3718	45.7801	18.8247	44.3492	2.34582	1.23009	0.00142828	0.0110764	up
cme-miR156b	512.976	542.362	430.945	934.113	1239.1	1284.32	495.428	1152.51	2.34072	1.22695	9.8893e-15	5.04354e-13	up
cme-miR156f	160.575	112.778	104.326	195.822	331.256	242.511	125.893	256.529	2.07948	1.05622	4.90827e-06	8.34406e-05	up
chr00_2803	1199.46	939.138	1044.86	328.271	263.97	295.714	1061.15	295.985	0.28327	-1.81975	2.35423e-36	3.60197e-34	down
cme-miR167c	288.819	58.4398	55.3728	34.2212	33.1256	28.4579	134.21	31.9349	0.251199	-1.99309	0.00823053	0.0466397	down

## Sheet: L_SG VS L_PG
miRNA	L_SG_1_tpm	L_SG_2_tpm	L_SG_3_tpm	L_PG_1_tpm	L_PG_2_tpm	L_PG_3_tpm	L_SG_tpm	L_PG_tpm	fc	log2fc	pvalue	padjust	regulate
cme-miR169p	2.1313	9.5406	2.149	23.4479	23.809	42.0682	4.60697	29.775	6.02958	2.59206	9.36771e-05	0.000717114	up
cme-miR169q	2.1313	9.5406	2.149	23.4479	23.809	42.0682	4.60697	29.775	6.02958	2.59206	9.36771e-05	0.000717114	up
cme-miR169s	2.1313	9.5406	2.149	23.4479	23.809	42.0682	4.60697	29.775	6.02958	2.59206	9.36771e-05	0.000717114	up
chr00_3087	10.6564	16.219	29.0113	89.3555	94.2009	129.916	18.6289	104.491	5.37708	2.42682	2.25719e-11	1.00219e-09	up
cme-miR530a	8.5251	13.3568	5.3725	46.2621	37.2663	47.0174	9.0848	43.5153	4.57515	2.19382	8.11044e-06	0.000105913	up
cme-miR156b	463.555	316.748	324.497	934.113	1239.1	1284.32	368.266	1152.51	2.98861	1.57947	1.24302e-16	1.37975e-14	up
cme-miR169g	85.2515	71.5544	95.6298	205.961	281.568	295.714	84.1452	261.081	2.97168	1.57128	6.44844e-12	3.57889e-10	up
chr05_22190	11.7221	14.3109	17.1919	45.6283	44.5125	25.9833	14.4083	38.708	2.64167	1.40145	0.00288824	0.0156388	up
cme-miR156f	133.206	89.6816	84.8849	195.822	331.256	242.511	102.591	256.529	2.40506	1.26607	1.56842e-06	2.90158e-05	up
chr07_28660	185.422	161.236	131.088	369.463	378.874	393.461	159.249	380.599	2.29291	1.19718	3.28186e-10	1.21429e-08	up
chr09_33745	106.564	165.052	124.641	238.915	246.372	426.868	132.086	304.052	2.18411	1.12705	1.13922e-06	2.29916e-05	up
chr00_2081	38.3632	53.4273	59.0971	101.396	113.869	127.442	50.2959	114.236	2.18017	1.12444	4.23602e-05	0.000408868	up
cme-miR169c	110.827	168.869	125.716	358.689	234.985	308.087	135.137	300.587	2.14574	1.10148	3.1102e-07	7.67183e-06	up
cme-miR169o	110.827	168.869	125.716	358.689	234.985	308.087	135.137	300.587	2.14574	1.10148	3.1102e-07	7.67183e-06	up
cme-miR169d	112.958	168.869	126.79	361.224	237.055	303.138	136.206	300.473	2.12944	1.09047	3.69619e-07	8.20554e-06	up
chr07_30026	13.8534	26.7137	31.1603	50.6981	35.196	69.2888	23.9091	51.7276	2.06183	1.04392	0.0105426	0.0441595	up
cme-miR398b	645.78	361.588	362.104	226.874	211.176	269.731	456.491	235.927	0.489944	-1.02931	8.59077e-06	0.000105953	down
cme-miR408	170.503	153.603	104.226	76.0472	63.1457	76.7125	142.777	71.9685	0.483419	-1.04865	6.49348e-05	0.000576621	down
cme-miR397	42.6257	50.5651	25.7878	20.913	19.6683	14.8476	39.6595	18.4763	0.455108	-1.13572	0.010236	0.0436997	down
cme-miR398a	71.3981	116.395	67.693	44.3609	23.809	34.6444	85.1621	34.2714	0.392931	-1.34765	8.12996e-05	0.000694173	down
chr08_32282	10140.7	5939.02	8688.35	4059.65	3002.01	3036.33	8256.01	3366	0.390153	-1.35789	3.16568e-12	2.3426e-10	down
cme-miR399g	270.673	297.666	203.079	55.1342	67.2864	49.492	257.14	57.3042	0.215752	-2.21256	7.40933e-20	1.64487e-17	down
