# Supplementary material for: MicroRNA Profiling Revealed the Mechanism of Enhanced Cold Resistance by Grafting in Melon (Cucumis melo L.)
Source: Plants (Basel). 2024 Apr 2;13(7):1016. doi: 10.3390/plants13071016 (PMC11013280; doi:10.3390/plants13071016)
Supplement: Supplementary file 1 [file plants-13-01016-s001.zip › Supplementary Files/Table S4 -Predicted targets for 116 known miRNAs and 106 novel miRNAs.xlsx]

## Sheet: Predicted targets
miRNA name	target gene id	target gene description	start_rnahybrid	end_rnahybrid	energy_rnahybrid	pvalue_rnahybrid	paired_rnahybrid	miRTarBase
chr00_1080	MELO3C026379.2	choline-phosphate cytidylyltransferase 2-like	561	584	-30.9	0.009346	target: 5' --GGCCCAUGAUUCUCUUC 3' ***|||||||||:|||||* miRNA: 3' UUACGGGUACUAGGAGAA- 5'	no
chr00_1080	MELO3C033524.2	RNA-binding protein 7-like isoform X2	962	985	-29.8	0.008516	target: 5' AUUGCCCAU-AUCCUCUUC 3' |*|||||||*||||||||* miRNA: 3' UUACGGGUACUAGGAGAA- 5'	no
chr00_1080	MELO3C034579.2	Unknown protein	128	151	-25.6	0.006786	target: 5' --AGCCCAUUGUUCCUCUUU 3' ***||||||*|*|||||||* miRNA: 3' UUACGGGUA-CUAGGAGAA- 5'	no
chr00_1080	MELO3C011584.2	Clavata3/ESR (CLE) gene family member	252	275	-30	0.000868	target: 5' -CUGCCC-UGAUCCUCUG 3' **|||||*|||||||||* miRNA: 3' UUACGGGUACUAGGAGAA 5'	no
chr00_1080	MELO3C011729.2	Pentatricopeptide repeat-containing protein	1949	1972	-33.3	0.005404	target: 5' AAUGCUUAUGAUCUUCUUA 3' |||||::||||||:||||* miRNA: 3' UUACGGGUACUAGGAGAA- 5'	no
chr00_1080	MELO3C028405.2	Unknown protein	55	78	-24.7	0.004061	target: 5' AA-GAUGAUGAUCCUCUUG 3' ||*|*:*|||||||||||* miRNA: 3' UUACGGGUACUAGGAGAA- 5'	no
chr00_1080	MELO3C016722.2	Signal peptidase I, putative	1408	1431	-37.6	0.000389	target: 5' AGUGCCCGUGAUUCUCUUG 3' |:|||||:||||:|||||* miRNA: 3' UUACGGGUACUAGGAGAA- 5'	no
chr00_1080	MELO3C030589.2	flocculation protein FLO11-like	104	127	-26.7	0.006078	target: 5' --AGCCUCUGGUCCUCUC 3' ***|||:*||:||||||* miRNA: 3' UUACGGGUACUAGGAGAA 5'	no
chr00_1080	MELO3C025942.2	Transmembrane protein, putative	754	777	-32.2	0.004663	target: 5' GGUGCUUAUGGUCUUCUUC 3' ::|||::|||:||:||||* miRNA: 3' UUACGGGUACUAGGAGAA- 5'	no
chr00_1080	MELO3C029688.2	Late embryogenesis abundant protein, LEA-14	165	188	-27	0.006172	target: 5' GAUUCCUUAUGAUCCUUUG 3' ||*|*|::||||||||:|* miRNA: 3' CUUACGGGUACUAGGAGAA 5'	no
chr00_1080	MELO3C015925.2	bZIP transcription factor 53-like	353	376	-31.8	0.001741	target: 5' -AUGUUCGUGAUCCUCUG 3' *|||::|:|||||||||* miRNA: 3' UUACGGGUACUAGGAGAA 5'	no
chr00_1080	MELO3C029084.2	50S ribosomal protein L9, chloroplastic	409	432	-29	0.004584	target: 5' AAUGCCCAUAAUCUUUUUU 3' |||||||||*|||:|:||* miRNA: 3' UUACGGGUACUAGGAGAA- 5'	no
chr00_1080	MELO3C035483.2	BGAL4	1	24	-25.9	0.006865	target: 5' -AUGCUACAUGAUCUUCUG 3' *||||:*|||||||:|||* miRNA: 3' UUACGG-GUACUAGGAGAA 5'	no
chr00_1080	MELO3C035508.2	polyprenol reductase 2	710	733	-31.6	0.004399	target: 5' GAUG-CCGUGAUUCCUCUA 3' :|||*||:|||*||||||* miRNA: 3' UUACGGGUACU-AGGAGAA 5'	no
chr00_1080	MELO3C035743.2	RING finger protein	187	210	-26.6	0.007951	target: 5' GAUUGCUCAUGUUCCUUUC 3' :|*|||:||||*||||:|* miRNA: 3' UU-ACGGGUACUAGGAGAA 5'	no
chr00_1080	MELO3C006428.2	Phosphate transporter	158	181	-31.9	0.006302	target: 5' GAUGCCUAUGAUCUUUUC 3' :|||||:||||||:|:|* miRNA: 3' UUACGGGUACUAGGAGAA 5'	no
chr00_1080	MELO3C015781.2	Unknown protein	49	72	-31.9	0.000216	target: 5' GAAAGCCGGUGAUCUUUUUA 3' |||*|||*:|||||:|:||* miRNA: 3' CUUACGGGUACUAGGAGAA- 5'	no
chr00_1080	MELO3C033884.2	Unknown protein	243	266	-27.7	0.002899	target: 5' -UUGCUCUUGGUCCUCUUG 3' **|||:|*||:|||||||* miRNA: 3' UUACGGGUACUAGGAGAA- 5'	no
chr00_1080	MELO3C026452.2	flocculation protein FLO11-like	104	127	-26.7	0.006078	target: 5' --AGCCUCUGGUCCUCUC 3' ***|||:*||:||||||* miRNA: 3' UUACGGGUACUAGGAGAA 5'	no
chr00_1080	MELO3C030004.2	Unknown protein	235	258	-29.9	0.004745	target: 5' AGUGUCCAUG-UUCUCUA 3' |:||:|||||*|:||||* miRNA: 3' UUACGGGUACUAGGAGAA 5'	no
chr00_1080	MELO3C012110.2	methyltransferase-like protein 7A	887	910	-31	0.007753	target: 5' AAUGCGCUUGAUCCUCUG 3' |||||*|*|||||||||* miRNA: 3' UUACGGGUACUAGGAGAA 5'	no
chr00_1080	MELO3C032695.2	Unknown protein	90	113	-26.2	0.008621	target: 5' CAUGCCC-UGCUCCUCUA 3' *||||||*||*||||||* miRNA: 3' UUACGGGUACUAGGAGAA 5'	no
chr00_1080	MELO3C031461.2	Unknown protein	576	599	-30.5	0.005594	target: 5' GGUUGUCCAUGACUCUUCUUG 3' ::*||:||||||*||:||||* miRNA: 3' UU-ACGGGUACU-AGGAGAA- 5'	no
chr00_1080	MELO3C033744.2	Unknown protein	9	32	-26.7	0.007789	target: 5' AAUUGACCCAUUAUCCUCUA 3' ||*||*|||||*|||||||* miRNA: 3' UU-AC-GGGUACUAGGAGAA 5'	no
chr00_1080	MELO3C022782.2	structure-specific endonuclease subunit SLX4-like isoform X2	1879	1902	-34	0.008695	target: 5' -AUGCUCAUGAUCCUCUA 3' *||||:|||||||||||* miRNA: 3' UUACGGGUACUAGGAGAA 5'	no
chr00_1080	MELO3C035593.2	Unknown protein	227	250	-27	0.005693	target: 5' AUUGCCCA-GCUCCUCUC 3' |*||||||*|*||||||* miRNA: 3' UUACGGGUACUAGGAGAA 5'	no
chr00_1080	MELO3C020362.2	Unknown protein	153	176	-27.6	0.00288	target: 5' -UUGCUCGAUGGUCCUCUA 3' **|||:|*|||:||||||* miRNA: 3' UUACGGG-UACUAGGAGAA 5'	no
chr00_1080	MELO3C025482.2	Pentatricopeptide repeat-containing protein At1g77405	1137	1160	-32.9	0.002902	target: 5' AG-GCCCGUGAUUUUCUUC 3' |:*||||:||||::||||* miRNA: 3' UUACGGGUACUAGGAGAA- 5'	no
chr00_1080	MELO3C013919.2	RING-H2 finger protein ATL22	180	203	-28.8	0.007226	target: 5' --AGCCUAUGAUUCUCUUU 3' ***|||:|||||:|||||* miRNA: 3' UUACGGGUACUAGGAGAA- 5'	no
chr00_1080	MELO3C009007.2	Auxin responsive SAUR protein	183	206	-28.6	0.005264	target: 5' CAUGCCAAUGGUCCUCUUC 3' *|||||*|||:|||||||* miRNA: 3' UUACGGGUACUAGGAGAA- 5'	no
chr00_1080	MELO3C010725.2	B12D protein	26	49	-29.2	0.001285	target: 5' --AGCCCGUGUAUCCUCUC 3' ***||||:||*|||||||* miRNA: 3' UUACGGGUAC-UAGGAGAA 5'	no
chr00_1080	MELO3C027672.2	Unknown protein	130	153	-25.4	0.007626	target: 5' -CUGCUAUAUGGUCCUCUA 3' **|||:*:|||:||||||* miRNA: 3' UUACGG-GUACUAGGAGAA 5'	no
chr00_1080	MELO3C011913.2	Actin-related family protein	294	317	-32.1	0.007979	target: 5' -AUGGCCAUGAUCCUCUC 3' *|||*||||||||||||* miRNA: 3' UUACGGGUACUAGGAGAA 5'	no
chr00_1216	MELO3C015129.2	Unknown protein	500	523	-28.7	0.007882	target: 5' AUUAGCCAG-UGAACCUA 3' *||||||||*|||||||* miRNA: 3' AAAUCGGUCAACUUGGAA 5'	no
chr00_1216	MELO3C032827.2	Digalactosyldiacylglycerol synthase 1, chloroplastic	237	260	-31.2	0.001991	target: 5' UUUGGCUGGUGGAGCCUG 3' |||:||::||*||:|||* miRNA: 3' AAAUCGGUCAACUUGGAA 5'	no
chr00_1264	MELO3C006416.2	Splicing factor 3B, subunit 5	290	310	-28.8	0.008735	target: 5' CGAUAGCUAUGCAUCA 3' |||||||:*:|||||* miRNA: 3' GCUAUCGG-GCGUAGC 5'	no
chr00_1264	MELO3C015067.2	transcription factor LHW	3079	3099	-34.3	0.005174	target: 5' UGGUAGCUUGCAUUGA 3' :|:||||::||||:|* miRNA: 3' GCUAUCGGGCGUAGC- 5'	no
chr00_1264	MELO3C006530.2	late embryogenesis abundant protein D-34-like	394	414	-33.9	0.001407	target: 5' CGGGAGCCCGCGUCGU 3' ||:*|||||||:|||* miRNA: 3' GCUAUCGGGCGUAGC- 5'	no
chr00_1264	MELO3C000937.2	Unknown protein	406	426	-29.7	0.00363	target: 5' CCCGGCU-GCGCUGCGUCGG 3' ||||:*|*||*|:||:|||* miRNA: 3' GGGCU-AUCG-GGCGUAGC- 5'	no
chr00_1264	MELO3C008135.2	alkylated DNA repair protein alkB homolog 8	989	1009	-32.5	0.004257	target: 5' UGGUAGUCCUCGCGUUC 3' :|:|||*||*|||:|:* miRNA: 3' GCUAUC-GG-GCGUAGC 5'	no
chr00_1264	MELO3C027321.2	Unknown protein	129	149	-30.5	0.000628	target: 5' CAGU-GCUUGUAUCGA 3' |*:|*||::|:||||* miRNA: 3' GCUAUCGGGCGUAGC- 5'	no
chr00_1264	MELO3C028821.2	Unknown protein	229	249	-30.4	0.004574	target: 5' CCGACUCGACCCGCAUCU 3' ||||*|*|*||||||||* miRNA: 3' GGCU-AUC-GGGCGUAGC 5'	no
chr00_1264	MELO3C025199.2	Leucoanthocyanidin dioxygenase	252	272	-34.4	0.001648	target: 5' CC-AUAGUCCGUGUCC 3' ||*||||:|||::||* miRNA: 3' GGCUAUCGGGCGUAGC 5'	no
chr00_1264	MELO3C033002.2	Unknown protein	143	163	-25.6	0.006046	target: 5' CUAUGGCUUGUAUCA 3' |*||:||::|:|||* miRNA: 3' GCUAUCGGGCGUAGC 5'	no
chr00_1264	MELO3C020835.2	Unknown protein	405	425	-29.1	0.003462	target: 5' UGGUGGCUUGCGUCGA 3' :|:|:||::||:|||* miRNA: 3' GCUAUCGGGCGUAGC- 5'	no
chr00_1264	MELO3C019477.2	Oxidoreductase, 2OG-Fe(II) oxygenase family protein	48	68	-31.9	0.000161	target: 5' CGAUAGC-UGCAUCGU 3' |||||||*:||||||* miRNA: 3' GCUAUCGGGCGUAGC- 5'	no
chr00_1264	MELO3C034992.2	LOW QUALITY PROTEIN: gamma-aminobutyrate transaminase POP2, mitochondrial-like	994	1014	-31	0.004139	target: 5' GGCAUAGUCUGCGUCGG 3' *|*||||:|:||:|||* miRNA: 3' GC-UAUCGGGCGUAGC- 5'	no
chr00_1264	MELO3C028243.2	Unknown protein	97	117	-28.6	0.001124	target: 5' CCAAUCAGCCGCGCGUCU 3' ||*||*||||*|||:||* miRNA: 3' GGCUA-UCGG-GCGUAGC 5'	no
chr00_1264	MELO3C031597.2	Monocarboxylate transporter 9	70	90	-26.2	0.003365	target: 5' CACGA-AGCCGCGCGUUGA 3' |*|||*||||*|||:|:|* miRNA: 3' G-GCUAUCGG-GCGUAGC- 5'	no
chr00_1264	MELO3C018241.2	Unknown protein	187	207	-27.4	0.005692	target: 5' CGGCGGCUUGCGUCGU 3' ||:*:||::||:|||* miRNA: 3' GCUAUCGGGCGUAGC- 5'	no
chr00_1264	MELO3C033679.2	NBS-LRR type resistance protein	264	284	-30.5	0.009366	target: 5' UCGGUCGCUCCGCAUCA 3' :||:|*||*|||||||* miRNA: 3' GGCUAUCG-GGCGUAGC 5'	no
chr00_1264	MELO3C034451.2	Protein CASP-like protein	9	29	-27	0.002269	target: 5' CCAGU-GCCUGCAUCC 3' ||*:|*|||:|||||* miRNA: 3' GGCUAUCGGGCGUAGC 5'	no
chr00_1264	MELO3C020373.2	non-specific phospholipase C3-like	573	593	-32.7	0.004151	target: 5' CGGUGGUUCGCGUCGG 3' ||:|:|::|||:|||* miRNA: 3' GCUAUCGGGCGUAGC- 5'	no
chr00_1264	MELO3C007061.2	Germin-like protein 1	360	380	-30.2	0.003511	target: 5' C-AUGGUCCGCAUCGA 3' |*||:|:||||||||* miRNA: 3' GCUAUCGGGCGUAGC- 5'	no
chr00_1264	MELO3C019218.2	acyl-CoA-binding domain-containing protein 4	143	163	-25.6	0.006046	target: 5' CUAUGGCUUGUAUCA 3' |*||:||::|:|||* miRNA: 3' GCUAUCGGGCGUAGC 5'	no
chr00_1264	MELO3C025957.2	Transmembrane protein, putative	251	271	-33.1	0.000441	target: 5' AGA-AGCCCGCAUCGG 3' *||*|||||||||||* miRNA: 3' GCUAUCGGGCGUAGC- 5'	no
chr00_1264	MELO3C010332.2	Equilibrative nucleoside transporter	701	721	-31.6	0.006588	target: 5' CGGUGGCCUGCAUUC 3' ||:|:|||:||||:* miRNA: 3' GCUAUCGGGCGUAGC 5'	no
chr00_1264	MELO3C035140.2	NBS-LRR type resistance protein	49	69	-27.4	0.007553	target: 5' CC-G-A-CCCGCGUCU 3' ||*:*|*|||||:||* miRNA: 3' GGCUAUCGGGCGUAGC 5'	no
chr00_1264	MELO3C013781.2	N6-adenosine-methyltransferase MT-A70-like	187	207	-32.7	0.006974	target: 5' CGA-AGCUCGCAUUC 3' |||*|||:|||||:* miRNA: 3' GCUAUCGGGCGUAGC 5'	no
chr00_1264	MELO3C028812.2	Unknown protein	532	552	-33.9	0.000723	target: 5' AUCGUUAGCCCGUGUCGC 3' *:||*|||||||::|||* miRNA: 3' -GGCUAUCGGGCGUAGC- 5'	no
chr00_1264	MELO3C028756.2	Receptor protein kinase	20	40	-24.7	0.009802	target: 5' UGA-AGGUCGCGUCGC 3' :||*||*:|||:|||* miRNA: 3' GCUAUCGGGCGUAGC- 5'	no
chr00_1264	MELO3C024609.2	acyl-CoA-binding domain-containing protein 4	143	163	-25.6	0.006046	target: 5' CUAUGGCUUGUAUCA 3' |*||:||::|:|||* miRNA: 3' GCUAUCGGGCGUAGC 5'	no
chr00_1264	MELO3C027447.2	Serine/threonine-protein phosphatase 7 long form-like protein	183	203	-26.3	0.005705	target: 5' C-G-AGCCUGCAUCA 3' |*:*||||:|||||* miRNA: 3' GCUAUCGGGCGUAGC 5'	no
chr00_1264	MELO3C009088.2	Ethanolamine-phosphate cytidylyltransferase	918	938	-31.5	0.006257	target: 5' AGAU-GCUCGCAUCA 3' *|||*||:||||||* miRNA: 3' GCUAUCGGGCGUAGC 5'	no
chr00_1264	MELO3C021000.2	Heat Stress Transcription Factor family protein	657	677	-30.5	0.003248	target: 5' CAGU-GCUUGUAUCGA 3' |*:|*||::|:||||* miRNA: 3' GCUAUCGGGCGUAGC- 5'	no
chr00_1264	MELO3C027440.2	girdin-like	40	60	-30.5	0.000257	target: 5' UGAUAGCCUGCAUCU 3' :|||||||:|||||* miRNA: 3' GCUAUCGGGCGUAGC 5'	no
chr00_1264	MELO3C001078.2	Membrane insertase, putative (DUF1685)	239	259	-27.8	0.006188	target: 5' U-AAAGCCUGCGUUGA 3' :*|*||||:||:|:|* miRNA: 3' GCUAUCGGGCGUAGC- 5'	no
chr00_1264	MELO3C028202.2	Unknown protein	155	175	-28	0.002159	target: 5' AGAUGGCGCGCGUCGG 3' *|||:||*|||:|||* miRNA: 3' GCUAUCGGGCGUAGC- 5'	no
chr00_1264	MELO3C007914.2	calmodulin-lysine N-methyltransferase isoform X1	823	843	-30.3	0.007502	target: 5' CGAUGGCUUGCAUUU 3' ||||:||::||||:* miRNA: 3' GCUAUCGGGCGUAGC 5'	no
chr00_1264	MELO3C028367.2	Unknown protein	102	122	-24.6	0.005591	target: 5' CCGAAGAGC-CGCGUCC 3' ||||*:*||*|||:||* miRNA: 3' GGCUAU-CGGGCGUAGC 5'	no
chr00_1264	MELO3C018949.2	Unknown protein	88	108	-24.9	0.006364	target: 5' CCAAUGGUCCUGUGUCGG 3' ||*||:|*||:|::|||* miRNA: 3' GGCUAUC-GGGCGUAGC- 5'	no
chr00_1264	MELO3C031334.2	LOW QUALITY PROTEIN: gamma-aminobutyrate transaminase POP2, mitochondrial-like	1042	1062	-31.1	0.005185	target: 5' GGCAUAGCUUGCAUCGA 3' *|*|||||::||||||* miRNA: 3' GC-UAUCGGGCGUAGC- 5'	no
chr00_1264	MELO3C025129.2	Unknown protein	29	49	-26.5	0.002628	target: 5' CGA-AGCCCGCAUUC 3' |||*|||||||||:* miRNA: 3' GCUAUCGGGCGUAGC 5'	no
chr00_1264	MELO3C023627.2	polygalacturonase At1g48100-like	1264	1284	-31	0.009406	target: 5' CUCGAGAGCUUGCGUCA 3' |:|||*|||::||:||* miRNA: 3' GGGCUAUCGGGCGUAGC 5'	no
chr00_1264	MELO3C030642.2	Unknown protein	63	83	-25.7	0.006848	target: 5' CGUGAAAGC-CGCAUUGG 3' |*:||*|||*|||||:|* miRNA: 3' GGGCUAUCGGGCGUAGC- 5'	no
chr00_1264	MELO3C033176.2	Unknown protein	38	58	-28.5	0.001292	target: 5' CGGUUGCGCUGCGUCGG 3' ||:|*||*|:||:|||* miRNA: 3' GCUAUCG-GGCGUAGC- 5'	no
chr00_1264	MELO3C028524.2	Unknown protein	295	315	-48.5	0	target: 5' CCGAUAGCCCGCAUCGC 3' ||||||||||||||||* miRNA: 3' GGCUAUCGGGCGUAGC- 5'	no
chr00_1264	MELO3C028339.2	Unknown protein	147	167	-24.1	0.009063	target: 5' CGGCU-GCGCUGCGUCGG 3' ||:*|*||*|:||:|||* miRNA: 3' GCU-AUCG-GGCGUAGC- 5'	no
chr00_1264	MELO3C030321.2	Unknown protein	113	133	-28	0.002513	target: 5' CG-U-GCCCGUGUCC 3' ||*|*|||||::||* miRNA: 3' GCUAUCGGGCGUAGC 5'	no
chr00_1264	MELO3C000358.2	acyl-CoA-binding domain-containing protein 4	143	163	-25.6	0.006046	target: 5' CUAUGGCUUGUAUCA 3' |*||:||::|:|||* miRNA: 3' GCUAUCGGGCGUAGC 5'	no
chr00_1264	MELO3C032927.2	acyl-CoA-binding domain-containing protein 4	143	163	-25.6	0.006046	target: 5' CUAUGGCUUGUAUCA 3' |*||:||::|:|||* miRNA: 3' GCUAUCGGGCGUAGC 5'	no
chr00_1264	MELO3C034349.2	LOW QUALITY PROTEIN: gamma-aminobutyrate transaminase POP2, mitochondrial-like	142	162	-30.7	0.009333	target: 5' CG-UGAGCUUGCAUUA 3' ||*|*|||::||||:* miRNA: 3' GCUA-UCGGGCGUAGC 5'	no
chr00_1264	MELO3C031340.2	protein ROOT HAIR DEFECTIVE 3	145	165	-31	0.000999	target: 5' GGCAUAGUCUGCGUCGG 3' *|*||||:|:||:|||* miRNA: 3' GC-UAUCGGGCGUAGC- 5'	no
chr00_1264	MELO3C000990.2	Unknown protein	52	72	-26	0.00699	target: 5' CUCGGCUCGGCUCGCGUCU 3' |*||:*|*:||:|||:||* miRNA: 3' G-GCU-A-UCGGGCGUAGC 5'	no
chr00_1264	MELO3C028345.2	Unknown protein	145	165	-24.6	0.006408	target: 5' CCGAAGAGC-CGCGUCC 3' ||||*:*||*|||:||* miRNA: 3' GGCUAU-CGGGCGUAGC 5'	no
chr00_1264	MELO3C000460.2	Regulatory-associated protein of tor 1	132	152	-26.6	0.007268	target: 5' CCAGGAAGCAUGCAUCGA 3' ||*|:*|||*:||||||* miRNA: 3' GG-CUAUCGGGCGUAGC- 5'	no
chr00_1264	MELO3C033177.2	Unknown protein	527	547	-29.5	0.00634	target: 5' CGA-GCGACCCGCAUCU 3' |||*:*|*||||||||* miRNA: 3' GCUAU-C-GGGCGUAGC 5'	no
chr00_1264	MELO3C001251.2	Unknown protein	97	117	-23.6	0.009872	target: 5' ---GGGCUCGCAUCA 3' ****:||:||||||* miRNA: 3' GCUAUCGGGCGUAGC 5'	no
chr00_1264	MELO3C026099.2	Oligopeptide transporter	1934	1954	-37.5	0.000758	target: 5' CCGGUGGGCUGUAUCGC 3' |||:|:|*|:|:||||* miRNA: 3' GGCUAUCGGGCGUAGC- 5'	no
chr00_1264	MELO3C028559.2	Unknown protein	42	62	-27.1	0.001964	target: 5' CC-ACAGC-CGCAUUC 3' ||*|*|||*|||||:* miRNA: 3' GGCUAUCGGGCGUAGC 5'	no
chr00_1264	MELO3C033488.2	signal recognition particle 19 kDa protein	239	259	-28.1	0.005098	target: 5' AGG-AGCCUGCAUCA 3' *|:*||||:|||||* miRNA: 3' GCUAUCGGGCGUAGC 5'	no
chr00_1264	MELO3C028050.2	Unknown protein	233	253	-27.8	0.002423	target: 5' CGGUGGCGUCGCGUCGG 3' ||:|:||*:|||:|||* miRNA: 3' GCUAUCG-GGCGUAGC- 5'	no
chr00_1264	MELO3C023816.2	3-ketoacyl-CoA synthase	1130	1150	-31.2	0.006921	target: 5' CGAAUGGCGCUGCAUCGA 3' ||*||:||*|:||||||* miRNA: 3' GC-UAUCG-GGCGUAGC- 5'	no
chr00_1264	MELO3C034844.2	serine/threonine-protein phosphatase 7 long form homolog	39	59	-24.4	0.007161	target: 5' ---GAGCCUGCAUCA 3' ****||||:|||||* miRNA: 3' GCUAUCGGGCGUAGC 5'	no
chr00_1264	MELO3C010623.2	IAA-amino acid hydrolase ILR1, putative	380	400	-32.8	0.003849	target: 5' CGG-AGCUUGCGUUU 3' ||:*|||::||:|:* miRNA: 3' GCUAUCGGGCGUAGC 5'	no
chr00_1264	MELO3C022431.2	Amaranthin-like lectin	578	598	-30.3	0.005125	target: 5' UCGUUGGCCCGUAUUC 3' :||*|:|||||:||:* miRNA: 3' GGCUAUCGGGCGUAGC 5'	no
chr00_1264	MELO3C026133.2	Unknown protein	168	188	-26.4	0.005353	target: 5' GUCGGUGGCUUCGCGUCC 3' *:||:|:||*:|||:||* miRNA: 3' -GGCUAUCG-GGCGUAGC 5'	no
chr00_1264	MELO3C000615.2	Trihelix transcription factor GT-2	785	805	-29.1	0.008406	target: 5' CGGUGGC-CGCGUCA 3' ||:|:||*|||:||* miRNA: 3' GCUAUCGGGCGUAGC 5'	no
chr00_1264	MELO3C028926.2	Unknown protein	288	308	-36.5	2.9e-05	target: 5' CGG-AGCCUGCAUCGU 3' ||:*||||:||||||* miRNA: 3' GCUAUCGGGCGUAGC- 5'	no
chr00_1264	MELO3C010639.2	Unknown protein	97	117	-27.4	0.00319	target: 5' CG-UCGUCCGCAUCGA 3' ||*|*|:||||||||* miRNA: 3' GCUAUCGGGCGUAGC- 5'	no
chr00_1264	MELO3C005253.2	E3 ubiquitin protein ligase RIE1	193	213	-31.3	0.005005	target: 5' UGAAGAGCGCCGCAUCGA 3' :|*|*|||*||||||||* miRNA: 3' GC-UAUCG-GGCGUAGC- 5'	no
chr00_1264	MELO3C022352.2	Coiled-coil domain-containing protein SCD2	192	212	-32.8	0.003711	target: 5' CUGGUGGUCCCGCAUCGC 3' |:|:|:|*|||||||||* miRNA: 3' GGCUAUC-GGGCGUAGC- 5'	no
chr00_1264	MELO3C032376.2	Sulfhydryl oxidase	18	38	-28	0.00984	target: 5' UGACGGCUCGCAUUC 3' :||*:||:|||||:* miRNA: 3' GCUAUCGGGCGUAGC 5'	no
chr00_1264	MELO3C008853.2	Unknown protein	28	48	-25.1	0.003912	target: 5' CACGGCGGUUCGUAUCU 3' |*||:*:|::||:|||* miRNA: 3' G-GCUAUCGGGCGUAGC 5'	no
chr00_1264	MELO3C024541.2	germin-like protein subfamily 3 member 2	253	273	-28	0.008534	target: 5' UCGUUGGUUCGCGUCGA 3' :||*|:|::|||:|||* miRNA: 3' GGCUAUCGGGCGUAGC- 5'	no
chr00_1264	MELO3C016839.2	BnaA08g25910D protein	285	305	-27.7	0.007364	target: 5' CGACGGCUCUGCAUCU 3' |||*:||*|:|||||* miRNA: 3' GCUAUCG-GGCGUAGC 5'	no
chr00_1264	MELO3C025400.2	Unknown protein	28	48	-27.7	0.000953	target: 5' CGAUGAUGCCCGCAUUC 3' ||||*|*||||||||:* miRNA: 3' GCUA-U-CGGGCGUAGC 5'	no
chr00_1264	MELO3C022263.2	Fiber protein fb11	145	165	-28.4	0.007179	target: 5' CGUGGUGGC-UGCAUCU 3' ||*:*|:||*:|||||* miRNA: 3' GC-U-AUCGGGCGUAGC 5'	no
chr00_1264	MELO3C006133.2	digalactosyldiacylglycerol synthase 1, chloroplastic-like	1759	1779	-32.1	0.007129	target: 5' CGGGAGCCUGCAUCC 3' ||:*||||:|||||* miRNA: 3' GCUAUCGGGCGUAGC 5'	no
chr00_1264	MELO3C034925.2	Unknown protein	40	60	-28.6	0.002206	target: 5' CGACGGCCACCGUAUCC 3' |||*:|*|*|||:|||* miRNA: 3' GCUAUC-G-GGCGUAGC 5'	no
chr00_1264	MELO3C005585.2	F5O11.10 isoform 1	1049	1069	-35	0.002763	target: 5' CGGUGGCUCUGUGUCGU 3' ||:|:||*|:|::|||* miRNA: 3' GCUAUCG-GGCGUAGC- 5'	no
chr00_1264	MELO3C030003.2	Unknown protein	358	378	-31.6	0.003842	target: 5' CGA-AGCCCGCGUCU 3' |||*|||||||:||* miRNA: 3' GCUAUCGGGCGUAGC 5'	no
chr00_1264	MELO3C022477.2	Protein nuclear fusion defective 4	1940	1960	-33.8	0.004181	target: 5' CGGUAGUGUGCAUCGG 3' ||:|||:*:||||||* miRNA: 3' GCUAUCGGGCGUAGC- 5'	no
chr00_1264	MELO3C028328.2	Unknown protein	128	148	-24	0.008752	target: 5' ----CGCCCGCGUCU 3' *****||||||:||* miRNA: 3' GCUAUCGGGCGUAGC 5'	no
chr00_1264	MELO3C008175.2	WRKY transcription factor	1683	1703	-33.3	0.006037	target: 5' CGAU-GCCCGCGUCU 3' ||||*||||||:||* miRNA: 3' GCUAUCGGGCGUAGC 5'	no
chr00_1264	MELO3C030138.2	aspartic proteinase A1-like isoform X1	342	362	-29	0.005756	target: 5' CCUGAUAGACUGCGUUA 3' ||:|||||*|:||:|:* miRNA: 3' GGGCUAUCGGGCGUAGC 5'	no
chr00_1264	MELO3C028424.2	Unknown protein	118	138	-30.5	0.002367	target: 5' CC-G-AGCCCGCGUCA 3' ||*:*|||||||:||* miRNA: 3' GGCUAUCGGGCGUAGC 5'	no
chr00_1264	MELO3C005973.2	Gb|AAD43168.1	163	183	-26.5	0.009011	target: 5' CGG-AGCGUGCAUCGA 3' ||:*|||*:||||||* miRNA: 3' GCUAUCGGGCGUAGC- 5'	no
chr00_1264	MELO3C001321.2	Unknown protein	354	374	-28.4	0.003624	target: 5' CCGAAA-CCCGCGUCC 3' ||||*|*|||||:||* miRNA: 3' GGCUAUCGGGCGUAGC 5'	no
chr00_1264	MELO3C031849.2	Unknown protein	285	305	-33.5	0.000152	target: 5' CGUUGGCUCCGCGUCC 3' ||*|:||*||||:||* miRNA: 3' GCUAUCG-GGCGUAGC 5'	no
chr00_1264	MELO3C026741.2	Non-specific serine/threonine protein kinase	1402	1422	-33.4	0.002772	target: 5' UGA-GGCCCGCAUUGA 3' :||*:||||||||:|* miRNA: 3' GCUAUCGGGCGUAGC- 5'	no
chr00_1264	MELO3C010796.2	At4g33800-like protein	123	143	-30	0.004861	target: 5' CAGGUGGCUUGCAUCU 3' |*|:|:||::|||||* miRNA: 3' G-CUAUCGGGCGUAGC 5'	no
chr00_1264	MELO3C000980.2	Bud13	152	172	-28.6	0.002743	target: 5' CCAAUCAGCCGCGCGUCU 3' ||*||*||||*|||:||* miRNA: 3' GGCUA-UCGG-GCGUAGC 5'	no
chr00_1264	MELO3C005467.2	At5g07590	1369	1389	-35	0.001464	target: 5' CCGGUAGCCCGCAUUU 3' |||:||||||||||:* miRNA: 3' GGCUAUCGGGCGUAGC 5'	no
chr00_1264	MELO3C034669.2	Unknown protein	266	286	-29	0.008089	target: 5' CGA-ACGACCCGCGUCC 3' |||*|*|*|||||:||* miRNA: 3' GCUAU-C-GGGCGUAGC 5'	no
chr00_1264	MELO3C032191.2	Unknown protein	189	209	-31.7	0.001322	target: 5' C-AUGGCCGCGCGUCU 3' |*||:|||*|||:||* miRNA: 3' GCUAUCGG-GCGUAGC 5'	no
chr00_1881	MELO3C029674.2	UDP-glucose:glycoprotein glucosyltransferase isoform X2	64	87	-25.8	0.006802	target: 5' GAAGCA-GAUGGUUUAGCUG 3' *|*:||*|||*||||||||* miRNA: 3' GUAUGUGCUAGCAAAUCGA- 5'	no
chr00_1881	MELO3C035362.2	Unknown protein	142	165	-27.1	0.007325	target: 5' AGAACAAGAUCGUUUGGCA 3' *:*|||*||||||||:||* miRNA: 3' GUAUGUGCUAGCAAAUCGA 5'	no
chr00_1881	MELO3C032791.2	ABC transporter family protein	229	252	-27	0.006075	target: 5' CAAACAC-AUCUUUUAGCUU 3' ||*||||*|||*|||||||* miRNA: 3' GUAUGUGCUAGCAAAUCGA- 5'	no
chr00_1881	MELO3C019154.2	kinesin-related protein 4 isoform X1	40	63	-27	0.003892	target: 5' GCACGCGGCCGUUUGGUC 3' :*||:||:*|||||:|:* miRNA: 3' UAUGUGCUAGCAAAUCGA 5'	no
chr00_1881	MELO3C030937.2	Unknown protein	54	77	-28.3	0.00125	target: 5' UAUGACUCGGCUCGUUUGGCUG 3' :||*||*||:*||||||:|||* miRNA: 3' GUA-UGUGCU-AGCAAAUCGA- 5'	no
chr00_2081	MELO3C035754.2	Pentatricopeptide repeat-containing protein	183	204	-35.3	0.001265	target: 5' AUGGAUCUGCAAUUCA 3' ||||||*||||||||* miRNA: 3' UACCUAAACGUUAAGC 5'	no
chr00_2081	MELO3C008921.2	Protein ROOT PRIMORDIUM DEFECTIVE 1	52	73	-29.3	0.009541	target: 5' GAUGGAUUUGUGAUUCGU 3' *|||||||||::|||||* miRNA: 3' GUACCUAAACGUUAAGC- 5'	no
chr00_2081	MELO3C035180.2	Aldose 1-epimerase	871	892	-29.9	0.007863	target: 5' AAUGGAU-UGCAGUUUU 3' *||||||*||||:||:* miRNA: 3' -UACCUAAACGUUAAGC 5'	no
chr00_2081	MELO3C014895.2	squamosa promoter-binding-like protein 13A	603	624	-32.5	0.004663	target: 5' AUAGGGUAUGCGAUUCU 3' ||*||:|*|||:||||* miRNA: 3' UA-CCUAAACGUUAAGC 5'	no
chr00_2081	MELO3C012921.2	GDSL esterase/lipase	834	855	-30.9	0.003498	target: 5' A-GGAUUUGCAGUUUC 3' |*|||||||||:||:* miRNA: 3' UACCUAAACGUUAAGC 5'	no
chr00_2081	MELO3C000398.2	Dof zinc finger protein DOF2.1	180	201	-25.7	0.008872	target: 5' AAUGGAUUU-CGAUUCGG 3' *||||||||*|:|||||* miRNA: 3' GUACCUAAACGUUAAGC- 5'	no
chr00_2081	MELO3C010163.2	Unknown protein	340	361	-30.1	0.001213	target: 5' CAUGGA-UUGUAGUUCGA 3' ||||||*|||:|:||||* miRNA: 3' GUACCUAAACGUUAAGC- 5'	no
chr00_2081	MELO3C028382.2	Unknown protein	58	79	-23.2	0.007902	target: 5' GCUGGGAUGGUGGUUCGG 3' :*|||:*|*|:::||||* miRNA: 3' U-ACCUAAACGUUAAGC- 5'	no
chr00_2081	MELO3C013547.2	Unknown protein	353	374	-27.4	0.005922	target: 5' AUAGGGAUUGUGAUUCGU 3' ||*||:*|||::|||||* miRNA: 3' UA-CCUAAACGUUAAGC- 5'	no
chr00_2081	MELO3C028351.2	Unknown protein	3	24	-26.9	0.001747	target: 5' -UGGAUUCGCGAUUCGG 3' *||||||*||:|||||* miRNA: 3' UACCUAAACGUUAAGC- 5'	no
chr00_2081	MELO3C030890.2	Unknown protein	99	120	-26.1	0.008156	target: 5' GCUGGAGUUGUGAUUCU 3' :*||||*|||::||||* miRNA: 3' U-ACCUAAACGUUAAGC 5'	no
chr00_2081	MELO3C024257.2	protein CURVATURE THYLAKOID 1C, chloroplastic	876	897	-31.9	0.003292	target: 5' AUGGGUUUGUAAUUCA 3' ||||:||||:|||||* miRNA: 3' UACCUAAACGUUAAGC 5'	no
chr00_2081	MELO3C028370.2	Unknown protein	58	79	-23.2	0.007902	target: 5' GCUGGGAUGGUGGUUCGG 3' :*|||:*|*|:::||||* miRNA: 3' U-ACCUAAACGUUAAGC- 5'	no
chr00_2081	MELO3C000707.2	NBS-LRR type resistance protein	201	222	-26.9	0.009299	target: 5' -UGGAUUCGCGAUUCGG 3' *||||||*||:|||||* miRNA: 3' UACCUAAACGUUAAGC- 5'	no
chr00_2118	MELO3C028381.2	Unknown protein	83	103	-23.8	0.007911	target: 5' GCU-GCGCUGCUGAACA 3' ||:*:|*||:|::|||* miRNA: 3' CGGUUG-GAUGGUUUGC 5'	no
chr00_2118	MELO3C005730.2	Unknown protein	70	90	-24.6	0.009212	target: 5' UGUGGAGC-GCCAAACA 3' ||:*:|*|*:||||||* miRNA: 3' ACGGUUGGAUGGUUUGC 5'	no
chr00_2118	MELO3C031295.2	Unknown protein	32	52	-25.9	0.002542	target: 5' CGGA-CGGCCGGACGG 3' |*:|*|*:||::|||* miRNA: 3' GGUUGGAUGGUUUGC- 5'	no
chr00_2118	MELO3C032140.2	LOW QUALITY PROTEIN: gamma-aminobutyrate transaminase POP2, mitochondrial-like	523	543	-39.9	7.3e-05	target: 5' GCCAACCCACCAAACGC 3' |||||||*||||||||* miRNA: 3' CGGUUGGAUGGUUUGC- 5'	no
chr00_2118	MELO3C029846.2	Unknown protein	475	495	-33.1	0.000542	target: 5' -CAACCUGCCAAACA 3' *||||||:||||||* miRNA: 3' GGUUGGAUGGUUUGC 5'	no
chr00_2118	MELO3C032137.2	LOW QUALITY PROTEIN: gamma-aminobutyrate transaminase POP2, mitochondrial-like	505	525	-36.5	7.5e-05	target: 5' GCCAGCCCAUCAAACA 3' ||||:||*|:|||||* miRNA: 3' CGGUUGGAUGGUUUGC 5'	no
chr00_2118	MELO3C028992.2	LOW QUALITY PROTEIN: gamma-aminobutyrate transaminase POP2, mitochondrial-like	595	615	-39.9	2.1e-05	target: 5' GCCAACCCACCAAACGC 3' |||||||*||||||||* miRNA: 3' CGGUUGGAUGGUUUGC- 5'	no
chr00_2118	MELO3C029062.2	LOW QUALITY PROTEIN: gamma-aminobutyrate transaminase POP2, mitochondrial-like	494	514	-39.9	1.2e-05	target: 5' GCCAACCCACCAAACGC 3' |||||||*||||||||* miRNA: 3' CGGUUGGAUGGUUUGC- 5'	no
chr00_2118	MELO3C030572.2	LOW QUALITY PROTEIN: gamma-aminobutyrate transaminase POP2, mitochondrial-like	367	387	-39.9	2.5e-05	target: 5' GCCAACCCACCAAACGC 3' |||||||*||||||||* miRNA: 3' CGGUUGGAUGGUUUGC- 5'	no
chr00_2118	MELO3C028986.2	LOW QUALITY PROTEIN: gamma-aminobutyrate transaminase POP2, mitochondrial-like	289	309	-39.9	4e-05	target: 5' GCCAACCCACCAAACGC 3' |||||||*||||||||* miRNA: 3' CGGUUGGAUGGUUUGC- 5'	no
chr00_2118	MELO3C034953.2	LOW QUALITY PROTEIN: gamma-aminobutyrate transaminase POP2, mitochondrial-like	742	762	-34.2	0.001754	target: 5' GCCAACCCACCAAACGC 3' |||||||*||||||||* miRNA: 3' CGGUUGGAUGGUUUGC- 5'	no
chr00_2118	MELO3C028430.2	LOW QUALITY PROTEIN: gamma-aminobutyrate transaminase POP2, mitochondrial-like	567	587	-39.9	2.3e-05	target: 5' GCCAACCCACCAAACGC 3' |||||||*||||||||* miRNA: 3' CGGUUGGAUGGUUUGC- 5'	no
chr00_2118	MELO3C032421.2	LOW QUALITY PROTEIN: gamma-aminobutyrate transaminase POP2, mitochondrial-like	469	489	-38.2	7.2e-05	target: 5' GCCAACCCACCAAACC 3' |||||||*|||||||* miRNA: 3' CGGUUGGAUGGUUUGC 5'	no
chr00_2118	MELO3C028250.2	LOW QUALITY PROTEIN: gamma-aminobutyrate transaminase POP2, mitochondrial-like	460	480	-39.9	1.8e-05	target: 5' GCCAACCCACCAAACGC 3' |||||||*||||||||* miRNA: 3' CGGUUGGAUGGUUUGC- 5'	no
chr00_2118	MELO3C035008.2	LOW QUALITY PROTEIN: gamma-aminobutyrate transaminase POP2, mitochondrial-like	589	609	-39.9	5e-05	target: 5' GCCAACCCACCAAACGC 3' |||||||*||||||||* miRNA: 3' CGGUUGGAUGGUUUGC- 5'	no
chr00_2118	MELO3C030972.2	LOW QUALITY PROTEIN: gamma-aminobutyrate transaminase POP2, mitochondrial-like	609	629	-39.9	9.9e-05	target: 5' GCCAACCCACCAAACGC 3' |||||||*||||||||* miRNA: 3' CGGUUGGAUGGUUUGC- 5'	no
chr00_2118	MELO3C003796.2	LOW QUALITY PROTEIN: gamma-aminobutyrate transaminase POP2, mitochondrial-like	649	669	-38.3	0.000127	target: 5' GCCAACCCACCAAAUGU 3' |||||||*||||||:|* miRNA: 3' CGGUUGGAUGGUUUGC- 5'	no
chr00_2118	MELO3C028440.2	LOW QUALITY PROTEIN: gamma-aminobutyrate transaminase POP2, mitochondrial-like	517	537	-39.9	1.5e-05	target: 5' GCCAACCCACCAAACGC 3' |||||||*||||||||* miRNA: 3' CGGUUGGAUGGUUUGC- 5'	no
chr00_2118	MELO3C030735.2	LOW QUALITY PROTEIN: gamma-aminobutyrate transaminase POP2, mitochondrial-like	97	117	-39.9	4.5e-05	target: 5' GCCAACCCACCAAACGC 3' |||||||*||||||||* miRNA: 3' CGGUUGGAUGGUUUGC- 5'	no
chr00_2118	MELO3C025275.2	2,3-bisphosphoglycerate-independent phosphoglycerate mutase	1661	1681	-34.7	0.002643	target: 5' UUAACUUACCAAACGG 3' ::|||:|||||||||* miRNA: 3' GGUUGGAUGGUUUGC- 5'	no
chr00_2118	MELO3C034774.2	Unknown protein	25	45	-30.5	0.000545	target: 5' CCGACCAGCCAAACGC 3' ||:|||*:|||||||* miRNA: 3' GGUUGGAUGGUUUGC- 5'	no
chr00_2118	MELO3C033301.2	LOW QUALITY PROTEIN: gamma-aminobutyrate transaminase POP2, mitochondrial-like	538	558	-39.9	7e-05	target: 5' GCCAACCCACCAAACGC 3' |||||||*||||||||* miRNA: 3' CGGUUGGAUGGUUUGC- 5'	no
chr00_2118	MELO3C035657.2	LOW QUALITY PROTEIN: gamma-aminobutyrate transaminase POP2, mitochondrial-like	943	963	-40.6	3.3e-05	target: 5' GCCAACCCACCAAACGA 3' |||||||*||||||||* miRNA: 3' CGGUUGGAUGGUUUGC- 5'	no
chr00_2118	MELO3C035485.2	LOW QUALITY PROTEIN: gamma-aminobutyrate transaminase POP2, mitochondrial-like	804	824	-36.7	0.00047	target: 5' GCCAACCCACCAAAUC 3' |||||||*||||||:* miRNA: 3' CGGUUGGAUGGUUUGC 5'	no
chr00_2118	MELO3C008980.2	RING finger protein 165-like	296	316	-30.3	0.002951	target: 5' CCAUUCUUCCGAGCU 3' |||*:||*||:|:|* miRNA: 3' GGUUGGAUGGUUUGC 5'	no
chr00_2118	MELO3C033302.2	LOW QUALITY PROTEIN: gamma-aminobutyrate transaminase POP2, mitochondrial-like	470	490	-40.1	1.3e-05	target: 5' GCCAACCCACCAAACGU 3' |||||||*||||||||* miRNA: 3' CGGUUGGAUGGUUUGC- 5'	no
chr00_2118	MELO3C016238.2	Mitochondrial gamma aminobutyrate transaminase 1	388	408	-31.7	0.008763	target: 5' GCAAACCCACCAAACC 3' ||*||||*|||||||* miRNA: 3' CGGUUGGAUGGUUUGC 5'	no
chr00_2118	MELO3C007942.2	aconitate hydratase	2000	2020	-32.6	0.00884	target: 5' CC-ACAUACCAAGCGA 3' ||*||*||||||:||* miRNA: 3' GGUUGGAUGGUUUGC- 5'	no
chr00_2118	MELO3C032794.2	LOW QUALITY PROTEIN: gamma-aminobutyrate transaminase POP2, mitochondrial-like	610	630	-39.9	6.4e-05	target: 5' GCCAACCCACCAAACGC 3' |||||||*||||||||* miRNA: 3' CGGUUGGAUGGUUUGC- 5'	no
chr00_2118	MELO3C032546.2	LOW QUALITY PROTEIN: gamma-aminobutyrate transaminase POP2, mitochondrial-like	286	306	-39.9	3e-06	target: 5' GCCAACCCACCAAACGC 3' |||||||*||||||||* miRNA: 3' CGGUUGGAUGGUUUGC- 5'	no
chr00_2118	MELO3C029216.2	LOW QUALITY PROTEIN: gamma-aminobutyrate transaminase POP2, mitochondrial-like	436	456	-39.9	4.5e-05	target: 5' GCCAACCCACCAAACGC 3' |||||||*||||||||* miRNA: 3' CGGUUGGAUGGUUUGC- 5'	no
chr00_2118	MELO3C031482.2	LOW QUALITY PROTEIN: gamma-aminobutyrate transaminase POP2, mitochondrial-like						no
chr00_2118	MELO3C031957.2	LOW QUALITY PROTEIN: gamma-aminobutyrate transaminase POP2, mitochondrial-like	277	297	-36.8	2.9e-05	target: 5' GCCAACCCACUAAACA 3' |||||||*||:||||* miRNA: 3' CGGUUGGAUGGUUUGC 5'	no
chr00_2118	MELO3C034455.2	LOW QUALITY PROTEIN: gamma-aminobutyrate transaminase POP2, mitochondrial-like	460	480	-34.2	0.001271	target: 5' GCCAACCCACCAAACGC 3' |||||||*||||||||* miRNA: 3' CGGUUGGAUGGUUUGC- 5'	no
chr00_2118	MELO3C034784.2	LOW QUALITY PROTEIN: gamma-aminobutyrate transaminase POP2, mitochondrial-like	295	315	-37.8	1.3e-05	target: 5' GCCAACCCACCAAACGC 3' |||||||*||||||||* miRNA: 3' CGGUUGGAUGGUUUGC- 5'	no
chr00_2118	MELO3C030235.2	LOW QUALITY PROTEIN: gamma-aminobutyrate transaminase POP2, mitochondrial-like	526	546	-37.3	0.00014	target: 5' GCCAAUCCACCAAACGC 3' |||||:|*||||||||* miRNA: 3' CGGUUGGAUGGUUUGC- 5'	no
chr00_2118	MELO3C033453.2	LOW QUALITY PROTEIN: gamma-aminobutyrate transaminase POP2, mitochondrial-like	820	840	-36.7	0.000197	target: 5' GUCAACCCACCAAACA 3' |:|||||*|||||||* miRNA: 3' CGGUUGGAUGGUUUGC 5'	no
chr00_2118	MELO3C034992.2	LOW QUALITY PROTEIN: gamma-aminobutyrate transaminase POP2, mitochondrial-like	445	465	-39.9	4.9e-05	target: 5' GCCAACCCACCAAACGC 3' |||||||*||||||||* miRNA: 3' CGGUUGGAUGGUUUGC- 5'	no
chr00_2118	MELO3C025742.2	LOB domain-containing protein 1	326	346	-29.3	0.00907	target: 5' CCGAUGUGCCGAGCGA 3' ||:|:*|:||:|:||* miRNA: 3' GGUUGGAUGGUUUGC- 5'	no
chr00_2118	MELO3C008368.2	Carbohydrate esterase, putative (DUF303)	653	673	-31.4	0.002258	target: 5' CACAACCUACCAAACGU 3' |*||||||||||||||* miRNA: 3' G-GUUGGAUGGUUUGC- 5'	no
chr00_2118	MELO3C034759.2	LOW QUALITY PROTEIN: gamma-aminobutyrate transaminase POP2, mitochondrial-like	403	423	-36.6	0.000189	target: 5' GCCAAUCCACCAGACA 3' |||||:|*||||:||* miRNA: 3' CGGUUGGAUGGUUUGC 5'	no
chr00_2118	MELO3C029029.2	LOW QUALITY PROTEIN: gamma-aminobutyrate transaminase POP2, mitochondrial-like	478	498	-39.9	1.1e-05	target: 5' GCCAACCCACCAAACGC 3' |||||||*||||||||* miRNA: 3' CGGUUGGAUGGUUUGC- 5'	no
chr00_2118	MELO3C033913.2	LOW QUALITY PROTEIN: gamma-aminobutyrate transaminase POP2, mitochondrial-like	475	495	-40.1	1.9e-05	target: 5' GCCAACCCACCAAACGU 3' |||||||*||||||||* miRNA: 3' CGGUUGGAUGGUUUGC- 5'	no
chr00_2118	MELO3C030925.2	LOW QUALITY PROTEIN: gamma-aminobutyrate transaminase POP2, mitochondrial-like	518	538	-39.9	5.1e-05	target: 5' GCCAACCCACCAAACGC 3' |||||||*||||||||* miRNA: 3' CGGUUGGAUGGUUUGC- 5'	no
chr00_2118	MELO3C035623.2	LOW QUALITY PROTEIN: gamma-aminobutyrate transaminase POP2, mitochondrial-like						no
chr00_2118	MELO3C032752.2	LOW QUALITY PROTEIN: gamma-aminobutyrate transaminase POP2, mitochondrial-like	653	673	-38.1	0.000192	target: 5' GCCAACUCACCAAACGC 3' ||||||:*||||||||* miRNA: 3' CGGUUGGAUGGUUUGC- 5'	no
chr00_2118	MELO3C033252.2	LOW QUALITY PROTEIN: gamma-aminobutyrate transaminase POP2, mitochondrial-like	121	141	-39.9	1.4e-05	target: 5' GCCAACCCACCAAACGC 3' |||||||*||||||||* miRNA: 3' CGGUUGGAUGGUUUGC- 5'	no
chr00_2118	MELO3C030180.2	LOW QUALITY PROTEIN: gamma-aminobutyrate transaminase POP2, mitochondrial-like	640	660	-39.9	9.9e-05	target: 5' GCCAACCCACCAAACGC 3' |||||||*||||||||* miRNA: 3' CGGUUGGAUGGUUUGC- 5'	no
chr00_2118	MELO3C029052.2	LOW QUALITY PROTEIN: gamma-aminobutyrate transaminase POP2, mitochondrial-like	424	444	-39.9	1.2e-05	target: 5' GCCAACCCACCAAACGC 3' |||||||*||||||||* miRNA: 3' CGGUUGGAUGGUUUGC- 5'	no
chr00_2118	MELO3C033887.2	LOW QUALITY PROTEIN: gamma-aminobutyrate transaminase POP2, mitochondrial-like	250	270	-37.6	0.000107	target: 5' GCUAACCCACCAAACGC 3' ||:||||*||||||||* miRNA: 3' CGGUUGGAUGGUUUGC- 5'	no
chr00_2118	MELO3C032027.2	LOW QUALITY PROTEIN: gamma-aminobutyrate transaminase POP2, mitochondrial-like	461	481	-37.9	2.9e-05	target: 5' GCCAACCUACCAAACA 3' |||||||||||||||* miRNA: 3' CGGUUGGAUGGUUUGC 5'	no
chr00_2118	MELO3C032793.2	LOW QUALITY PROTEIN: gamma-aminobutyrate transaminase POP2, mitochondrial-like	772	792	-39.9	2.9e-05	target: 5' GCCAACCCACCAAACGC 3' |||||||*||||||||* miRNA: 3' CGGUUGGAUGGUUUGC- 5'	no
chr00_2118	MELO3C033814.2	LOW QUALITY PROTEIN: gamma-aminobutyrate transaminase POP2, mitochondrial-like	652	672	-35.5	0.000682	target: 5' GCCAAUCCACCAAAUGC 3' |||||:|*||||||:|* miRNA: 3' CGGUUGGAUGGUUUGC- 5'	no
chr00_2118	MELO3C034435.2	LOW QUALITY PROTEIN: gamma-aminobutyrate transaminase POP2, mitochondrial-like	484	504	-40.2	2.9e-05	target: 5' GCCAACCCACCAAACGC 3' |||||||*||||||||* miRNA: 3' CGGUUGGAUGGUUUGC- 5'	no
chr00_2118	MELO3C026062.2	C2 domain-containing protein	192	212	-29.2	0.003099	target: 5' CCGAACCUACCGGACU 3' ||*||||||||::||* miRNA: 3' GG-UUGGAUGGUUUGC 5'	no
chr00_2118	MELO3C030919.2	LOW QUALITY PROTEIN: gamma-aminobutyrate transaminase POP2, mitochondrial-like	658	678	-40.6	1.5e-05	target: 5' GCCAACCCACCAAACGA 3' |||||||*||||||||* miRNA: 3' CGGUUGGAUGGUUUGC- 5'	no
chr00_2118	MELO3C031390.2	LOW QUALITY PROTEIN: gamma-aminobutyrate transaminase POP2, mitochondrial-like	238	258	-39.9	4e-06	target: 5' GCCAACCCACCAAACGC 3' |||||||*||||||||* miRNA: 3' CGGUUGGAUGGUUUGC- 5'	no
chr00_2118	MELO3C032009.2	LOW QUALITY PROTEIN: gamma-aminobutyrate transaminase POP2, mitochondrial-like	649	669	-39.9	2e-05	target: 5' GCCAACCCACCAAACGC 3' |||||||*||||||||* miRNA: 3' CGGUUGGAUGGUUUGC- 5'	no
chr00_2118	MELO3C032745.2	LOW QUALITY PROTEIN: gamma-aminobutyrate transaminase POP2, mitochondrial-like	664	684	-39.9	6.5e-05	target: 5' GCCAACCCACCAAACGC 3' |||||||*||||||||* miRNA: 3' CGGUUGGAUGGUUUGC- 5'	no
chr00_2118	MELO3C028384.2	Unknown protein	63	83	-25.9	0.002084	target: 5' CCGCGCCUGCCCAAGCC 3' ||:*:|||:*||||:|* miRNA: 3' GGU-UGGAU-GGUUUGC 5'	no
chr00_2118	MELO3C022907.2	LOW QUALITY PROTEIN: gamma-aminobutyrate transaminase POP2, mitochondrial-like	871	891	-38.1	0.000146	target: 5' GCCAACCCACCAAAUGC 3' |||||||*||||||:|* miRNA: 3' CGGUUGGAUGGUUUGC- 5'	no
chr00_2118	MELO3C033870.2	LOW QUALITY PROTEIN: gamma-aminobutyrate transaminase POP2, mitochondrial-like	661	681	-39.9	5.7e-05	target: 5' GCCAACCCACCAAACGC 3' |||||||*||||||||* miRNA: 3' CGGUUGGAUGGUUUGC- 5'	no
chr00_2118	MELO3C032099.2	LOW QUALITY PROTEIN: gamma-aminobutyrate transaminase POP2, mitochondrial-like	97	117	-32.4	0.000628	target: 5' GCCAACCCACCAAAUGC 3' |||||||*||||||:|* miRNA: 3' CGGUUGGAUGGUUUGC- 5'	no
chr00_2118	MELO3C029679.2	LOW QUALITY PROTEIN: gamma-aminobutyrate transaminase POP2, mitochondrial-like	808	828	-38.1	0.00023	target: 5' GCCAACUCACCAAACGC 3' ||||||:*||||||||* miRNA: 3' CGGUUGGAUGGUUUGC- 5'	no
chr00_2118	MELO3C030362.2	Unknown protein	202	222	-28.1	0.002504	target: 5' CUAACCCGACCAAACA 3' |:||||*:*||||||* miRNA: 3' GGUUGGAU-GGUUUGC 5'	no
chr00_2118	MELO3C027878.2	LOW QUALITY PROTEIN: gamma-aminobutyrate transaminase POP2, mitochondrial-like	649	669	-37.3	0.000127	target: 5' GCCAAUCCACCAAACGC 3' |||||:|*||||||||* miRNA: 3' CGGUUGGAUGGUUUGC- 5'	no
chr00_2118	MELO3C015015.2	kinesin-related protein 4 isoform X1	78	98	-26.7	0.008102	target: 5' GUCGGCCU-CCAGGCC 3' |:|::|||*|||::|* miRNA: 3' CGGUUGGAUGGUUUGC 5'	no
chr00_2118	MELO3C003062.2	protein MEI2-like 7	556	576	-30.4	0.008321	target: 5' CCCGCCGUAUCAAGCGG 3' ||*:||*||:|||:||* miRNA: 3' GGUUGG-AUGGUUUGC- 5'	no
chr00_2118	MELO3C032234.2	LOW QUALITY PROTEIN: gamma-aminobutyrate transaminase POP2, mitochondrial-like	573	593	-39.9	7.3e-05	target: 5' GCCAACCCACCAAACGC 3' |||||||*||||||||* miRNA: 3' CGGUUGGAUGGUUUGC- 5'	no
chr00_2118	MELO3C031334.2	LOW QUALITY PROTEIN: gamma-aminobutyrate transaminase POP2, mitochondrial-like	436	456	-39.9	6.9e-05	target: 5' GCCAACCCACCAAACGC 3' |||||||*||||||||* miRNA: 3' CGGUUGGAUGGUUUGC- 5'	no
chr00_2118	MELO3C033661.2	LOW QUALITY PROTEIN: gamma-aminobutyrate transaminase POP2, mitochondrial-like	487	507	-39.9	7.7e-05	target: 5' GCCAACCCACCAAACGC 3' |||||||*||||||||* miRNA: 3' CGGUUGGAUGGUUUGC- 5'	no
chr00_2118	MELO3C034584.2	LOW QUALITY PROTEIN: gamma-aminobutyrate transaminase POP2, mitochondrial-like	502	522	-39.9	1.2e-05	target: 5' GCCAACCCACCAAACGC 3' |||||||*||||||||* miRNA: 3' CGGUUGGAUGGUUUGC- 5'	no
chr00_2118	MELO3C033641.2	LOW QUALITY PROTEIN: gamma-aminobutyrate transaminase POP2, mitochondrial-like	97	117	-39.9	3.9e-05	target: 5' GCCAACCCACCAAACGC 3' |||||||*||||||||* miRNA: 3' CGGUUGGAUGGUUUGC- 5'	no
chr00_2118	MELO3C031940.2	LOW QUALITY PROTEIN: gamma-aminobutyrate transaminase POP2, mitochondrial-like	223	243	-39.9	2e-06	target: 5' GCCAACCCACCAAACGC 3' |||||||*||||||||* miRNA: 3' CGGUUGGAUGGUUUGC- 5'	no
chr00_2118	MELO3C019860.2	pectinesterase inhibitor-like	446	466	-29	0.004002	target: 5' -CAGCC-ACCAAACGU 3' *||:||*||||||||* miRNA: 3' GGUUGGAUGGUUUGC- 5'	no
chr00_2118	MELO3C033127.2	LOW QUALITY PROTEIN: gamma-aminobutyrate transaminase POP2, mitochondrial-like	97	117	-39.1	5e-06	target: 5' GCCAACCCACCAAACA 3' |||||||*|||||||* miRNA: 3' CGGUUGGAUGGUUUGC 5'	no
chr00_2118	MELO3C035339.2	PHD finger alfin-like protein	28	48	-28.8	0.008719	target: 5' UCAACUUGCCAAACGU 3' :||||:|:|||||||* miRNA: 3' GGUUGGAUGGUUUGC- 5'	no
chr00_2118	MELO3C033282.2	LOW QUALITY PROTEIN: gamma-aminobutyrate transaminase POP2, mitochondrial-like	385	405	-38.2	7.4e-05	target: 5' GCCAACCCACCAAACC 3' |||||||*|||||||* miRNA: 3' CGGUUGGAUGGUUUGC 5'	no
chr00_2118	MELO3C028034.2	LOW QUALITY PROTEIN: gamma-aminobutyrate transaminase POP2, mitochondrial-like	199	219	-39.9	3e-06	target: 5' GCCAACCCACCAAACGC 3' |||||||*||||||||* miRNA: 3' CGGUUGGAUGGUUUGC- 5'	no
chr00_2118	MELO3C029878.2	LOW QUALITY PROTEIN: gamma-aminobutyrate transaminase POP2, mitochondrial-like	423	443	-40.1	2.9e-05	target: 5' GCCAACCCACCAAACGU 3' |||||||*||||||||* miRNA: 3' CGGUUGGAUGGUUUGC- 5'	no
chr00_2118	MELO3C031540.2	LOW QUALITY PROTEIN: gamma-aminobutyrate transaminase POP2, mitochondrial-like	511	531	-38.1	0.000192	target: 5' GCCAACCCACCAAAUGC 3' |||||||*||||||:|* miRNA: 3' CGGUUGGAUGGUUUGC- 5'	no
chr00_2118	MELO3C033483.2	LOW QUALITY PROTEIN: gamma-aminobutyrate transaminase POP2, mitochondrial-like	479	499	-35.4	0.000185	target: 5' GUCAACCCACCAAAUGC 3' |:|||||*||||||:|* miRNA: 3' CGGUUGGAUGGUUUGC- 5'	no
chr00_2118	MELO3C028920.2	LOW QUALITY PROTEIN: gamma-aminobutyrate transaminase POP2, mitochondrial-like	316	336	-34.2	0.000158	target: 5' GCCAACCCACCAAACGC 3' |||||||*||||||||* miRNA: 3' CGGUUGGAUGGUUUGC- 5'	no
chr00_2118	MELO3C000413.2	Cytosolic Fe-S cluster assembly factor NARFL	131	151	-28.2	0.006629	target: 5' CCAACC-ACCAAACC 3' ||||||*|||||||* miRNA: 3' GGUUGGAUGGUUUGC 5'	no
chr00_2118	MELO3C030197.2	LOW QUALITY PROTEIN: gamma-aminobutyrate transaminase POP2, mitochondrial-like	306	326	-38.6	2.5e-05	target: 5' GCCAACCCACCAAACU 3' |||||||*|||||||* miRNA: 3' CGGUUGGAUGGUUUGC 5'	no
chr00_2118	MELO3C034857.2	Unknown protein	127	147	-25.9	0.004026	target: 5' GCCAGCCAAUUGGGCC 3' ||||:||*|:::::|* miRNA: 3' CGGUUGGAUGGUUUGC 5'	no
chr00_2118	MELO3C013312.2	Unknown protein	67	87	-26.3	0.004101	target: 5' GCGCAACCU-UCGAACGG 3' ||*||||||*:|:||||* miRNA: 3' CG-GUUGGAUGGUUUGC- 5'	no
chr00_2118	MELO3C035560.2	LOW QUALITY PROTEIN: gamma-aminobutyrate transaminase POP2, mitochondrial-like	97	117	-34.9	3.7e-05	target: 5' GCCAACCCU-CCAAACA 3' |||||||*|*||||||* miRNA: 3' CGGUUGG-AUGGUUUGC 5'	no
chr00_2118	MELO3C005571.2	Cytochrome P450 family protein	1606	1626	-32.4	0.005343	target: 5' GCCG-CACUGCCCAAGCGA 3' |||:*|*||:*||||:||* miRNA: 3' CGGUUG-GAU-GGUUUGC- 5'	no
chr00_2118	MELO3C001902.2	Unknown protein	38	58	-25.6	0.003924	target: 5' CGCAGCC-GCCGAGCGA 3' |*||:||*:||:|:||* miRNA: 3' G-GUUGGAUGGUUUGC- 5'	no
chr00_2118	MELO3C003317.2	Nuclear RNA-binding-like protein	375	395	-30.8	0.008795	target: 5' CUCAGCCUGCCAAACC 3' |*||:|||:||||||* miRNA: 3' G-GUUGGAUGGUUUGC 5'	no
chr00_2118	MELO3C032171.2	LOW QUALITY PROTEIN: gamma-aminobutyrate transaminase POP2, mitochondrial-like	760	780	-39.9	5.3e-05	target: 5' GUCAACCUACCAAAUGC 3' |:||||||||||||:|* miRNA: 3' CGGUUGGAUGGUUUGC- 5'	no
chr00_2118	MELO3C028337.2	Unknown protein	28	48	-24.4	0.007711	target: 5' UUGCAGCCGUCGCCGAGCGA 3' *:*||:||*|*:||:|:||* miRNA: 3' CG-GUUGG-A-UGGUUUGC- 5'	no
chr00_2118	MELO3C030815.2	LOW QUALITY PROTEIN: gamma-aminobutyrate transaminase POP2, mitochondrial-like	535	555	-39.9	8e-05	target: 5' GCCAACCCACCAAACGC 3' |||||||*||||||||* miRNA: 3' CGGUUGGAUGGUUUGC- 5'	no
chr00_2118	MELO3C034958.2	LOW QUALITY PROTEIN: gamma-aminobutyrate transaminase POP2, mitochondrial-like	649	669	-41.8	4.3e-05	target: 5' GCCAACCUAUCAAACGC 3' |||||||||:||||||* miRNA: 3' CGGUUGGAUGGUUUGC- 5'	no
chr00_2118	MELO3C027985.2	LOW QUALITY PROTEIN: gamma-aminobutyrate transaminase POP2, mitochondrial-like	496	516	-33.3	0.001085	target: 5' ACCAACCCACCAAACGC 3' *||||||*||||||||* miRNA: 3' CGGUUGGAUGGUUUGC- 5'	no
chr00_2118	MELO3C031333.2	Unknown protein	100	120	-29.2	0.001292	target: 5' CGUCAGUCCUGCUGGACU 3' *|:||:*|||:|:::||* miRNA: 3' -CGGUU-GGAUGGUUUGC 5'	no
chr00_2118	MELO3C023644.2	subtilisin-like protease SBT3.17	492	512	-27.9	0.00801	target: 5' GCCCAGCUUGCCAAACA 3' |*|||:|:|:||||||* miRNA: 3' C-GGUUGGAUGGUUUGC 5'	no
chr00_2118	MELO3C034339.2	LOW QUALITY PROTEIN: gamma-aminobutyrate transaminase POP2, mitochondrial-like	421	441	-38.1	0.000121	target: 5' GCCAACCCACCAAAUGC 3' |||||||*||||||:|* miRNA: 3' CGGUUGGAUGGUUUGC- 5'	no
chr00_2118	MELO3C008413.2	Acyl-[acyl-carrier-protein] desaturase	462	482	-31	0.006697	target: 5' CCGACUUAUCAGACGA 3' ||:||:||:||:|||* miRNA: 3' GGUUGGAUGGUUUGC- 5'	no
chr00_2118	MELO3C031917.2	Unknown protein	248	268	-26.9	0.008536	target: 5' CCGAUC-ACCGAACGU 3' ||:|:|*|||:||||* miRNA: 3' GGUUGGAUGGUUUGC- 5'	no
chr00_2118	MELO3C023963.2	Unknown protein	333	353	-26.1	0.009877	target: 5' GACGAUCUGCUGGGCGC 3' |*|:|:||:|::::||* miRNA: 3' CGGUUGGAUGGUUUGC- 5'	no
chr00_2118	MELO3C029233.2	LOW QUALITY PROTEIN: gamma-aminobutyrate transaminase POP2, mitochondrial-like	289	309	-39.9	7e-05	target: 5' GCCAACCCACCAAACGC 3' |||||||*||||||||* miRNA: 3' CGGUUGGAUGGUUUGC- 5'	no
chr00_2118	MELO3C033468.2	LOW QUALITY PROTEIN: gamma-aminobutyrate transaminase POP2, mitochondrial-like	504	524	-39.9	5.1e-05	target: 5' GCCAACCCACCAAACGC 3' |||||||*||||||||* miRNA: 3' CGGUUGGAUGGUUUGC- 5'	no
chr00_2118	MELO3C027880.2	LOW QUALITY PROTEIN: gamma-aminobutyrate transaminase POP2, mitochondrial-like	649	669	-39.9	0.000101	target: 5' GCCAACCCACCAAACGC 3' |||||||*||||||||* miRNA: 3' CGGUUGGAUGGUUUGC- 5'	no
chr00_2118	MELO3C010917.2	elongation of fatty acids protein 3-like	637	657	-28.6	0.009862	target: 5' CUCAAU-UGCCAAGCU 3' |*|||:*|:||||:|* miRNA: 3' G-GUUGGAUGGUUUGC 5'	no
chr00_2118	MELO3C031977.2	LOW QUALITY PROTEIN: gamma-aminobutyrate transaminase POP2, mitochondrial-like						no
chr00_2118	MELO3C028413.2	LOW QUALITY PROTEIN: gamma-aminobutyrate transaminase POP2, mitochondrial-like	592	612	-39.9	1.7e-05	target: 5' GCCAACCCACCAAACGC 3' |||||||*||||||||* miRNA: 3' CGGUUGGAUGGUUUGC- 5'	no
chr00_2118	MELO3C028952.2	NBS-LRR type resistance protein	585	605	-39.1	8e-05	target: 5' GCCAACCCACCAAACA 3' |||||||*|||||||* miRNA: 3' CGGUUGGAUGGUUUGC 5'	no
chr00_2118	MELO3C032090.2	LOW QUALITY PROTEIN: gamma-aminobutyrate transaminase POP2, mitochondrial-like	627	647	-39.9	7.9e-05	target: 5' GCCAACCCACCAAACGC 3' |||||||*||||||||* miRNA: 3' CGGUUGGAUGGUUUGC- 5'	no
chr00_2118	MELO3C030283.2	LOW QUALITY PROTEIN: gamma-aminobutyrate transaminase POP2, mitochondrial-like	580	600	-36.8	0.000229	target: 5' GCUAACCCACCAAACA 3' ||:||||*|||||||* miRNA: 3' CGGUUGGAUGGUUUGC 5'	no
chr00_2118	MELO3C028216.2	LOW QUALITY PROTEIN: gamma-aminobutyrate transaminase POP2, mitochondrial-like	589	609	-39.9	3.4e-05	target: 5' GCCAACCCACCAAACGC 3' |||||||*||||||||* miRNA: 3' CGGUUGGAUGGUUUGC- 5'	no
chr00_2118	MELO3C029273.2	Unknown protein	164	184	-27.4	0.006273	target: 5' CUGACC-AUUAAAUGG 3' |::|||*|::|||:|* miRNA: 3' GGUUGGAUGGUUUGC- 5'	no
chr00_2118	MELO3C028968.2	LOW QUALITY PROTEIN: gamma-aminobutyrate transaminase POP2, mitochondrial-like	376	396	-37.9	4.2e-05	target: 5' GUCAACCCACCAAACGA 3' |:|||||*||||||||* miRNA: 3' CGGUUGGAUGGUUUGC- 5'	no
chr00_2118	MELO3C024847.2	Unknown protein	489	509	-29.4	0.005663	target: 5' CCGAUGCUGCCAAAUC 3' ||:|:*||:|||||:* miRNA: 3' GGUUG-GAUGGUUUGC 5'	no
chr00_2118	MELO3C027754.2	Envelope-like protein	127	147	-27.3	0.003105	target: 5' CUGA-CUAUCAGACGG 3' |::|*|||:||:|||* miRNA: 3' GGUUGGAUGGUUUGC- 5'	no
chr00_2118	MELO3C033748.2	LOW QUALITY PROTEIN: gamma-aminobutyrate transaminase POP2, mitochondrial-like	481	501	-42.7	3.5e-05	target: 5' GCCAACCUACCAAACC 3' |||||||||||||||* miRNA: 3' CGGUUGGAUGGUUUGC 5'	no
chr00_2118	MELO3C035458.2	LOW QUALITY PROTEIN: gamma-aminobutyrate transaminase POP2, mitochondrial-like	487	507	-39.9	3.4e-05	target: 5' GCCAACCCACCAAACGC 3' |||||||*||||||||* miRNA: 3' CGGUUGGAUGGUUUGC- 5'	no
chr00_2118	MELO3C012678.2	major latex allergen Hev b 5-like	140	160	-29.7	0.004469	target: 5' CCUGCGCUACCAAGCC 3' ||*:|*|||||||:|* miRNA: 3' GGUUG-GAUGGUUUGC 5'	no
chr00_2118	MELO3C033491.2	LOW QUALITY PROTEIN: gamma-aminobutyrate transaminase POP2, mitochondrial-like	547	567	-39.1	2.7e-05	target: 5' GCCAACCCACCAAACA 3' |||||||*|||||||* miRNA: 3' CGGUUGGAUGGUUUGC 5'	no
chr00_2118	MELO3C030273.2	LOW QUALITY PROTEIN: gamma-aminobutyrate transaminase POP2, mitochondrial-like	657	677	-33.4	0.000874	target: 5' GCAAACCCACCAAACGC 3' ||*||||*||||||||* miRNA: 3' CGGUUGGAUGGUUUGC- 5'	no
chr00_2118	MELO3C000547.2	Unknown protein	245	265	-25.9	0.008869	target: 5' CCAAACCUUCCAAGCC 3' ||*|||||*||||:|* miRNA: 3' GG-UUGGAUGGUUUGC 5'	no
chr00_2118	MELO3C028826.2	Transposon protein, putative, CACTA, En/Spm sub-class	1060	1080	-39.9	0.000141	target: 5' GCCAACCCACCAAACGC 3' |||||||*||||||||* miRNA: 3' CGGUUGGAUGGUUUGC- 5'	no
chr00_2118	MELO3C032780.2	LOW QUALITY PROTEIN: gamma-aminobutyrate transaminase POP2, mitochondrial-like	559	579	-38.6	5.5e-05	target: 5' GCCAACCCACCAAACU 3' |||||||*|||||||* miRNA: 3' CGGUUGGAUGGUUUGC 5'	no
chr00_2118	MELO3C035037.2	LOW QUALITY PROTEIN: gamma-aminobutyrate transaminase POP2, mitochondrial-like	430	450	-33.8	0.000455	target: 5' GCCAUCC-ACCAAACU 3' ||||*||*|||||||* miRNA: 3' CGGUUGGAUGGUUUGC 5'	no
chr00_2118	MELO3C006881.2	DNA-directed RNA polymerases II, IV and V subunit 6A	762	782	-31.5	0.003361	target: 5' GCU-ACCUGCCAGAUGG 3' ||:*||||:|||:|:|* miRNA: 3' CGGUUGGAUGGUUUGC- 5'	no
chr00_2118	MELO3C029673.2	LOW QUALITY PROTEIN: gamma-aminobutyrate transaminase POP2, mitochondrial-like	352	372	-39.9	1.5e-05	target: 5' GCCAACCCACCAAACGC 3' |||||||*||||||||* miRNA: 3' CGGUUGGAUGGUUUGC- 5'	no
chr00_2118	MELO3C028077.2	Unknown protein	138	158	-30.1	0.000196	target: 5' CCAGCCGAGCCGAGCGA 3' |||:||*|*||:|:||* miRNA: 3' GGUUGGAU-GGUUUGC- 5'	no
chr00_2118	MELO3C029715.2	LOW QUALITY PROTEIN: gamma-aminobutyrate transaminase POP2, mitochondrial-like	496	516	-39.9	6.4e-05	target: 5' GCCAACCCACCAAACGC 3' |||||||*||||||||* miRNA: 3' CGGUUGGAUGGUUUGC- 5'	no
chr00_2118	MELO3C021105.2	subtilisin-like protease SBT3.17 isoform X1	31	51	-25.7	0.008853	target: 5' UCUAAUGUGCCAAACA 3' *|:||:*|:||||||* miRNA: 3' -GGUUGGAUGGUUUGC 5'	no
chr00_2118	MELO3C033306.2	basic proline-rich protein isoform X2	28	48	-28.8	0.00087	target: 5' UCAACUUGCCAAACGU 3' :||||:|:|||||||* miRNA: 3' GGUUGGAUGGUUUGC- 5'	no
chr00_2118	MELO3C033433.2	LOW QUALITY PROTEIN: gamma-aminobutyrate transaminase POP2, mitochondrial-like	247	267	-34.1	0.000179	target: 5' GCCAACCCAUCAAAUC 3' |||||||*|:||||:* miRNA: 3' CGGUUGGAUGGUUUGC 5'	no
chr00_2118	MELO3C000129.2	Unknown protein	59	79	-28	0.001287	target: 5' GUCGACUUGCCAAACC 3' |:|:||:|:||||||* miRNA: 3' CGGUUGGAUGGUUUGC 5'	no
chr00_2118	MELO3C019968.2	Nucleolar protein 16, putative	318	338	-26.8	0.008515	target: 5' CCAGC-UACCGGACU 3' |||:|*||||::||* miRNA: 3' GGUUGGAUGGUUUGC 5'	no
chr00_2118	MELO3C010360.2	Unknown protein	85	105	-31.6	9.5e-05	target: 5' CACAACCUACCAAGCA 3' |*|||||||||||:|* miRNA: 3' G-GUUGGAUGGUUUGC 5'	no
chr00_2118	MELO3C028156.2	LOW QUALITY PROTEIN: gamma-aminobutyrate transaminase POP2, mitochondrial-like	70	90	-39.9	3.7e-05	target: 5' GCCAACCCACCAAACGC 3' |||||||*||||||||* miRNA: 3' CGGUUGGAUGGUUUGC- 5'	no
chr00_2118	MELO3C033477.2	LOW QUALITY PROTEIN: gamma-aminobutyrate transaminase POP2, mitochondrial-like	520	540	-40.9	1.6e-05	target: 5' GCCAACCCACCAAACGA 3' |||||||*||||||||* miRNA: 3' CGGUUGGAUGGUUUGC- 5'	no
chr00_2118	MELO3C032049.2	LOW QUALITY PROTEIN: gamma-aminobutyrate transaminase POP2, mitochondrial-like	121	141	-39.9	2.9e-05	target: 5' GCCAACCCACCAAACGC 3' |||||||*||||||||* miRNA: 3' CGGUUGGAUGGUUUGC- 5'	no
chr00_2118	MELO3C029025.2	LOW QUALITY PROTEIN: gamma-aminobutyrate transaminase POP2, mitochondrial-like	94	114	-38.2	0.000399	target: 5' GCCAACCCACCAAACC 3' |||||||*|||||||* miRNA: 3' CGGUUGGAUGGUUUGC 5'	no
chr00_2118	MELO3C033855.2	LOW QUALITY PROTEIN: gamma-aminobutyrate transaminase POP2, mitochondrial-like	423	443	-36.5	4.8e-05	target: 5' GCCAAUCCACCAAACA 3' |||||:|*|||||||* miRNA: 3' CGGUUGGAUGGUUUGC 5'	no
chr00_2118	MELO3C034520.2	Respiratory burst oxidase, putative	103	123	-24.9	0.00693	target: 5' CCAAUGCUGGCCAAACA 3' ||||:*||*:||||||* miRNA: 3' GGUUG-GA-UGGUUUGC 5'	no
chr00_2118	MELO3C026141.2	ADP-ribosylation factor-like	103	123	-28.1	0.009135	target: 5' GCUCACCCAUCCCAAACGU 3' ||*||*||*|*|||||||* miRNA: 3' CG-GUUGG-AUGGUUUGC- 5'	no
chr00_2118	MELO3C029043.2	LOW QUALITY PROTEIN: gamma-aminobutyrate transaminase POP2, mitochondrial-like	550	570	-33.6	0.001213	target: 5' GCCAACCCACCAAACGC 3' |||||||*||||||||* miRNA: 3' CGGUUGGAUGGUUUGC- 5'	no
chr00_2118	MELO3C013140.2	Cell differentiation, Rcd1-like protein	1190	1210	-33.4	0.002531	target: 5' CGCAACUUACCAAACGA 3' |*||||:|||||||||* miRNA: 3' G-GUUGGAUGGUUUGC- 5'	no
chr00_2118	MELO3C027610.2	LOW QUALITY PROTEIN: gamma-aminobutyrate transaminase POP2, mitochondrial-like	457	477	-30.7	0.001783	target: 5' ACCAACUCACCAAACA 3' *|||||:*|||||||* miRNA: 3' CGGUUGGAUGGUUUGC 5'	no
chr00_2118	MELO3C034349.2	LOW QUALITY PROTEIN: gamma-aminobutyrate transaminase POP2, mitochondrial-like	1195	1215	-40.6	8.3e-05	target: 5' GCCAACCCACCAAACGA 3' |||||||*||||||||* miRNA: 3' CGGUUGGAUGGUUUGC- 5'	no
chr00_2118	MELO3C000499.2	Unknown protein	150	170	-24.6	0.009918	target: 5' CCGUCCUCCCAAGCC 3' ||:*|||*||||:|* miRNA: 3' GGUUGGAUGGUUUGC 5'	no
chr00_2118	MELO3C006444.2	enoyl-CoA delta isomerase 2, peroxisomal-like	421	441	-30.4	0.003082	target: 5' CCACUCUGCCGGACU 3' |||*:||:||::||* miRNA: 3' GGUUGGAUGGUUUGC 5'	no
chr00_2118	MELO3C008855.2	Unknown protein	31	51	-24.2	0.009977	target: 5' UGCAG-CAGCCAAACGA 3' :*||:*|*:|||||||* miRNA: 3' G-GUUGGAUGGUUUGC- 5'	no
chr00_2118	MELO3C029647.2	LOW QUALITY PROTEIN: gamma-aminobutyrate transaminase POP2, mitochondrial-like	1691	1711	-38.2	0.000424	target: 5' GCCAACCCACCAAACC 3' |||||||*|||||||* miRNA: 3' CGGUUGGAUGGUUUGC 5'	no
chr00_2118	MELO3C032712.2	LOW QUALITY PROTEIN: gamma-aminobutyrate transaminase POP2, mitochondrial-like	1121	1141	-39.9	0.000173	target: 5' GCCAACCCACCAAACGC 3' |||||||*||||||||* miRNA: 3' CGGUUGGAUGGUUUGC- 5'	no
chr00_2118	MELO3C030188.2	LOW QUALITY PROTEIN: gamma-aminobutyrate transaminase POP2, mitochondrial-like	133	153	-40.1	1e-06	target: 5' GCCAACCCACCAAACGU 3' |||||||*||||||||* miRNA: 3' CGGUUGGAUGGUUUGC- 5'	no
chr00_2118	MELO3C032245.2	LOW QUALITY PROTEIN: gamma-aminobutyrate transaminase POP2, mitochondrial-like	757	777	-39.9	7e-05	target: 5' GCCAACCCACCAAACGC 3' |||||||*||||||||* miRNA: 3' CGGUUGGAUGGUUUGC- 5'	no
chr00_2118	MELO3C035134.2	LOW QUALITY PROTEIN: gamma-aminobutyrate transaminase POP2, mitochondrial-like	566	586	-37.2	0.000123	target: 5' GUCAACCCACCAAACGC 3' |:|||||*||||||||* miRNA: 3' CGGUUGGAUGGUUUGC- 5'	no
chr00_2118	MELO3C035653.2	LOW QUALITY PROTEIN: gamma-aminobutyrate transaminase POP2, mitochondrial-like	529	549	-39.9	0.00017	target: 5' GCCAACCCACCAAACGC 3' |||||||*||||||||* miRNA: 3' CGGUUGGAUGGUUUGC- 5'	no
chr00_2118	MELO3C014907.2	Pollen Ole e 1 allergen and extensin family protein	488	508	-30.1	0.004731	target: 5' UCGUUCUGCCAAGCGA 3' :|:*:||:||||:||* miRNA: 3' GGUUGGAUGGUUUGC- 5'	no
chr00_2118	MELO3C028855.2	LOW QUALITY PROTEIN: gamma-aminobutyrate transaminase POP2, mitochondrial-like	528	548	-37.8	0.000203	target: 5' GCCAACCCACUAAACGU 3' |||||||*||:|||||* miRNA: 3' CGGUUGGAUGGUUUGC- 5'	no
chr00_2118	MELO3C028219.2	Unknown protein	97	117	-26.7	0.002736	target: 5' CC-GCC-GUCGAACGC 3' ||*:||*::|:||||* miRNA: 3' GGUUGGAUGGUUUGC- 5'	no
chr00_2118	MELO3C034375.2	LOW QUALITY PROTEIN: gamma-aminobutyrate transaminase POP2, mitochondrial-like	250	270	-39.1	3.7e-05	target: 5' GCCAACCCACCAAACA 3' |||||||*|||||||* miRNA: 3' CGGUUGGAUGGUUUGC 5'	no
chr00_2118	MELO3C033983.2	LOW QUALITY PROTEIN: gamma-aminobutyrate transaminase POP2, mitochondrial-like	682	702	-39.9	4e-05	target: 5' GCCAACCCACCAAACGC 3' |||||||*||||||||* miRNA: 3' CGGUUGGAUGGUUUGC- 5'	no
chr00_2118	MELO3C032181.2	LOW QUALITY PROTEIN: gamma-aminobutyrate transaminase POP2, mitochondrial-like	640	660	-38.8	0.000157	target: 5' GCCAACCCGCCAAACGA 3' |||||||*:|||||||* miRNA: 3' CGGUUGGAUGGUUUGC- 5'	no
chr00_2118	MELO3C028497.2	LOW QUALITY PROTEIN: gamma-aminobutyrate transaminase POP2, mitochondrial-like	289	309	-39.9	8e-06	target: 5' GCCAACCCACCAAACGC 3' |||||||*||||||||* miRNA: 3' CGGUUGGAUGGUUUGC- 5'	no
chr00_2118	MELO3C029917.2	Retrotransposon protein	259	279	-29.6	0.002735	target: 5' UCCAAUGUGCCAAGCGA 3' *||||:*|:||||:||* miRNA: 3' -GGUUGGAUGGUUUGC- 5'	no
chr00_2118	MELO3C029861.2	LOW QUALITY PROTEIN: gamma-aminobutyrate transaminase POP2, mitochondrial-like	728	748	-39.9	7e-05	target: 5' GCCAACCCACCAAACGC 3' |||||||*||||||||* miRNA: 3' CGGUUGGAUGGUUUGC- 5'	no
chr00_2118	MELO3C031127.2	LOW QUALITY PROTEIN: gamma-aminobutyrate transaminase POP2, mitochondrial-like	97	117	-39.9	2.1e-05	target: 5' GCCAACCCACCAAACGC 3' |||||||*||||||||* miRNA: 3' CGGUUGGAUGGUUUGC- 5'	no
chr00_2118	MELO3C029168.2	LOW QUALITY PROTEIN: gamma-aminobutyrate transaminase POP2, mitochondrial-like	550	570	-39.9	1.9e-05	target: 5' GCCAACCCACCAAACGC 3' |||||||*||||||||* miRNA: 3' CGGUUGGAUGGUUUGC- 5'	no
chr00_2118	MELO3C019483.2	Unknown protein	414	434	-28	0.007474	target: 5' CGCGACC-ACCAAACGA 3' |*|:|||*||||||||* miRNA: 3' G-GUUGGAUGGUUUGC- 5'	no
chr00_2118	MELO3C030855.2	LOW QUALITY PROTEIN: gamma-aminobutyrate transaminase POP2, mitochondrial-like	298	318	-39.9	1.9e-05	target: 5' GCCAACCCACCAAACGC 3' |||||||*||||||||* miRNA: 3' CGGUUGGAUGGUUUGC- 5'	no
chr00_2118	MELO3C032812.2	LOW QUALITY PROTEIN: gamma-aminobutyrate transaminase POP2, mitochondrial-like	373	393	-38.3	2.5e-05	target: 5' GCCAACCCACCAAAUGU 3' |||||||*||||||:|* miRNA: 3' CGGUUGGAUGGUUUGC- 5'	no
chr00_2118	MELO3C029099.2	LOW QUALITY PROTEIN: gamma-aminobutyrate transaminase POP2, mitochondrial-like	520	540	-39.9	1.3e-05	target: 5' GCCAACCCACCAAACGC 3' |||||||*||||||||* miRNA: 3' CGGUUGGAUGGUUUGC- 5'	no
chr00_2118	MELO3C028900.2	LOW QUALITY PROTEIN: gamma-aminobutyrate transaminase POP2, mitochondrial-like	4323	4343	-40.1	0.000533	target: 5' GCCAACCCACCAAACGU 3' |||||||*||||||||* miRNA: 3' CGGUUGGAUGGUUUGC- 5'	no
chr00_2118	MELO3C030660.2	Unknown protein	203	223	-32.8	0.00128	target: 5' CCGUACC-ACCGAACA 3' ||:*|||*|||:|||* miRNA: 3' GGU-UGGAUGGUUUGC 5'	no
chr00_2118	MELO3C030873.2	LOW QUALITY PROTEIN: gamma-aminobutyrate transaminase POP2, mitochondrial-like	289	309	-39.9	8e-06	target: 5' GCCAACCCACCAAACGC 3' |||||||*||||||||* miRNA: 3' CGGUUGGAUGGUUUGC- 5'	no
chr00_2118	MELO3C028427.2	LOW QUALITY PROTEIN: gamma-aminobutyrate transaminase POP2, mitochondrial-like	458	478	-39.9	1.7e-05	target: 5' GCCAACCCACCAAACGC 3' |||||||*||||||||* miRNA: 3' CGGUUGGAUGGUUUGC- 5'	no
chr00_2118	MELO3C035150.2	LOW QUALITY PROTEIN: gamma-aminobutyrate transaminase POP2, mitochondrial-like	386	406	-39.9	2e-05	target: 5' GCCAACCCACCAAACGC 3' |||||||*||||||||* miRNA: 3' CGGUUGGAUGGUUUGC- 5'	no
chr00_2118	MELO3C020469.2	Unknown protein	248	268	-26.5	0.008973	target: 5' UGCUCAGCUUGUCGGACGA 3' |||*||:|:|::|::|||* miRNA: 3' ACG-GUUGGAUGGUUUGC- 5'	no
chr00_2118	MELO3C029640.2	Unknown protein	31	51	-26.3	0.007648	target: 5' CCAACUUUCCAAACU 3' |||||:|*||||||* miRNA: 3' GGUUGGAUGGUUUGC 5'	no
chr00_2118	MELO3C032226.2	LOW QUALITY PROTEIN: gamma-aminobutyrate transaminase POP2, mitochondrial-like	532	552	-39.9	9.2e-05	target: 5' GCCAACCCACCAAACGC 3' |||||||*||||||||* miRNA: 3' CGGUUGGAUGGUUUGC- 5'	no
chr00_2118	MELO3C005647.2	Methyl-cpg-binding domain-containing protein 13	695	715	-28.7	0.008246	target: 5' UGAGCCUACCAAGCU 3' :*|:||||||||:|* miRNA: 3' GGUUGGAUGGUUUGC 5'	no
chr00_2118	MELO3C028549.2	Ribosomal protein S1	66	86	-30.1	0.002175	target: 5' CCAAUCAACCGAGCC 3' ||||:|*|||:|:|* miRNA: 3' GGUUGGAUGGUUUGC 5'	no
chr00_2118	MELO3C001806.2	Unknown protein	109	129	-24.2	0.007659	target: 5' CCGAACCAAGCCGAGCGA 3' ||*||||*|*||:|:||* miRNA: 3' GG-UUGGAU-GGUUUGC- 5'	no
chr00_2118	MELO3C028240.2	LOW QUALITY PROTEIN: gamma-aminobutyrate transaminase POP2, mitochondrial-like	479	499	-39.9	3.7e-05	target: 5' GCCAACCCACCAAACGC 3' |||||||*||||||||* miRNA: 3' CGGUUGGAUGGUUUGC- 5'	no
chr00_2118	MELO3C030566.2	LOW QUALITY PROTEIN: gamma-aminobutyrate transaminase POP2, mitochondrial-like	814	834	-34.1	0.000615	target: 5' GGCAACCCACCAAACA 3' |*|||||*|||||||* miRNA: 3' CGGUUGGAUGGUUUGC 5'	no
chr00_2118	MELO3C032701.2	LOW QUALITY PROTEIN: gamma-aminobutyrate transaminase POP2, mitochondrial-like	586	606	-38.1	4.3e-05	target: 5' GCCAACUCACCAAACGC 3' ||||||:*||||||||* miRNA: 3' CGGUUGGAUGGUUUGC- 5'	no
chr00_2118	MELO3C032311.2	Unknown protein	133	153	-25	0.007829	target: 5' CUAACUU-CCAAAUGG 3' |:|||:|*|||||:|* miRNA: 3' GGUUGGAUGGUUUGC- 5'	no
chr00_2118	MELO3C028397.2	Unknown protein	52	72	-25.9	0.001661	target: 5' CCGCGCCUGCCCAAGCC 3' ||:*:|||:*||||:|* miRNA: 3' GGU-UGGAU-GGUUUGC 5'	no
chr00_2118	MELO3C032198.2	LOW QUALITY PROTEIN: gamma-aminobutyrate transaminase POP2, mitochondrial-like	546	566	-39.1	7.6e-05	target: 5' GCCAACCCACCAAACA 3' |||||||*|||||||* miRNA: 3' CGGUUGGAUGGUUUGC 5'	no
chr00_2118	MELO3C028551.2	LOW QUALITY PROTEIN: gamma-aminobutyrate transaminase POP2, mitochondrial-like	590	610	-39.9	3.3e-05	target: 5' GCCAACCCACCAAACGC 3' |||||||*||||||||* miRNA: 3' CGGUUGGAUGGUUUGC- 5'	no
chr00_2118	MELO3C027560.2	LOW QUALITY PROTEIN: gamma-aminobutyrate transaminase POP2, mitochondrial-like	325	345	-39.1	8.5e-05	target: 5' GCCAACCCACCAAACA 3' |||||||*|||||||* miRNA: 3' CGGUUGGAUGGUUUGC 5'	no
chr00_2118	MELO3C011287.2	ethylene-responsive transcription factor ERF003-like	686	706	-29.6	0.006232	target: 5' CCACCCUCUCAGGCGU 3' |||*|||*:||::||* miRNA: 3' GGUUGGAUGGUUUGC- 5'	no
chr00_2118	MELO3C018207.2	Unknown protein	111	131	-25.1	0.005149	target: 5' GCGCCGCCCGACCAAGCC 3' ||*|*:||*:*||||:|* miRNA: 3' CG-GUUGGAU-GGUUUGC 5'	no
chr00_2118	MELO3C030432.2	LOW QUALITY PROTEIN: gamma-aminobutyrate transaminase POP2, mitochondrial-like	97	117	-38.1	2.3e-05	target: 5' GCCAACCCACCAAAUGC 3' |||||||*||||||:|* miRNA: 3' CGGUUGGAUGGUUUGC- 5'	no
chr00_2118	MELO3C027817.2	LOW QUALITY PROTEIN: gamma-aminobutyrate transaminase POP2, mitochondrial-like	657	677	-39.1	3.2e-05	target: 5' GCCAACCCACCAAACA 3' |||||||*|||||||* miRNA: 3' CGGUUGGAUGGUUUGC 5'	no
chr00_2118	MELO3C029884.2	PHD finger alfin-like protein	27	47	-30.8	0.001763	target: 5' UCAACUUGCCAAACGU 3' :||||:|:|||||||* miRNA: 3' GGUUGGAUGGUUUGC- 5'	no
chr00_2118	MELO3C032735.2	LOW QUALITY PROTEIN: gamma-aminobutyrate transaminase POP2, mitochondrial-like	574	594	-39.9	2.5e-05	target: 5' GCCAACCCACCAAACGC 3' |||||||*||||||||* miRNA: 3' CGGUUGGAUGGUUUGC- 5'	no
chr00_2118	MELO3C014774.2	Aminopeptidase	782	802	-33.7	0.002575	target: 5' CCAACCUACCAGACU 3' |||||||||||:||* miRNA: 3' GGUUGGAUGGUUUGC 5'	no
chr00_2118	MELO3C027653.2	Ulp1 protease family, carboxy-terminal domain protein	454	474	-38.1	0.000678	target: 5' GCCAACCCACCAAAUGC 3' |||||||*||||||:|* miRNA: 3' CGGUUGGAUGGUUUGC- 5'	no
chr00_2118	MELO3C035258.2	LOW QUALITY PROTEIN: gamma-aminobutyrate transaminase POP2, mitochondrial-like	136	156	-39.1	5.2e-05	target: 5' GCCAACCCACCAAACA 3' |||||||*|||||||* miRNA: 3' CGGUUGGAUGGUUUGC 5'	no
chr00_2118	MELO3C021538.2	Unknown protein	120	140	-27.3	0.001353	target: 5' CC-ACCGAUCGAGCC 3' ||*|||*|:|:|:|* miRNA: 3' GGUUGGAUGGUUUGC 5'	no
chr00_2118	MELO3C028447.2	LOW QUALITY PROTEIN: gamma-aminobutyrate transaminase POP2, mitochondrial-like	529	549	-39.9	3.7e-05	target: 5' GCCAACCCACCAAACGC 3' |||||||*||||||||* miRNA: 3' CGGUUGGAUGGUUUGC- 5'	no
chr00_2118	MELO3C029618.2	LOW QUALITY PROTEIN: gamma-aminobutyrate transaminase POP2, mitochondrial-like	540	560	-34.2	0.001229	target: 5' UCAACCCACCAAAUGC 3' :|||||*||||||:|* miRNA: 3' GGUUGGAUGGUUUGC- 5'	no
chr00_2118	MELO3C029986.2	LOW QUALITY PROTEIN: gamma-aminobutyrate transaminase POP2, mitochondrial-like	519	539	-38.2	3.7e-05	target: 5' GCCAACCCACCAAACC 3' |||||||*|||||||* miRNA: 3' CGGUUGGAUGGUUUGC 5'	no
chr00_2118	MELO3C032003.2	LOW QUALITY PROTEIN: gamma-aminobutyrate transaminase POP2, mitochondrial-like	472	492	-39.9	2.6e-05	target: 5' GCCAACCCACCAAACGC 3' |||||||*||||||||* miRNA: 3' CGGUUGGAUGGUUUGC- 5'	no
chr00_2118	MELO3C034536.2	LOW QUALITY PROTEIN: gamma-aminobutyrate transaminase POP2, mitochondrial-like	516	536	-39.9	6.6e-05	target: 5' GCCAACCCACCAAACGC 3' |||||||*||||||||* miRNA: 3' CGGUUGGAUGGUUUGC- 5'	no
chr00_2118	MELO3C033486.2	LOW QUALITY PROTEIN: gamma-aminobutyrate transaminase POP2, mitochondrial-like	572	592	-31.9	0.002501	target: 5' GCUAACCCACCAAACGC 3' ||:||||*||||||||* miRNA: 3' CGGUUGGAUGGUUUGC- 5'	no
chr00_2118	MELO3C032280.2	Unknown protein	50	70	-26.5	0.003388	target: 5' CCAAGCUAUCAAGCU 3' ||||*|||:|||:|* miRNA: 3' GGUUGGAUGGUUUGC 5'	no
chr00_2118	MELO3C028235.2	Vacuolar protein-sorting-associated protein 33-like protein	418	438	-39.9	3.9e-05	target: 5' GCCAACCCACCAAACGC 3' |||||||*||||||||* miRNA: 3' CGGUUGGAUGGUUUGC- 5'	no
chr00_2118	MELO3C033436.2	LOW QUALITY PROTEIN: gamma-aminobutyrate transaminase POP2, mitochondrial-like	934	954	-39.9	4.2e-05	target: 5' GCCAACCCACCAAACGC 3' |||||||*||||||||* miRNA: 3' CGGUUGGAUGGUUUGC- 5'	no
chr00_2118	MELO3C035017.2	LOW QUALITY PROTEIN: gamma-aminobutyrate transaminase POP2, mitochondrial-like	682	702	-38.2	0.000176	target: 5' GCCAACCGACCAAACC 3' |||||||*|||||||* miRNA: 3' CGGUUGGAUGGUUUGC 5'	no
chr00_2118	MELO3C031765.2	LOW QUALITY PROTEIN: gamma-aminobutyrate transaminase POP2, mitochondrial-like	498	518	-38.4	0.000126	target: 5' GCCAACCCACCAAAUGC 3' |||||||*||||||:|* miRNA: 3' CGGUUGGAUGGUUUGC- 5'	no
chr00_2118	MELO3C035493.2	LOW QUALITY PROTEIN: gamma-aminobutyrate transaminase POP2, mitochondrial-like	706	726	-39.9	8.2e-05	target: 5' GCCAACCCACCAAACGC 3' |||||||*||||||||* miRNA: 3' CGGUUGGAUGGUUUGC- 5'	no
chr00_2118	MELO3C027890.2	LOW QUALITY PROTEIN: gamma-aminobutyrate transaminase POP2, mitochondrial-like	186	206	-39.1	2.3e-05	target: 5' GCCAACCCACCAAACA 3' |||||||*|||||||* miRNA: 3' CGGUUGGAUGGUUUGC 5'	no
chr00_2118	MELO3C034837.2	LOW QUALITY PROTEIN: gamma-aminobutyrate transaminase POP2, mitochondrial-like	607	627	-37.4	9.3e-05	target: 5' GUCAACCCACCAAACGU 3' |:|||||*||||||||* miRNA: 3' CGGUUGGAUGGUUUGC- 5'	no
chr00_2118	MELO3C034326.2	LOW QUALITY PROTEIN: gamma-aminobutyrate transaminase POP2, mitochondrial-like	271	291	-28.5	0.002979	target: 5' GCUAACCCAUCAAACA 3' ||:||||*|:|||||* miRNA: 3' CGGUUGGAUGGUUUGC 5'	no
chr00_2118	MELO3C013940.2	peroxisome biogenesis protein 19-1-like	767	787	-29.8	0.008473	target: 5' GCCAACC-ACCAAAUGA 3' |||||||*||||||:|* miRNA: 3' CGGUUGGAUGGUUUGC- 5'	no
chr00_2118	MELO3C027757.2	pectinesterase inhibitor-like	315	335	-29	0.0025	target: 5' -CAAUC-ACCAAACGA 3' *|||:|*||||||||* miRNA: 3' GGUUGGAUGGUUUGC- 5'	no
chr00_2118	MELO3C034979.2	LOW QUALITY PROTEIN: gamma-aminobutyrate transaminase POP2, mitochondrial-like	361	381	-39.9	1.1e-05	target: 5' GCCAACCCACCAAACGC 3' |||||||*||||||||* miRNA: 3' CGGUUGGAUGGUUUGC- 5'	no
chr00_2118	MELO3C030089.2	LOW QUALITY PROTEIN: gamma-aminobutyrate transaminase POP2, mitochondrial-like	642	662	-38.6	0.000189	target: 5' CCAACCCACCAAACGC 3' ||||||*||||||||* miRNA: 3' GGUUGGAUGGUUUGC- 5'	no
chr00_2118	MELO3C035156.2	LOW QUALITY PROTEIN: gamma-aminobutyrate transaminase POP2, mitochondrial-like	97	117	-38.6	2.1e-05	target: 5' GCCAACCCACCAAACU 3' |||||||*|||||||* miRNA: 3' CGGUUGGAUGGUUUGC 5'	no
chr00_2118	MELO3C031952.2	LOW QUALITY PROTEIN: gamma-aminobutyrate transaminase POP2, mitochondrial-like	602	622	-35.7	0.000158	target: 5' GCCAACCCAUCAAAUGU 3' |||||||*|:||||:|* miRNA: 3' CGGUUGGAUGGUUUGC- 5'	no
chr00_2118	MELO3C033917.2	LOW QUALITY PROTEIN: gamma-aminobutyrate transaminase POP2, mitochondrial-like	562	582	-39.9	4.8e-05	target: 5' GCCAACCCACCAAACGC 3' |||||||*||||||||* miRNA: 3' CGGUUGGAUGGUUUGC- 5'	no
chr00_2118	MELO3C001078.2	Membrane insertase, putative (DUF1685)	151	171	-27.7	0.006531	target: 5' GCCGACCGUGACCAAGCC 3' |||:|||*|*|||||:|* miRNA: 3' CGGUUGG-A-UGGUUUGC 5'	no
chr00_2118	MELO3C028253.2	LOW QUALITY PROTEIN: gamma-aminobutyrate transaminase POP2, mitochondrial-like	502	522	-39.9	3.7e-05	target: 5' GCCAACCCACCAAACGC 3' |||||||*||||||||* miRNA: 3' CGGUUGGAUGGUUUGC- 5'	no
chr00_2118	MELO3C034846.2	LOW QUALITY PROTEIN: gamma-aminobutyrate transaminase POP2, mitochondrial-like	187	207	-36.5	0.000251	target: 5' CCAACCCACCAAACGC 3' ||||||*||||||||* miRNA: 3' GGUUGGAUGGUUUGC- 5'	no
chr00_2118	MELO3C032771.2	protein Ycf2-like	45	65	-28.3	0.002435	target: 5' GCUCGCCAUACCAAAUGA 3' ||:*:||*|||||||:|* miRNA: 3' CGGUUGG-AUGGUUUGC- 5'	no
chr00_2118	MELO3C032748.2	LOW QUALITY PROTEIN: gamma-aminobutyrate transaminase POP2, mitochondrial-like	97	117	-39.9	5e-06	target: 5' GCCAACCCACCAAACGC 3' |||||||*||||||||* miRNA: 3' CGGUUGGAUGGUUUGC- 5'	no
chr00_2118	MELO3C031469.2	LOW QUALITY PROTEIN: gamma-aminobutyrate transaminase POP2, mitochondrial-like	433	453	-39.1	7.1e-05	target: 5' GCCAACCCACCAAACA 3' |||||||*|||||||* miRNA: 3' CGGUUGGAUGGUUUGC 5'	no
chr00_2118	MELO3C029550.2	CACTA en-spm transposon protein	6627	6647	-39.9	0.001264	target: 5' GCCAACCCACCAAACGC 3' |||||||*||||||||* miRNA: 3' CGGUUGGAUGGUUUGC- 5'	no
chr00_2118	MELO3C031402.2	LOW QUALITY PROTEIN: gamma-aminobutyrate transaminase POP2, mitochondrial-like	355	375	-36	0.000376	target: 5' GCCAACCCACCAAAUGC 3' |||||||*||||||:|* miRNA: 3' CGGUUGGAUGGUUUGC- 5'	no
chr00_2118	MELO3C004858.2	Unknown protein	90	110	-26.7	0.002081	target: 5' -CAACCU-UCGAACGG 3' *||||||*:|:||||* miRNA: 3' GGUUGGAUGGUUUGC- 5'	no
chr00_2118	MELO3C030230.2	LOW QUALITY PROTEIN: gamma-aminobutyrate transaminase POP2, mitochondrial-like	357	377	-35.3	0.000143	target: 5' CCAACCCACCAAACU 3' ||||||*|||||||* miRNA: 3' GGUUGGAUGGUUUGC 5'	no
chr00_2118	MELO3C035587.2	LOW QUALITY PROTEIN: gamma-aminobutyrate transaminase POP2, mitochondrial-like	634	654	-38.1	0.00017	target: 5' GCCAACCCACCAAAUGC 3' |||||||*||||||:|* miRNA: 3' CGGUUGGAUGGUUUGC- 5'	no
chr00_2118	MELO3C030160.2	LOW QUALITY PROTEIN: gamma-aminobutyrate transaminase POP2, mitochondrial-like	325	345	-40.1	9e-06	target: 5' GCCAACCCACCAAACGU 3' |||||||*||||||||* miRNA: 3' CGGUUGGAUGGUUUGC- 5'	no
chr00_2118	MELO3C029976.2	kinesin-related protein 4 isoform X1	78	98	-26.7	0.003216	target: 5' GUCGGCCU-CCAGGCC 3' |:|::|||*|||::|* miRNA: 3' CGGUUGGAUGGUUUGC 5'	no
chr00_2118	MELO3C027661.2	LOW QUALITY PROTEIN: gamma-aminobutyrate transaminase POP2, mitochondrial-like	388	408	-39.9	2.2e-05	target: 5' GCCAACCCACCAAACGC 3' |||||||*||||||||* miRNA: 3' CGGUUGGAUGGUUUGC- 5'	no
chr00_2118	MELO3C033430.2	LOW QUALITY PROTEIN: gamma-aminobutyrate transaminase POP2, mitochondrial-like	289	309	-39.9	3.5e-05	target: 5' GCCAACCCACCAAACGC 3' |||||||*||||||||* miRNA: 3' CGGUUGGAUGGUUUGC- 5'	no
chr00_2118	MELO3C034470.2	LOW QUALITY PROTEIN: gamma-aminobutyrate transaminase POP2, mitochondrial-like	700	720	-35.5	0.000839	target: 5' GCCAAUCCACCAAAUGC 3' |||||:|*||||||:|* miRNA: 3' CGGUUGGAUGGUUUGC- 5'	no
chr00_2118	MELO3C007044.2	Protein CHUP1, chloroplastic	2507	2527	-33.8	0.005276	target: 5' GCCAACCUACUGAACA 3' ||||||||||::|||* miRNA: 3' CGGUUGGAUGGUUUGC 5'	no
chr00_2118	MELO3C028780.2	NBS-LRR type resistance protein	619	639	-33.4	0.001011	target: 5' GCCAACCCACCAAACA 3' |||||||*|||||||* miRNA: 3' CGGUUGGAUGGUUUGC 5'	no
chr00_2118	MELO3C010938.2	Erythronate-4-phosphate dehydrogenase family protein	1535	1555	-33.8	0.002486	target: 5' -CCGUACCUACCGAGCGA 3' *||:*|||||||:|:||* miRNA: 3' CGGU-UGGAUGGUUUGC- 5'	no
chr00_2118	MELO3C012658.2	folate-biopterin transporter 1, chloroplastic	2036	2056	-32	0.008539	target: 5' CCAAGUUGCCAGGCA 3' ||||*:|:|||::|* miRNA: 3' GGUUGGAUGGUUUGC 5'	no
chr00_2118	MELO3C029489.2	Unknown protein	93	113	-24.1	0.008969	target: 5' GCU-GCGCUGCUGAACA 3' ||:*:|*||:|::|||* miRNA: 3' CGGUUG-GAUGGUUUGC 5'	no
chr00_2118	MELO3C030142.2	LOW QUALITY PROTEIN: gamma-aminobutyrate transaminase POP2, mitochondrial-like	547	567	-39.9	8.4e-05	target: 5' GCCAACCCACCAAACGC 3' |||||||*||||||||* miRNA: 3' CGGUUGGAUGGUUUGC- 5'	no
chr00_2118	MELO3C028977.2	LOW QUALITY PROTEIN: gamma-aminobutyrate transaminase POP2, mitochondrial-like	366	386	-38.2	2.4e-05	target: 5' GCCAACCCACCAAACC 3' |||||||*|||||||* miRNA: 3' CGGUUGGAUGGUUUGC 5'	no
chr00_2306	MELO3C031764.2	CAI-1 autoinducer sensor kinase/phosphatase cqsS isoform 2	836	859	-32.1	0.003336	target: 5' GGAAUGUUAUUGAGCGCG 3' ||||::||||::|:|:|* miRNA: 3' CCUUGUAAUAGUUUGUGA 5'	no
chr00_2306	MELO3C028922.2	CAI-1 autoinducer sensor kinase/phosphatase cqsS isoform 2	827	850	-32.1	0.003296	target: 5' GGAAUGUUAUUGAGCGCG 3' ||||::||||::|:|:|* miRNA: 3' CCUUGUAAUAGUUUGUGA 5'	no
chr00_2306	MELO3C030625.2	ATP synthase subunit alpha	8	31	-25.7	0.00838	target: 5' GAGAUAUUGUCAAGCACA 3' |*:|:|||:||||:|||* miRNA: 3' CCUUGUAAUAGUUUGUGA 5'	no
chr00_2306	MELO3C033089.2	CAI-1 autoinducer sensor kinase/phosphatase cqsS isoform 2	974	997	-32.1	0.003702	target: 5' GGAAUGUUAUUGAACGCG 3' ||||::||||::|||:|* miRNA: 3' CCUUGUAAUAGUUUGUGA 5'	no
chr00_2306	MELO3C026675.2	Cytokinin dehydrogenase, putative	49	72	-30.7	0.001291	target: 5' GGGACGUUGUCAAAUGCA 3' ||:||:||:|||||::|* miRNA: 3' CCUUGUAAUAGUUUGUGA 5'	no
chr00_2306	MELO3C021912.2	Peptidyl-prolyl cis-trans isomerase	913	936	-31.1	0.007937	target: 5' GGAGCAUUAUUGGACACUG 3' |||:||||||:::|||||* miRNA: 3' CCUUGUAAUAGUUUGUGA- 5'	no
chr00_2306	MELO3C026462.2	Calcium-binding EF-hand	86	109	-29	0.007392	target: 5' AGG-AUGUUUAUCAAGCACUA 3' |||*|::||*|||||:||||* miRNA: 3' UCCUUGUAA-UAGUUUGUGA- 5'	no
chr00_2306	MELO3C033859.2	CAI-1 autoinducer sensor kinase/phosphatase cqsS isoform 2	749	772	-29	0.009458	target: 5' GGAAUGUCAUUAAGCGCG 3' ||||::|*||:||:|:|* miRNA: 3' CCUUGUAAUAGUUUGUGA 5'	no
chr00_2306	MELO3C014774.2	Aminopeptidase	1079	1102	-31.7	0.007986	target: 5' AGGAAUAUAUGUCAAGCAUUU 3' |||||:||*|:||||:||:|* miRNA: 3' UCCUUGUA-AUAGUUUGUGA- 5'	no
chr00_2306	MELO3C028546.2	Ulp1 protease family, carboxy-terminal domain protein	78	101	-25.1	0.008649	target: 5' AGGUGGCAUUGUGGAGUGCG 3' |||*::||||:|*:|:::|* miRNA: 3' UCC-UUGUAAUAGUUUGUGA 5'	no
chr00_2306	MELO3C027692.2	CAI-1 autoinducer sensor kinase/phosphatase cqsS isoform 2	540	563	-31.5	0.002809	target: 5' GGAAUGUUAUUGAGCGCG 3' ||||::||||::|:|:|* miRNA: 3' CCUUGUAAUAGUUUGUGA 5'	no
chr00_2306	MELO3C018433.2	Peptidyl-prolyl cis-trans isomerase	985	1008	-30.9	0.00992	target: 5' GGAGCAUUGUUAGAUACUG 3' |||:||||:|:|:|:|||* miRNA: 3' CCUUGUAAUAGUUUGUGA- 5'	no
chr00_2306	MELO3C032575.2	CAI-1 autoinducer sensor kinase/phosphatase cqsS isoform 2	575	598	-28.2	0.009368	target: 5' GGAAUGUCAUUGAGCGCG 3' ||||::|*||::|:|:|* miRNA: 3' CCUUGUAAUAGUUUGUGA 5'	no
chr00_2306	MELO3C030955.2	Unknown protein	111	134	-24.7	0.009867	target: 5' GGAGCCCAUU-UCAAGCACG 3' |||:*|*|||*||||:|||* miRNA: 3' CCUU-G-UAAUAGUUUGUGA 5'	no
chr00_2306	MELO3C022110.2	exopolygalacturonase-like	341	364	-31.2	0.00614	target: 5' GGAACGUUG-CAAGCACC 3' |||||:||:*|||:|||* miRNA: 3' CCUUGUAAUAGUUUGUGA 5'	no
chr00_2803	MELO3C034334.2	Unknown protein	262	282	-28.4	0.006248	target: 5' UUAAGGAAUUCAAGCAU 3' |:||*||||||||:||* miRNA: 3' AGUU-CUUAAGUUUGUU 5'	no
chr00_2803	MELO3C014881.2	Emb|CAB87702.1						no
chr00_2803	MELO3C002016.2	zinc finger protein ZAT4-like						no
chr00_2803	MELO3C018228.2	Heat shock 21-like protein						no
chr00_2803	MELO3C018229.2	defensin-like protein 1						no
chr00_2803	MELO3C030560.2	histone-lysine N-methyltransferase ASHR1 isoform X1	125	145	-26.9	0.002518	target: 5' UUAAGAAUUCAAGCGAG 3' |:||||||||||:|:|* miRNA: 3' AGUUCUUAAGUUUGUU- 5'	no
chr00_2803	MELO3C009485.2	GATA zinc finger protein						no
chr00_2803	MELO3C028414.2	BnaC06g32160D protein	24	44	-25.8	0.001629	target: 5' ACAGG-AUUUAAACAAG 3' *||:|*|||:||||||* miRNA: 3' AGUUCUUAAGUUUGUU- 5'	no
chr00_2803	MELO3C007579.2	UPF0481 protein						no
chr00_2803	MELO3C013528.2	Unknown protein	187	207	-27.6	0.001632	target: 5' UCUAGGAU-CAGGCAGA 3' ||*||:||*||::||:* miRNA: 3' AGUUCUUAAGUUUGUU- 5'	no
chr00_2803	MELO3C024217.2	Polygalacturonase						no
chr00_2803	MELO3C001914.2	TSA: Wollemia nobilis Ref_Wollemi_Transcript_14781_959 transcribed RNA sequence	51	71	-25.8	0.002537	target: 5' ACAGG-AUUUAAACAAG 3' *||:|*|||:||||||* miRNA: 3' AGUUCUUAAGUUUGUU- 5'	no
chr00_3087	MELO3C011375.2	BPS1-like protein						no
chr00_3087	MELO3C034288.2	cyclin-dependent kinases regulatory subunit 1-like	115	135	-26.1	0.005504	target: 5' UCUUCAG-CUGAACGU 3' ||||||:*||:|||:* miRNA: 3' AGAAGUUAGAUUUGU- 5'	no
chr00_3087	MELO3C002326.2	DNA-(Apurinic or apyrimidinic site) lyase						no
chr00_3087	MELO3C015774.2	Hexosyltransferase						no
chr00_3087	MELO3C025497.2	regulator of nonsense transcripts UPF2						no
chr00_3087	MELO3C025913.2	Pentatricopeptide repeat-containing protein						no
chr00_3087	MELO3C032076.2	zinc finger BED domain-containing protein RICESLEEPER 2-like						no
chr00_3087	MELO3C015558.2	Ankyrin repeat family protein						no
chr00_3087	MELO3C020453.2	26S proteasome non-ATPase regulatory subunit 1						no
chr00_3204	MELO3C028922.2	CAI-1 autoinducer sensor kinase/phosphatase cqsS isoform 2	827	850	-32.1	0.003296	target: 5' GGAAUGUUAUUGAGCGCG 3' ||||::||||::|:|:|* miRNA: 3' CCUUGUAAUAGUUUGUGA 5'	no
chr00_3204	MELO3C021912.2	Peptidyl-prolyl cis-trans isomerase	913	936	-31.1	0.007937	target: 5' GGAGCAUUAUUGGACACUG 3' |||:||||||:::|||||* miRNA: 3' CCUUGUAAUAGUUUGUGA- 5'	no
chr00_3204	MELO3C032575.2	CAI-1 autoinducer sensor kinase/phosphatase cqsS isoform 2	575	598	-28.2	0.009368	target: 5' GGAAUGUCAUUGAGCGCG 3' ||||::|*||::|:|:|* miRNA: 3' CCUUGUAAUAGUUUGUGA 5'	no
chr00_3204	MELO3C026462.2	Calcium-binding EF-hand	86	109	-29	0.007392	target: 5' AGG-AUGUUUAUCAAGCACUA 3' |||*|::||*|||||:||||* miRNA: 3' UCCUUGUAA-UAGUUUGUGA- 5'	no
chr00_3204	MELO3C014774.2	Aminopeptidase	1079	1102	-31.7	0.007986	target: 5' AGGAAUAUAUGUCAAGCAUUU 3' |||||:||*|:||||:||:|* miRNA: 3' UCCUUGUA-AUAGUUUGUGA- 5'	no
chr00_3204	MELO3C030625.2	ATP synthase subunit alpha	8	31	-25.7	0.00838	target: 5' GAGAUAUUGUCAAGCACA 3' |*:|:|||:||||:|||* miRNA: 3' CCUUGUAAUAGUUUGUGA 5'	no
chr00_3204	MELO3C028546.2	Ulp1 protease family, carboxy-terminal domain protein	78	101	-25.1	0.008649	target: 5' AGGUGGCAUUGUGGAGUGCG 3' |||*::||||:|*:|:::|* miRNA: 3' UCC-UUGUAAUAGUUUGUGA 5'	no
chr00_3204	MELO3C022110.2	exopolygalacturonase-like	341	364	-31.2	0.00614	target: 5' GGAACGUUG-CAAGCACC 3' |||||:||:*|||:|||* miRNA: 3' CCUUGUAAUAGUUUGUGA 5'	no
chr00_3204	MELO3C026675.2	Cytokinin dehydrogenase, putative	49	72	-30.7	0.001291	target: 5' GGGACGUUGUCAAAUGCA 3' ||:||:||:|||||::|* miRNA: 3' CCUUGUAAUAGUUUGUGA 5'	no
chr00_3204	MELO3C018433.2	Peptidyl-prolyl cis-trans isomerase	985	1008	-30.9	0.00992	target: 5' GGAGCAUUGUUAGAUACUG 3' |||:||||:|:|:|:|||* miRNA: 3' CCUUGUAAUAGUUUGUGA- 5'	no
chr00_3204	MELO3C030955.2	Unknown protein	111	134	-24.7	0.009867	target: 5' GGAGCCCAUU-UCAAGCACG 3' |||:*|*|||*||||:|||* miRNA: 3' CCUU-G-UAAUAGUUUGUGA 5'	no
chr00_3204	MELO3C033859.2	CAI-1 autoinducer sensor kinase/phosphatase cqsS isoform 2	749	772	-29	0.009458	target: 5' GGAAUGUCAUUAAGCGCG 3' ||||::|*||:||:|:|* miRNA: 3' CCUUGUAAUAGUUUGUGA 5'	no
chr00_3204	MELO3C027692.2	CAI-1 autoinducer sensor kinase/phosphatase cqsS isoform 2	540	563	-31.5	0.002809	target: 5' GGAAUGUUAUUGAGCGCG 3' ||||::||||::|:|:|* miRNA: 3' CCUUGUAAUAGUUUGUGA 5'	no
chr00_3204	MELO3C031764.2	CAI-1 autoinducer sensor kinase/phosphatase cqsS isoform 2	836	859	-32.1	0.003336	target: 5' GGAAUGUUAUUGAGCGCG 3' ||||::||||::|:|:|* miRNA: 3' CCUUGUAAUAGUUUGUGA 5'	no
chr00_3204	MELO3C033089.2	CAI-1 autoinducer sensor kinase/phosphatase cqsS isoform 2	974	997	-32.1	0.003702	target: 5' GGAAUGUUAUUGAACGCG 3' ||||::||||::|||:|* miRNA: 3' CCUUGUAAUAGUUUGUGA 5'	no
chr01_4362	MELO3C000012.2	Unknown protein	26	49	-26.6	0.003217	target: 5' U-GUUCAAGCCGGUCCAGU 3' :*||||||*||::||||:* miRNA: 3' GCCAAGUUGGGUUAGGUU- 5'	no
chr01_4362	MELO3C015983.2	Unknown protein	173	196	-32	0.000166	target: 5' CGGUUCAAACCCGGUUCAGU 3' ||||||*|||||::|:||:* miRNA: 3' GCCAAG-UUGGGUUAGGUU- 5'	no
chr01_4362	MELO3C033095.2	protein FAR1-RELATED SEQUENCE 4-like	491	514	-30.5	0.003931	target: 5' UGGUUCAAUCUAAUCUAGG 3' :|||||||:|:||||:|:* miRNA: 3' GCCAAGUUGGGUUAGGUU- 5'	no
chr01_4362	MELO3C013916.2	ethylene-responsive transcription factor 2	671	694	-32.3	0.002807	target: 5' CGGGUGAACCCGAUCCGGU 3' |||*|*|||||:||||::* miRNA: 3' GCCAAGUUGGGUUAGGUU- 5'	no
chr01_4362	MELO3C028621.2	Unknown protein	56	79	-25.2	0.005813	target: 5' UGGUGUUGUCCAGUCCAU 3' :|||*:*::|||:||||* miRNA: 3' GCCAAGUUGGGUUAGGUU 5'	no
chr01_4362	MELO3C015910.2	WRKY family transcription factor	843	866	-30.6	0.00561	target: 5' UGGUUCAAUCUGAUCCAAC 3' :|||||||:|::||||||* miRNA: 3' GCCAAGUUGGGUUAGGUU- 5'	no
chr01_4362	MELO3C028138.2	Unknown protein	65	88	-25.2	0.006313	target: 5' UGGUGUUGUCCAGUCCAU 3' :|||*:*::|||:||||* miRNA: 3' GCCAAGUUGGGUUAGGUU 5'	no
chr01_4362	MELO3C033251.2	Unknown protein	143	166	-26.5	0.007165	target: 5' ----CCAACCCAAUCCAAC 3' *****|||||||||||||* miRNA: 3' GCCAAGUUGGGUUAGGUU- 5'	no
chr01_4362	MELO3C028601.2	polygalacturonase-like	29	52	-25	0.006691	target: 5' UGGAUCGACC-AAUCCAAG 3' :||*||:|||*|||||||* miRNA: 3' GCCAAGUUGGGUUAGGUU- 5'	no
chr01_4362	MELO3C017837.2	Defective in cullin neddylation protein	145	168	-30.1	0.008156	target: 5' CGG-UCAACCCAAUUCAAC 3' |||*||||||||||:|||* miRNA: 3' GCCAAGUUGGGUUAGGUU- 5'	no
chr01_4362	MELO3C023670.2	subtilisin-like protease SBT3.17 isoform X1	179	202	-29.3	0.001539	target: 5' UGGUUCAAUCGGGUCCAGG 3' :|||||||:|*::||||:* miRNA: 3' GCCAAGUUGGGUUAGGUU- 5'	no
chr01_4362	MELO3C028697.2	subtilisin-like protease SBT3.17 isoform X1	169	192	-28	0.007032	target: 5' UGGUUCAAGCGGAUCCAAG 3' :|||||||*|*:||||||* miRNA: 3' GCCAAGUUGGGUUAGGUU- 5'	no
chr01_4362	MELO3C027804.2	Unknown protein	65	88	-25.2	0.006376	target: 5' UGGUGUUGUCCAGUCCAU 3' :|||*:*::|||:||||* miRNA: 3' GCCAAGUUGGGUUAGGUU 5'	no
chr01_4362	MELO3C029426.2	protein FAR1-RELATED SEQUENCE 4-like	66	89	-28.7	0.000781	target: 5' UGGUUGAAUCUAAUCCAGG 3' :||||*||:|:||||||:* miRNA: 3' GCCAAGUUGGGUUAGGUU- 5'	no
chr01_4362	MELO3C012130.2	WRKY transcription factor, putative	141	164	-32.5	0.006576	target: 5' UUGGGUUCAGCCCAGGUCCGAU 3' |:*||||||:|||*::|||:|* miRNA: 3' AG-CCAAGUUGGG-UUAGGUU- 5'	no
chr01_4362	MELO3C028609.2	Unknown protein	65	88	-25.2	0.006313	target: 5' UGGUGUUGUCCAGUCCAU 3' :|||*:*::|||:||||* miRNA: 3' GCCAAGUUGGGUUAGGUU 5'	no
chr01_4362	MELO3C028721.2	Unknown protein	65	88	-25.2	0.006376	target: 5' UGGUGUUGUCCAGUCCAU 3' :|||*:*::|||:||||* miRNA: 3' GCCAAGUUGGGUUAGGUU 5'	no
chr01_4362	MELO3C023432.2	Acetyltransferase (GNAT) domain protein	182	205	-26.1	0.007082	target: 5' CGGUUCGUCUCGGUUUAU 3' ||||||:*|:|::|::|* miRNA: 3' GCCAAGUUGGGUUAGGUU 5'	no
chr01_4362	MELO3C028729.2	Unknown protein	65	88	-25.2	0.006376	target: 5' UGGUGUUGUCCAGUCCAU 3' :|||*:*::|||:||||* miRNA: 3' GCCAAGUUGGGUUAGGUU 5'	no
chr01_4362	MELO3C027651.2	Unknown protein	65	88	-25.2	0.006313	target: 5' UGGUGUUGUCCAGUCCAU 3' :|||*:*::|||:||||* miRNA: 3' GCCAAGUUGGGUUAGGUU 5'	no
chr01_4362	MELO3C034966.2	MLO-like protein	185	208	-26.5	0.004115	target: 5' CAGUUCGUCCUAAUUCAGA 3' |*||||:*||:|||:||:* miRNA: 3' GCCAAGUUGGGUUAGGUU- 5'	no
chr01_4362	MELO3C033347.2	pectin acetylesterase 10	256	279	-26.4	0.009286	target: 5' UGGGUUUUGCCACAAUCCAU 3' |*||||:*:||*|||||||* miRNA: 3' AGCCAAGUUGG-GUUAGGUU 5'	no
chr01_4362	MELO3C029934.2	Unknown protein	83	106	-29.9	0.001399	target: 5' CGGUUCGAUUUGGUUCAAU 3' ||||||:|:::::|:|||* miRNA: 3' GCCAAGUUGGGUUAGGUU- 5'	no
chr01_4362	MELO3C027691.2	Unknown protein	65	88	-25.2	0.006313	target: 5' UGGUGUUGUCCAGUCCAU 3' :|||*:*::|||:||||* miRNA: 3' GCCAAGUUGGGUUAGGUU 5'	no
chr01_4362	MELO3C012798.2	protein MNN4-like	70	93	-25.1	0.008649	target: 5' AGGGUC-GCCCAGUCCGC 3' *||*||*:||||:|||:* miRNA: 3' GCCAAGUUGGGUUAGGUU 5'	no
chr01_4362	MELO3C001356.2	Unknown protein	65	88	-25.2	0.006376	target: 5' UGGUGUUGUCCAGUCCAU 3' :|||*:*::|||:||||* miRNA: 3' GCCAAGUUGGGUUAGGUU 5'	no
chr01_4362	MELO3C028231.2	Unknown protein	65	88	-25.2	0.006761	target: 5' UGGUGUUGUCCAGUCCAU 3' :|||*:*::|||:||||* miRNA: 3' GCCAAGUUGGGUUAGGUU 5'	no
chr01_4362	MELO3C033365.2	Unknown protein	129	152	-27.4	0.006074	target: 5' CAGGUUUUGCCACAAUCCAU 3' |*||||:*:||*|||||||* miRNA: 3' G-CCAAGUUGG-GUUAGGUU 5'	no
chr01_4362	MELO3C033166.2	WAT1-related protein At4g08300	303	326	-29.9	0.001558	target: 5' CGGUUUUGCCACAAUCCAU 3' |||||:*:||*|||||||* miRNA: 3' GCCAAGUUGG-GUUAGGUU 5'	no
chr01_4362	MELO3C028135.2	Unknown protein	65	88	-25.2	0.006313	target: 5' UGGUGUUGUCCAGUCCAU 3' :|||*:*::|||:||||* miRNA: 3' GCCAAGUUGGGUUAGGUU 5'	no
chr01_4362	MELO3C008785.2	BTB/POZ domain protein						no
chr01_4362	MELO3C033509.2	LOW QUALITY PROTEIN: gamma-aminobutyrate transaminase POP2, mitochondrial-like	233	256	-26.7	0.006186	target: 5' UGGUUGGGACCCAAGUCCAAG 3' :||||*:*||||*|:|||||* miRNA: 3' GCCAAGU-UGGG-UUAGGUU- 5'	no
chr01_4362	MELO3C028739.2	Unknown protein	65	88	-25.2	0.006376	target: 5' UGGUGUUGUCCAGUCCAU 3' :|||*:*::|||:||||* miRNA: 3' GCCAAGUUGGGUUAGGUU 5'	no
chr01_4362	MELO3C028728.2	Unknown protein	65	88	-25.1	0.006768	target: 5' UGGUGUUGUCCAGUCCAU 3' :|||*:*::|||:||||* miRNA: 3' GCCAAGUUGGGUUAGGUU 5'	no
chr01_4362	MELO3C028731.2	Unknown protein	65	88	-25.2	0.006376	target: 5' UGGUGUUGUCCAGUCCAU 3' :|||*:*::|||:||||* miRNA: 3' GCCAAGUUGGGUUAGGUU 5'	no
chr01_4362	MELO3C018109.2	Unknown protein	34	57	-29.9	0.002307	target: 5' UUGGUCCAACUCAAUUCGU 3' |:|||*||||:||||:|:* miRNA: 3' AGCCAAGUUGGGUUAGGUU 5'	no
chr01_4362	MELO3C028736.2	Unknown protein	65	88	-25.2	0.006376	target: 5' UGGUGUUGUCCAGUCCAU 3' :|||*:*::|||:||||* miRNA: 3' GCCAAGUUGGGUUAGGUU 5'	no
chr01_4362	MELO3C002638.2	CLAVATA3/ESR (CLE)-related protein 1	156	179	-26.9	0.006121	target: 5' UUGGGUCAAGCCAAGUUCAAA 3' |:||*||||*||*|:|:|||* miRNA: 3' AGCCAAGUUGGG-UUAGGUU- 5'	no
chr01_4362	MELO3C030261.2	Wd-40 repeat-containing protein msi4	223	246	-26.4	0.007324	target: 5' UGGGUUUUGCCACAAUCCAU 3' |*||||:*:||*|||||||* miRNA: 3' AGCCAAGUUGG-GUUAGGUU 5'	no
chr01_4362	MELO3C002790.2	Unknown protein	89	112	-28.8	0.000904	target: 5' CGGCUUCCACCCAAAUCCAU 3' |||*|||*||||*||||||* miRNA: 3' GCC-AAGUUGGG-UUAGGUU 5'	no
chr01_4362	MELO3C028723.2	Unknown protein	65	88	-25.1	0.006768	target: 5' UGGUGUUGUCCAGUCCAU 3' :|||*:*::|||:||||* miRNA: 3' GCCAAGUUGGGUUAGGUU 5'	no
chr01_4362	MELO3C032401.2	CST complex subunit CTC1						no
chr01_4362	MELO3C002743.2	Unknown protein	108	131	-26.5	0.003709	target: 5' UGGUUCGACC-AAUCUGGG 3' :|||||:|||*||||:::* miRNA: 3' GCCAAGUUGGGUUAGGUU- 5'	no
chr01_4362	MELO3C026319.2	NBS-LRR type resistance protein	138	161	-27.8	0.007644	target: 5' CGGUUCGGCUUGGAUUCAC 3' ||||||::|*:*:||:||* miRNA: 3' GCCAAGUUG-GGUUAGGUU 5'	no
chr01_4362	MELO3C025705.2	Unknown protein	150	173	-31.5	0.000256	target: 5' AGGUUCAGCCCAGUUCGC 3' *||||||:||||:|:|:* miRNA: 3' GCCAAGUUGGGUUAGGUU 5'	no
chr01_4362	MELO3C022529.2	RING-H2 finger protein ATL5-like	132	155	-30.3	0.003857	target: 5' C-GUUCAGCUCAAUCCAAU 3' |*|||||:|:||||||||* miRNA: 3' GCCAAGUUGGGUUAGGUU- 5'	no
chr01_4362	MELO3C028748.2	Unknown protein	89	112	-28.8	0.000913	target: 5' CGGCUUCCACCCAAAUCCAU 3' |||*|||*||||*||||||* miRNA: 3' GCC-AAGUUGGG-UUAGGUU 5'	no
chr01_4362	MELO3C013257.2	Nodule inception protein 1	68	91	-25.7	0.008551	target: 5' CGUGAUCGACUCAGUUCAAG 3' ||*|*||:||:||:|:|||* miRNA: 3' GC-CAAGUUGGGUUAGGUU- 5'	no
chr01_4362	MELO3C019067.2	Unknown protein	4	27	-26.9	0.002026	target: 5' GGGUUCGAUCAGAUCCAAA 3' *|||||:|:|*:||||||* miRNA: 3' GCCAAGUUGGGUUAGGUU- 5'	no
chr01_4362	MELO3C027824.2	Unknown protein	65	88	-25.2	0.005147	target: 5' UGGUGUUGUCCAGUCCAU 3' :|||*:*::|||:||||* miRNA: 3' GCCAAGUUGGGUUAGGUU 5'	no
chr01_4362	MELO3C005820.2	Ulp1 peptidase-like	69	92	-37.2	0.001003	target: 5' CGGUUCAACCCAAUCCAC 3' |||||||||||||||||* miRNA: 3' GCCAAGUUGGGUUAGGUU 5'	no
chr01_4362	MELO3C028640.2	Unknown protein	65	88	-25.2	0.003844	target: 5' UGGUGUUGUCCAGUCCAU 3' :|||*:*::|||:||||* miRNA: 3' GCCAAGUUGGGUUAGGUU 5'	no
chr01_4362	MELO3C000121.2	Leguminosin group486 secreted peptide	27	50	-28.4	0.004541	target: 5' CGGCUCGGCUCAAUUCGAC 3' |||*||::|:||||:|:|* miRNA: 3' GCCAAGUUGGGUUAGGUU- 5'	no
chr01_4362	MELO3C000059.2	NBS-LRR type resistance protein	11	34	-26.8	0.007884	target: 5' CGGCUCGGCUCGGUUCGG 3' |||*||::|:|::|:|:: miRNA: 3' GCCAAGUUGGGUUAGGUU 5'	no
chr01_5977	MELO3C024709.2	Lactoylglutathione lyase	581	604	-31.1	0.009883	target: 5' AUCGUGUUGGAGAUUUGGA 3' |||:||*|||*:|||||:* miRNA: 3' UAGUACUACCCUUAAACU- 5'	no
chr01_5977	MELO3C032953.2	Unknown protein	54	77	-26.7	0.003327	target: 5' AUU-UGAUGGGGAUUUGAU 3' ||:*|||||||:||||||* miRNA: 3' UAGUACUACCCUUAAACU- 5'	no
chr01_5977	MELO3C003922.2	Unknown protein	53	76	-25.8	0.005303	target: 5' GUGAUGGUCGGGGAUUUGAA 3' :|*|||:|*|||:||||||* miRNA: 3' UAGUACUA-CCCUUAAACU- 5'	no
chr01_6386	MELO3C032820.2	Unknown protein	69	92	-24.8	0.009057	target: 5' --UUGGUCC-AUGAUUCCA 3' ***||:|||*||||:|||* miRNA: 3' CAUACUAGGUUACUGAGG- 5'	no
chr01_6386	MELO3C030372.2	Unknown protein	166	189	-29.4	0.003074	target: 5' AGU-UGGUCCAGUGACUCG 3' *||*||:||||:||||||* miRNA: 3' -CAUACUAGGUUACUGAGG 5'	no
chr01_6386	MELO3C017934.2	ATP synthase subunit alpha, chloroplastic	116	139	-26.7	0.002526	target: 5' --UUGAUUCAAUGAUUCCU 3' ***||||:||||||:|||* miRNA: 3' CAUACUAGGUUACUGAGG- 5'	no
chr01_6386	MELO3C028513.2	Unknown protein	366	389	-36	0.00018	target: 5' UGAAAGAUUCAAUGGCUCCA 3' ||*|*|||:|||||:||||* miRNA: 3' ACAUACUAGGUUACUGAGG- 5'	no
chr01_6386	MELO3C023157.2	beta-glucosidase BoGH3B-like	182	205	-26.3	0.008423	target: 5' ---GGAUCCAUGUGGCUCCU 3' ****||||||*:||:||||* miRNA: 3' CAUACUAGGU-UACUGAGG- 5'	no
chr01_6386	MELO3C004379.2	Pentatricopeptide repeat-containing family protein	1814	1837	-33.1	0.004571	target: 5' -GUAUGGUCCA-UGAUUUCA 3' *|||||:||||*|||:|:|* miRNA: 3' ACAUACUAGGUUACUGAGG- 5'	no
chr01_6386	MELO3C003620.2	Sarcosine oxidase family protein	967	990	-32.8	0.003444	target: 5' UGUAUGUACUCGAUGACUCCA 3' ||||||*|*:|:||||||||* miRNA: 3' ACAUAC-UAGGUUACUGAGG- 5'	no
chr01_6386	MELO3C018366.2	RING-H2 finger protein ATL66	411	434	-31.2	0.001381	target: 5' GCGUGGACCGGUGGCUCCG 3' |*:||:*||::||:||||* miRNA: 3' CAUACUAGGUUACUGAGG- 5'	no
chr01_6386	MELO3C016699.2	SPA1-related 3 isoform 3	2596	2619	-35	0.004827	target: 5' GUAUGGUCCAUUGACUUCU 3' |||||:||||*|||||:|* miRNA: 3' CAUACUAGGUUACUGAGG- 5'	no
chr01_6386	MELO3C033200.2	Unknown protein	185	208	-26.3	0.00636	target: 5' ---GGAUCCAUAUGGCUCCU 3' ****||||||*|||:||||* miRNA: 3' CAUACUAGGU-UACUGAGG- 5'	no
chr01_6386	MELO3C011310.2	Ribosomal protein S19	680	703	-30.3	0.00536	target: 5' GUAAGCUCCAUUGGCUCCA 3' |||*|*||||*||:||||* miRNA: 3' CAUACUAGGUUACUGAGG- 5'	no
chr01_6386	MELO3C007753.2	Transcription factor	354	377	-32.3	0.002581	target: 5' GUUAUGAUCCAAUGACUCA 3' |*||||||||||||||||* miRNA: 3' C-AUACUAGGUUACUGAGG 5'	no
chr01_6386	MELO3C020773.2	Pentatricopeptide repeat-containing protein, putative	915	938	-34.6	0.006231	target: 5' GUAUGAUCAAGUGACUCA 3' ||||||||*|:||||||* miRNA: 3' CAUACUAGGUUACUGAGG 5'	no
chr01_6386	MELO3C006680.2	acylpyruvase FAHD1, mitochondrial	2277	2300	-32.1	0.009307	target: 5' UGUCUGAUCCAUUGACUUCA 3' |||*|||||||*|||||:|* miRNA: 3' ACAUACUAGGUUACUGAGG- 5'	no
chr01_6386	MELO3C020634.2	RING-H2 finger protein ATL52-like	365	388	-27.8	0.006942	target: 5' UGUAUGGAUCAGUGGCUUA 3' ||||||:*:||:||:||:* miRNA: 3' ACAUACUAGGUUACUGAGG 5'	no
chr01_7004	MELO3C033512.2	Unknown protein	25	48	-25	0.009399	target: 5' ----AAUUCUCCGGAGUUA 3' *****|||||||:|||||* miRNA: 3' AUGUGUAAGAGGUCUCAA- 5'	no
chr01_7004	MELO3C008640.2	Unknown protein	133	156	-29.5	0.004557	target: 5' UGCAAAUUCUCCAGGGUUC 3' |:||*|||||||||:|||* miRNA: 3' AUGUGUAAGAGGUCUCAA- 5'	no
chr01_7004	MELO3C014553.2	Unknown protein	191	214	-27	0.00696	target: 5' AUGGAGAAUCGCCGGAGUUG 3' ||:*|*|*||*||:|||||* miRNA: 3' UAUGUGUAAGAGGUCUCAA- 5'	no
chr01_7004	MELO3C023517.2	Unknown protein	191	214	-27.3	0.006417	target: 5' AUAGAGAAUCGCCGGAGUUG 3' |||*|*|*||*||:|||||* miRNA: 3' UAUGUGUAAGAGGUCUCAA- 5'	no
chr01_7305	MELO3C013313.2	O-methyltransferase, putative	1310	1333	-31.6	0.00603	target: 5' UAUUUAAUCUUUGACCUUUUG 3' |*|:*||:||:|||||||||* miRNA: 3' A-AGCUUGGAGACUGGAAAA- 5'	no
chr01_7305	MELO3C028790.2	Envelope-like protein	145	168	-29.4	0.007607	target: 5' UUCAAAUUUCUGAUUUUUC 3' |||*||::|||||::|||* miRNA: 3' AAGCUUGGAGACUGGAAAA 5'	no
chr01_7305	MELO3C032221.2	Acyl-CoA N-acyltransferase isoform 2	16	39	-29.4	0.003769	target: 5' UUGAAGCUCUGACCUUUG 3' |:|||*|||||||||||* miRNA: 3' AGCUUGGAGACUGGAAAA 5'	no
chr01_7305	MELO3C034012.2	F-box protein	687	710	-29.1	0.009464	target: 5' AUUUGAAUCUUUAACCUUUUC 3' |||:|||:||:|*|||||||* miRNA: 3' UAAGCUUGGAGACUGGAAAA- 5'	no
chr02_10112	MELO3C033887.2	LOW QUALITY PROTEIN: gamma-aminobutyrate transaminase POP2, mitochondrial-like						no
chr02_10112	MELO3C032748.2	LOW QUALITY PROTEIN: gamma-aminobutyrate transaminase POP2, mitochondrial-like						no
chr02_10112	MELO3C031952.2	LOW QUALITY PROTEIN: gamma-aminobutyrate transaminase POP2, mitochondrial-like	602	622	-36.3	0.000116	target: 5' GCCAACCCAUCAAAUGU 3' ||*|||||||||||:|* miRNA: 3' CGAUUGGGUAGUUUGC- 5'	no
chr02_10112	MELO3C028034.2	LOW QUALITY PROTEIN: gamma-aminobutyrate transaminase POP2, mitochondrial-like						no
chr02_10112	MELO3C020469.2	Unknown protein	248	268	-26.7	0.008034	target: 5' UGCUCAGCUUGUCGGACGA 3' ||||*|:|:::||::|||* miRNA: 3' ACGA-UUGGGUAGUUUGC- 5'	no
chr02_10112	MELO3C029043.2	LOW QUALITY PROTEIN: gamma-aminobutyrate transaminase POP2, mitochondrial-like						no
chr02_10112	MELO3C028977.2	LOW QUALITY PROTEIN: gamma-aminobutyrate transaminase POP2, mitochondrial-like						no
chr02_10112	MELO3C034455.2	LOW QUALITY PROTEIN: gamma-aminobutyrate transaminase POP2, mitochondrial-like						no
chr02_10112	MELO3C003796.2	LOW QUALITY PROTEIN: gamma-aminobutyrate transaminase POP2, mitochondrial-like						no
chr02_10112	MELO3C031669.2	Unknown protein	117	137	-25.5	0.006916	target: 5' GUUGACUCGGUCGGACGU 3' |:|:||:|:*||::|||* miRNA: 3' CGAUUGGGU-AGUUUGC- 5'	no
chr02_10112	MELO3C030482.2	Unknown protein	46	66	-27	0.001516	target: 5' CAAGCCCAUCGAAUGA 3' |*|:||||||:||:|* miRNA: 3' GAUUGGGUAGUUUGC- 5'	no
chr02_10112	MELO3C031469.2	LOW QUALITY PROTEIN: gamma-aminobutyrate transaminase POP2, mitochondrial-like						no
chr02_10112	MELO3C031940.2	LOW QUALITY PROTEIN: gamma-aminobutyrate transaminase POP2, mitochondrial-like						no
chr02_10112	MELO3C033983.2	LOW QUALITY PROTEIN: gamma-aminobutyrate transaminase POP2, mitochondrial-like						no
chr02_10112	MELO3C027653.2	Ulp1 protease family, carboxy-terminal domain protein						no
chr02_10112	MELO3C034435.2	LOW QUALITY PROTEIN: gamma-aminobutyrate transaminase POP2, mitochondrial-like						no
chr02_10112	MELO3C029715.2	LOW QUALITY PROTEIN: gamma-aminobutyrate transaminase POP2, mitochondrial-like						no
chr02_10112	MELO3C029099.2	LOW QUALITY PROTEIN: gamma-aminobutyrate transaminase POP2, mitochondrial-like						no
chr02_10112	MELO3C035008.2	LOW QUALITY PROTEIN: gamma-aminobutyrate transaminase POP2, mitochondrial-like						no
chr02_10112	MELO3C025889.2	Unknown protein	68	88	-24.3	0.00786	target: 5' CUGGCCAAUCAAACC 3' ||::||*|||||||* miRNA: 3' GAUUGGGUAGUUUGC 5'	no
chr02_10112	MELO3C028968.2	LOW QUALITY PROTEIN: gamma-aminobutyrate transaminase POP2, mitochondrial-like						no
chr02_10112	MELO3C033191.2	Unknown protein	145	165	-28.7	0.001413	target: 5' CUGGCCCAUUAAGCC 3' ||::|||||:||:|* miRNA: 3' GAUUGGGUAGUUUGC 5'	no
chr02_10112	MELO3C035258.2	LOW QUALITY PROTEIN: gamma-aminobutyrate transaminase POP2, mitochondrial-like						no
chr02_10112	MELO3C031127.2	LOW QUALITY PROTEIN: gamma-aminobutyrate transaminase POP2, mitochondrial-like						no
chr02_10112	MELO3C030127.2	Envelope-like protein	692	712	-29.9	0.00402	target: 5' CUGACCCAUCAAAUA 3' ||:||||||||||:* miRNA: 3' GAUUGGGUAGUUUGC 5'	no
chr02_10112	MELO3C034846.2	LOW QUALITY PROTEIN: gamma-aminobutyrate transaminase POP2, mitochondrial-like						no
chr02_10112	MELO3C029729.2	Envelope-like protein	118	138	-28.9	0.009148	target: 5' CUGACU-AUCAGACGG 3' ||:||:*||||:|||* miRNA: 3' GAUUGGGUAGUUUGC- 5'	no
chr02_10112	MELO3C032245.2	LOW QUALITY PROTEIN: gamma-aminobutyrate transaminase POP2, mitochondrial-like						no
chr02_10112	MELO3C033282.2	LOW QUALITY PROTEIN: gamma-aminobutyrate transaminase POP2, mitochondrial-like						no
chr02_10112	MELO3C034992.2	LOW QUALITY PROTEIN: gamma-aminobutyrate transaminase POP2, mitochondrial-like						no
chr02_10112	MELO3C033491.2	LOW QUALITY PROTEIN: gamma-aminobutyrate transaminase POP2, mitochondrial-like						no
chr02_10112	MELO3C028413.2	LOW QUALITY PROTEIN: gamma-aminobutyrate transaminase POP2, mitochondrial-like						no
chr02_10112	MELO3C029052.2	LOW QUALITY PROTEIN: gamma-aminobutyrate transaminase POP2, mitochondrial-like						no
chr02_10112	MELO3C012028.2	zinc finger protein 5	100	120	-29.4	0.005721	target: 5' CUCAACCCAUCAAACA 3' ||*||||||||||||* miRNA: 3' GA-UUGGGUAGUUUGC 5'	no
chr02_10112	MELO3C032226.2	LOW QUALITY PROTEIN: gamma-aminobutyrate transaminase POP2, mitochondrial-like						no
chr02_10112	MELO3C030197.2	LOW QUALITY PROTEIN: gamma-aminobutyrate transaminase POP2, mitochondrial-like						no
chr02_10112	MELO3C027878.2	LOW QUALITY PROTEIN: gamma-aminobutyrate transaminase POP2, mitochondrial-like						no
chr02_10112	MELO3C030142.2	LOW QUALITY PROTEIN: gamma-aminobutyrate transaminase POP2, mitochondrial-like						no
chr02_10112	MELO3C034326.2	LOW QUALITY PROTEIN: gamma-aminobutyrate transaminase POP2, mitochondrial-like	271	291	-35.9	4.9e-05	target: 5' GCUAACCCAUCAAACA 3' |||||||||||||||* miRNA: 3' CGAUUGGGUAGUUUGC 5'	no
chr02_10112	MELO3C027880.2	LOW QUALITY PROTEIN: gamma-aminobutyrate transaminase POP2, mitochondrial-like						no
chr02_10112	MELO3C029168.2	LOW QUALITY PROTEIN: gamma-aminobutyrate transaminase POP2, mitochondrial-like						no
chr02_10112	MELO3C029861.2	LOW QUALITY PROTEIN: gamma-aminobutyrate transaminase POP2, mitochondrial-like						no
chr02_10112	MELO3C029647.2	LOW QUALITY PROTEIN: gamma-aminobutyrate transaminase POP2, mitochondrial-like						no
chr02_10112	MELO3C028387.2	Unknown protein	98	118	-23.8	0.006545	target: 5' GUGGCGCUGUCGGAUGG 3' *|::|*|::||::|:|* miRNA: 3' GAUUG-GGUAGUUUGC- 5'	no
chr02_10112	MELO3C032701.2	LOW QUALITY PROTEIN: gamma-aminobutyrate transaminase POP2, mitochondrial-like						no
chr02_10112	MELO3C030735.2	LOW QUALITY PROTEIN: gamma-aminobutyrate transaminase POP2, mitochondrial-like						no
chr02_10112	MELO3C034837.2	LOW QUALITY PROTEIN: gamma-aminobutyrate transaminase POP2, mitochondrial-like						no
chr02_10112	MELO3C033252.2	LOW QUALITY PROTEIN: gamma-aminobutyrate transaminase POP2, mitochondrial-like						no
chr02_10112	MELO3C034953.2	LOW QUALITY PROTEIN: gamma-aminobutyrate transaminase POP2, mitochondrial-like						no
chr02_10112	MELO3C001330.2	Copper centre Cu(A)	137	157	-29.3	0.00132	target: 5' -U-ACCCAUCGGACGA 3' *|*|||||||::|||* miRNA: 3' GAUUGGGUAGUUUGC- 5'	no
chr02_10112	MELO3C030972.2	LOW QUALITY PROTEIN: gamma-aminobutyrate transaminase POP2, mitochondrial-like						no
chr02_10112	MELO3C034979.2	LOW QUALITY PROTEIN: gamma-aminobutyrate transaminase POP2, mitochondrial-like						no
chr02_10112	MELO3C032009.2	LOW QUALITY PROTEIN: gamma-aminobutyrate transaminase POP2, mitochondrial-like						no
chr02_10112	MELO3C028497.2	LOW QUALITY PROTEIN: gamma-aminobutyrate transaminase POP2, mitochondrial-like						no
chr02_10112	MELO3C027817.2	LOW QUALITY PROTEIN: gamma-aminobutyrate transaminase POP2, mitochondrial-like						no
chr02_10112	MELO3C027890.2	LOW QUALITY PROTEIN: gamma-aminobutyrate transaminase POP2, mitochondrial-like						no
chr02_10112	MELO3C030273.2	LOW QUALITY PROTEIN: gamma-aminobutyrate transaminase POP2, mitochondrial-like						no
chr02_10112	MELO3C031540.2	LOW QUALITY PROTEIN: gamma-aminobutyrate transaminase POP2, mitochondrial-like						no
chr02_10112	MELO3C032546.2	LOW QUALITY PROTEIN: gamma-aminobutyrate transaminase POP2, mitochondrial-like						no
chr02_10112	MELO3C000732.2	Copper centre Cu(A)	427	447	-29.3	0.003902	target: 5' -U-ACCCAUCGGACGA 3' *|*|||||||::|||* miRNA: 3' GAUUGGGUAGUUUGC- 5'	no
chr02_10112	MELO3C032232.2	Unknown protein	578	598	-30.1	0.007316	target: 5' UUGACCCAUCAGAUGU 3' :|:||||||||:|:|* miRNA: 3' GAUUGGGUAGUUUGC- 5'	no
chr02_10112	MELO3C034349.2	LOW QUALITY PROTEIN: gamma-aminobutyrate transaminase POP2, mitochondrial-like						no
chr02_10112	MELO3C033301.2	LOW QUALITY PROTEIN: gamma-aminobutyrate transaminase POP2, mitochondrial-like						no
chr02_10112	MELO3C028240.2	LOW QUALITY PROTEIN: gamma-aminobutyrate transaminase POP2, mitochondrial-like						no
chr02_10112	MELO3C018904.2	Unknown protein	237	257	-26.4	0.006253	target: 5' GCUCACCUCGUCAGACA 3' |||*|||*|:|||:||* miRNA: 3' CGAUUGG-GUAGUUUGC 5'	no
chr02_10112	MELO3C011036.2	serine/threonine-protein phosphatase 2A activator-like	1250	1270	-32	0.004133	target: 5' CUGGCUCAUCAAAUGG 3' ||::|:|||||||:|* miRNA: 3' GAUUGGGUAGUUUGC- 5'	no
chr02_10112	MELO3C035134.2	LOW QUALITY PROTEIN: gamma-aminobutyrate transaminase POP2, mitochondrial-like						no
chr02_10112	MELO3C014179.2	GrpE protein homolog						no
chr02_10112	MELO3C033917.2	LOW QUALITY PROTEIN: gamma-aminobutyrate transaminase POP2, mitochondrial-like						no
chr02_10112	MELO3C033913.2	LOW QUALITY PROTEIN: gamma-aminobutyrate transaminase POP2, mitochondrial-like						no
chr02_10112	MELO3C028992.2	LOW QUALITY PROTEIN: gamma-aminobutyrate transaminase POP2, mitochondrial-like						no
chr02_10112	MELO3C032198.2	LOW QUALITY PROTEIN: gamma-aminobutyrate transaminase POP2, mitochondrial-like						no
chr02_10112	MELO3C030188.2	LOW QUALITY PROTEIN: gamma-aminobutyrate transaminase POP2, mitochondrial-like						no
chr02_10112	MELO3C029233.2	LOW QUALITY PROTEIN: gamma-aminobutyrate transaminase POP2, mitochondrial-like						no
chr02_10112	MELO3C033870.2	LOW QUALITY PROTEIN: gamma-aminobutyrate transaminase POP2, mitochondrial-like						no
chr02_10112	MELO3C027782.2	Unknown protein	138	158	-28.3	0.002381	target: 5' -U-ACCCAUCAGAUGA 3' *|*||||||||:|:|* miRNA: 3' GAUUGGGUAGUUUGC- 5'	no
chr02_10112	MELO3C028250.2	LOW QUALITY PROTEIN: gamma-aminobutyrate transaminase POP2, mitochondrial-like						no
chr02_10112	MELO3C033477.2	LOW QUALITY PROTEIN: gamma-aminobutyrate transaminase POP2, mitochondrial-like						no
chr02_10112	MELO3C035150.2	LOW QUALITY PROTEIN: gamma-aminobutyrate transaminase POP2, mitochondrial-like						no
chr02_10112	MELO3C029550.2	CACTA en-spm transposon protein						no
chr02_10112	MELO3C032793.2	LOW QUALITY PROTEIN: gamma-aminobutyrate transaminase POP2, mitochondrial-like						no
chr02_10112	MELO3C035458.2	LOW QUALITY PROTEIN: gamma-aminobutyrate transaminase POP2, mitochondrial-like						no
chr02_10112	MELO3C035657.2	LOW QUALITY PROTEIN: gamma-aminobutyrate transaminase POP2, mitochondrial-like						no
chr02_10112	MELO3C032752.2	LOW QUALITY PROTEIN: gamma-aminobutyrate transaminase POP2, mitochondrial-like						no
chr02_10112	MELO3C028551.2	LOW QUALITY PROTEIN: gamma-aminobutyrate transaminase POP2, mitochondrial-like						no
chr02_10112	MELO3C029679.2	LOW QUALITY PROTEIN: gamma-aminobutyrate transaminase POP2, mitochondrial-like						no
chr02_10112	MELO3C032735.2	LOW QUALITY PROTEIN: gamma-aminobutyrate transaminase POP2, mitochondrial-like						no
chr02_10112	MELO3C034784.2	LOW QUALITY PROTEIN: gamma-aminobutyrate transaminase POP2, mitochondrial-like						no
chr02_10112	MELO3C029878.2	LOW QUALITY PROTEIN: gamma-aminobutyrate transaminase POP2, mitochondrial-like						no
chr02_10112	MELO3C029025.2	LOW QUALITY PROTEIN: gamma-aminobutyrate transaminase POP2, mitochondrial-like						no
chr02_10112	MELO3C016238.2	Mitochondrial gamma aminobutyrate transaminase 1						no
chr02_10112	MELO3C010391.2	Lipid transfer protein	140	160	-28.5	0.001787	target: 5' CGGUGGCGCCGUCGAGCA 3' *|*|::|*||:||:|:|* miRNA: 3' -CGAUUG-GGUAGUUUGC 5'	no
chr02_10112	MELO3C032780.2	LOW QUALITY PROTEIN: gamma-aminobutyrate transaminase POP2, mitochondrial-like						no
chr02_10112	MELO3C033127.2	LOW QUALITY PROTEIN: gamma-aminobutyrate transaminase POP2, mitochondrial-like						no
chr02_10112	MELO3C029062.2	LOW QUALITY PROTEIN: gamma-aminobutyrate transaminase POP2, mitochondrial-like						no
chr02_10112	MELO3C032818.2	Arabinogalactan peptide-like protein	415	435	-28.1	0.00649	target: 5' CUGACUUAUCAAACA 3' ||:||::|||||||* miRNA: 3' GAUUGGGUAGUUUGC 5'	no
chr02_10112	MELO3C034329.2	histone-lysine N-methyltransferase ASHR1 isoform X1	127	147	-26.5	0.00652	target: 5' GCGAGCCCAGUCAGACA 3' ||*|:||||*|||:||* miRNA: 3' CGAUUGGGU-AGUUUGC 5'	no
chr02_10112	MELO3C027985.2	LOW QUALITY PROTEIN: gamma-aminobutyrate transaminase POP2, mitochondrial-like						no
chr02_10112	MELO3C027754.2	Envelope-like protein	127	147	-28.9	0.001233	target: 5' CUGACU-AUCAGACGG 3' ||:||:*||||:|||* miRNA: 3' GAUUGGGUAGUUUGC- 5'	no
chr02_10112	MELO3C033641.2	LOW QUALITY PROTEIN: gamma-aminobutyrate transaminase POP2, mitochondrial-like						no
chr02_10112	MELO3C032090.2	LOW QUALITY PROTEIN: gamma-aminobutyrate transaminase POP2, mitochondrial-like						no
chr02_10112	MELO3C007666.2	Homeobox-leucine zipper protein	1026	1046	-31.2	0.004345	target: 5' CUAGCCCAUUAAGCA 3' |||:|||||:||:|* miRNA: 3' GAUUGGGUAGUUUGC 5'	no
chr02_10112	MELO3C026678.2	phosphopantothenoylcysteine decarboxylase subunit VHS3-like	141	161	-26	0.004553	target: 5' GCUACGCCACAUUGAACA 3' ||||*:||*|||::|||* miRNA: 3' CGAU-UGG-GUAGUUUGC 5'	no
chr02_10112	MELO3C032745.2	LOW QUALITY PROTEIN: gamma-aminobutyrate transaminase POP2, mitochondrial-like						no
chr02_10112	MELO3C035156.2	LOW QUALITY PROTEIN: gamma-aminobutyrate transaminase POP2, mitochondrial-like						no
chr02_10112	MELO3C030855.2	LOW QUALITY PROTEIN: gamma-aminobutyrate transaminase POP2, mitochondrial-like						no
chr02_10112	MELO3C031390.2	LOW QUALITY PROTEIN: gamma-aminobutyrate transaminase POP2, mitochondrial-like						no
chr02_10112	MELO3C029273.2	Unknown protein	164	184	-29.2	0.002336	target: 5' CUGACC-AUUAAAUGG 3' ||:|||*||:|||:|* miRNA: 3' GAUUGGGUAGUUUGC- 5'	no
chr02_10112	MELO3C033430.2	LOW QUALITY PROTEIN: gamma-aminobutyrate transaminase POP2, mitochondrial-like						no
chr02_10112	MELO3C032049.2	LOW QUALITY PROTEIN: gamma-aminobutyrate transaminase POP2, mitochondrial-like						no
chr02_10112	MELO3C033468.2	LOW QUALITY PROTEIN: gamma-aminobutyrate transaminase POP2, mitochondrial-like						no
chr02_10112	MELO3C028235.2	Vacuolar protein-sorting-associated protein 33-like protein						no
chr02_10112	MELO3C027661.2	LOW QUALITY PROTEIN: gamma-aminobutyrate transaminase POP2, mitochondrial-like						no
chr02_10112	MELO3C022907.2	LOW QUALITY PROTEIN: gamma-aminobutyrate transaminase POP2, mitochondrial-like						no
chr02_10112	MELO3C034958.2	LOW QUALITY PROTEIN: gamma-aminobutyrate transaminase POP2, mitochondrial-like	649	669	-35.6	0.000848	target: 5' GCCAACCUAUCAAACGC 3' ||*||||:||||||||* miRNA: 3' CGAUUGGGUAGUUUGC- 5'	no
chr02_10112	MELO3C031334.2	LOW QUALITY PROTEIN: gamma-aminobutyrate transaminase POP2, mitochondrial-like						no
chr02_10112	MELO3C030180.2	LOW QUALITY PROTEIN: gamma-aminobutyrate transaminase POP2, mitochondrial-like						no
chr02_10112	MELO3C030919.2	LOW QUALITY PROTEIN: gamma-aminobutyrate transaminase POP2, mitochondrial-like						no
chr02_10112	MELO3C030925.2	LOW QUALITY PROTEIN: gamma-aminobutyrate transaminase POP2, mitochondrial-like						no
chr02_10112	MELO3C028216.2	LOW QUALITY PROTEIN: gamma-aminobutyrate transaminase POP2, mitochondrial-like						no
chr02_10112	MELO3C032794.2	LOW QUALITY PROTEIN: gamma-aminobutyrate transaminase POP2, mitochondrial-like						no
chr02_10112	MELO3C027781.2	Unknown protein	444	464	-28.3	0.006982	target: 5' -U-ACCCAUCAGAUGA 3' *|*||||||||:|:|* miRNA: 3' GAUUGGGUAGUUUGC- 5'	no
chr02_10112	MELO3C028430.2	LOW QUALITY PROTEIN: gamma-aminobutyrate transaminase POP2, mitochondrial-like						no
chr02_10112	MELO3C029216.2	LOW QUALITY PROTEIN: gamma-aminobutyrate transaminase POP2, mitochondrial-like						no
chr02_10112	MELO3C033436.2	LOW QUALITY PROTEIN: gamma-aminobutyrate transaminase POP2, mitochondrial-like						no
chr02_10112	MELO3C032712.2	LOW QUALITY PROTEIN: gamma-aminobutyrate transaminase POP2, mitochondrial-like						no
chr02_10112	MELO3C033661.2	LOW QUALITY PROTEIN: gamma-aminobutyrate transaminase POP2, mitochondrial-like						no
chr02_10112	MELO3C034339.2	LOW QUALITY PROTEIN: gamma-aminobutyrate transaminase POP2, mitochondrial-like						no
chr02_10112	MELO3C030160.2	LOW QUALITY PROTEIN: gamma-aminobutyrate transaminase POP2, mitochondrial-like						no
chr02_10112	MELO3C028447.2	LOW QUALITY PROTEIN: gamma-aminobutyrate transaminase POP2, mitochondrial-like						no
chr02_10112	MELO3C034584.2	LOW QUALITY PROTEIN: gamma-aminobutyrate transaminase POP2, mitochondrial-like						no
chr02_10112	MELO3C027548.2	carboxypeptidase Y-like	166	186	-24.6	0.00976	target: 5' C-GGCCC-UCAAAUGG 3' |*::|||*|||||:|* miRNA: 3' GAUUGGGUAGUUUGC- 5'	no
chr02_10112	MELO3C035587.2	LOW QUALITY PROTEIN: gamma-aminobutyrate transaminase POP2, mitochondrial-like						no
chr02_10112	MELO3C009891.2	Pectate lyase	643	663	-34.1	0.002438	target: 5' ACUGAUCCAUCAGACA 3' *||:|:||||||:||* miRNA: 3' -GAUUGGGUAGUUUGC 5'	no
chr02_10112	MELO3C029673.2	LOW QUALITY PROTEIN: gamma-aminobutyrate transaminase POP2, mitochondrial-like						no
chr02_10112	MELO3C030133.2	Unknown protein	1088	1108	-30.1	0.007064	target: 5' CUAAUGCAUCAGAUGG 3' ||||:*|||||:|:|* miRNA: 3' GAUUGGGUAGUUUGC- 5'	no
chr02_10112	MELO3C028952.2	NBS-LRR type resistance protein						no
chr02_10112	MELO3C030815.2	LOW QUALITY PROTEIN: gamma-aminobutyrate transaminase POP2, mitochondrial-like						no
chr02_10112	MELO3C028826.2	Transposon protein, putative, CACTA, En/Spm sub-class						no
chr02_10112	MELO3C032003.2	LOW QUALITY PROTEIN: gamma-aminobutyrate transaminase POP2, mitochondrial-like						no
chr02_10112	MELO3C032140.2	LOW QUALITY PROTEIN: gamma-aminobutyrate transaminase POP2, mitochondrial-like						no
chr02_10112	MELO3C028156.2	LOW QUALITY PROTEIN: gamma-aminobutyrate transaminase POP2, mitochondrial-like						no
chr02_10112	MELO3C027768.2	Unknown protein	74	94	-24.8	0.006176	target: 5' -CUAACCCACUUAAGCGG 3' *||||||||*|:||:||* miRNA: 3' CGAUUGGGU-AGUUUGC- 5'	no
chr02_10112	MELO3C034375.2	LOW QUALITY PROTEIN: gamma-aminobutyrate transaminase POP2, mitochondrial-like						no
chr02_10112	MELO3C030283.2	LOW QUALITY PROTEIN: gamma-aminobutyrate transaminase POP2, mitochondrial-like						no
chr02_10112	MELO3C030235.2	LOW QUALITY PROTEIN: gamma-aminobutyrate transaminase POP2, mitochondrial-like						no
chr02_10112	MELO3C030432.2	LOW QUALITY PROTEIN: gamma-aminobutyrate transaminase POP2, mitochondrial-like						no
chr02_10112	MELO3C010885.2	At1g47410	216	236	-28.7	0.006885	target: 5' CUAACCUGUCAGACA 3' ||||||::|||:||* miRNA: 3' GAUUGGGUAGUUUGC 5'	no
chr02_10112	MELO3C032234.2	LOW QUALITY PROTEIN: gamma-aminobutyrate transaminase POP2, mitochondrial-like						no
chr02_10112	MELO3C028427.2	LOW QUALITY PROTEIN: gamma-aminobutyrate transaminase POP2, mitochondrial-like						no
chr02_10112	MELO3C034536.2	LOW QUALITY PROTEIN: gamma-aminobutyrate transaminase POP2, mitochondrial-like						no
chr02_10112	MELO3C033217.2	LOW QUALITY PROTEIN: gamma-aminobutyrate transaminase POP2, mitochondrial-like						no
chr02_10112	MELO3C027748.2	Unknown protein	17	37	-26.5	0.005247	target: 5' UUGACGUACUCGGAUGA 3' :|:||*:|*||::|:|* miRNA: 3' GAUUGGGU-AGUUUGC- 5'	no
chr02_10112	MELO3C028440.2	LOW QUALITY PROTEIN: gamma-aminobutyrate transaminase POP2, mitochondrial-like						no
chr02_10112	MELO3C028253.2	LOW QUALITY PROTEIN: gamma-aminobutyrate transaminase POP2, mitochondrial-like						no
chr02_10112	MELO3C028920.2	LOW QUALITY PROTEIN: gamma-aminobutyrate transaminase POP2, mitochondrial-like						no
chr02_10112	MELO3C028900.2	LOW QUALITY PROTEIN: gamma-aminobutyrate transaminase POP2, mitochondrial-like						no
chr02_10112	MELO3C032421.2	LOW QUALITY PROTEIN: gamma-aminobutyrate transaminase POP2, mitochondrial-like						no
chr02_10112	MELO3C033208.2	Thiopurine S-methyltransferase, putative	129	149	-27.6	0.008472	target: 5' CAAACCCAUCGAGCU 3' |*||||||||:|:|* miRNA: 3' GAUUGGGUAGUUUGC 5'	no
chr02_10112	MELO3C033302.2	LOW QUALITY PROTEIN: gamma-aminobutyrate transaminase POP2, mitochondrial-like						no
chr02_10112	MELO3C016259.2	Bidirectional sugar transporter SWEET	309	329	-33	0.001349	target: 5' GCU-ACUCAUCGAGCU 3' |||*||:||||:|:|* miRNA: 3' CGAUUGGGUAGUUUGC 5'	no
chr02_10112	MELO3C035493.2	LOW QUALITY PROTEIN: gamma-aminobutyrate transaminase POP2, mitochondrial-like						no
chr02_10112	MELO3C032137.2	LOW QUALITY PROTEIN: gamma-aminobutyrate transaminase POP2, mitochondrial-like	505	525	-37.1	5.4e-05	target: 5' GCCAGCCCAUCAAACA 3' ||*|:||||||||||* miRNA: 3' CGAUUGGGUAGUUUGC 5'	no
chr02_10112	MELO3C030089.2	LOW QUALITY PROTEIN: gamma-aminobutyrate transaminase POP2, mitochondrial-like						no
chr02_10112	MELO3C004858.2	Unknown protein	90	110	-26.9	0.001844	target: 5' C-AACCU-UCGAACGG 3' |*||||:*||:||||* miRNA: 3' GAUUGGGUAGUUUGC- 5'	no
chr02_10112	MELO3C030873.2	LOW QUALITY PROTEIN: gamma-aminobutyrate transaminase POP2, mitochondrial-like						no
chr02_10112	MELO3C035653.2	LOW QUALITY PROTEIN: gamma-aminobutyrate transaminase POP2, mitochondrial-like						no
chr02_10112	MELO3C029986.2	LOW QUALITY PROTEIN: gamma-aminobutyrate transaminase POP2, mitochondrial-like						no
chr02_10112	MELO3C006437.2	1-aminocyclopropane-1-carboxylate oxidase homolog 1-like	127	147	-24.9	0.008105	target: 5' -GGACCCAUCAAGCA 3' **:|||||||||:|* miRNA: 3' GAUUGGGUAGUUUGC 5'	no
chr02_10112	MELO3C033433.2	LOW QUALITY PROTEIN: gamma-aminobutyrate transaminase POP2, mitochondrial-like	247	267	-34.7	0.000129	target: 5' GCCAACCCAUCAAAUC 3' ||*|||||||||||:* miRNA: 3' CGAUUGGGUAGUUUGC 5'	no
chr02_10112	MELO3C028986.2	LOW QUALITY PROTEIN: gamma-aminobutyrate transaminase POP2, mitochondrial-like						no
chr02_10112	MELO3C028857.2	Unknown protein	117	137	-26.3	0.004462	target: 5' GUUGACUCGGUCAGACGU 3' |:|:||:|*:|||:|||* miRNA: 3' CGAUUGGG-UAGUUUGC- 5'	no
chr02_10112	MELO3C031765.2	LOW QUALITY PROTEIN: gamma-aminobutyrate transaminase POP2, mitochondrial-like						no
chr02_10112	MELO3C028855.2	LOW QUALITY PROTEIN: gamma-aminobutyrate transaminase POP2, mitochondrial-like						no
chr02_10112	MELO3C033486.2	LOW QUALITY PROTEIN: gamma-aminobutyrate transaminase POP2, mitochondrial-like						no
chr02_10112	MELO3C027560.2	LOW QUALITY PROTEIN: gamma-aminobutyrate transaminase POP2, mitochondrial-like						no
chr02_10112	MELO3C029029.2	LOW QUALITY PROTEIN: gamma-aminobutyrate transaminase POP2, mitochondrial-like						no
chr02_10112	MELO3C032812.2	LOW QUALITY PROTEIN: gamma-aminobutyrate transaminase POP2, mitochondrial-like						no
chr02_10112	MELO3C030572.2	LOW QUALITY PROTEIN: gamma-aminobutyrate transaminase POP2, mitochondrial-like						no
chr02_10112	MELO3C034595.2	Unknown protein	136	156	-29.3	0.001152	target: 5' -U-ACCCAUCGGACGA 3' *|*|||||||::|||* miRNA: 3' GAUUGGGUAGUUUGC- 5'	no
chr02_10147	MELO3C019474.2	rRNA N-glycosidase	167	190	-31.3	0.004415	target: 5' UGGG-UCGAGAUGGAUUGUG 3' |:||*||*|||:|||||||* miRNA: 3' AUCCUAG-UCUGCCUAACA- 5'	no
chr02_10147	MELO3C032767.2	ribonuclease 2-like isoform X2	136	159	-27.1	0.006022	target: 5' UAGGAGUAGGAGGGUUGUG 3' |||||*:||:*||:||||* miRNA: 3' AUCCUAGUCUGCCUAACA- 5'	no
chr02_10147	MELO3C024333.2	DNA-binding protein, putative	2890	2913	-35.1	0.005838	target: 5' GAAGGGUCAAGCGGGUUGUC 3' |*|||:|||*:|||:||||* miRNA: 3' CAUCCUAGUCUGCCUAACA- 5'	no
chr02_10147	MELO3C029827.2	Unknown protein	168	191	-35.2	3.6e-05	target: 5' GUAGCAUCAGACGGAUUGG 3' ||||*|||||||||||||* miRNA: 3' CAUCCUAGUCUGCCUAACA 5'	no
chr02_10147	MELO3C026926.2	Unknown protein	42	65	-25.9	0.003018	target: 5' GGGGAUGAGGAUGGAUUGA 3' *:||||*|*||:||||||* miRNA: 3' AUCCUAGU-CUGCCUAACA 5'	no
chr02_10147	MELO3C007571.2	OTU domain-containing protein	1250	1273	-30.8	0.008827	target: 5' -CGGAUCAGAUGGAUUGC 3' **||||||||:||||||* miRNA: 3' AUCCUAGUCUGCCUAACA 5'	no
chr02_10147	MELO3C029373.2	Unknown protein	42	65	-25.9	0.003018	target: 5' GGGGAUGGGGAUGGAUUGA 3' *:||||*:*||:||||||* miRNA: 3' AUCCUAGU-CUGCCUAACA 5'	no
chr02_10147	MELO3C025184.2	Nuclear pore complex protein NUP88	385	408	-36.2	0.002424	target: 5' UGGGUUCAGGCGGGUUGUG 3' |:||*||||:|||:||||* miRNA: 3' AUCCUAGUCUGCCUAACA- 5'	no
chr02_10147	MELO3C003237.2	zinc finger CCCH domain-containing protein 25-like isoform X1	1371	1394	-35.7	0.000985	target: 5' GUAGG-UCAGGUGGGUUGUC 3' |||||*||||::||:||||* miRNA: 3' CAUCCUAGUCUGCCUAACA- 5'	no
chr02_10147	MELO3C031379.2	zinc finger BED domain-containing protein RICESLEEPER 2-like isoform X3	304	327	-31	0.000958	target: 5' UGGG-UCAGGUCGGGUUGG 3' |:||*||||:*|||:|||* miRNA: 3' AUCCUAGUCU-GCCUAACA 5'	no
chr02_10147	MELO3C005012.2	Unknown protein	99	122	-25.2	0.005999	target: 5' UGGCGAUCGGUUGGAUUGUU 3' |:|*||||:|*:|||||||* miRNA: 3' AUC-CUAGUCUGCCUAACA- 5'	no
chr02_10147	MELO3C008545.2	zinc finger BED domain-containing protein RICESLEEPER 2-like	1490	1513	-31	0.009408	target: 5' UGGG-UCAGGUCGGGUUGG 3' |:||*||||:*|||:|||* miRNA: 3' AUCCUAGUCU-GCCUAACA 5'	no
chr02_10365	MELO3C025720.2	phototropin-1						no
chr02_10365	MELO3C008304.2	Protein trichome birefringence-like 1						no
chr02_10585	MELO3C021693.2	Unknown protein	458	479	-27.9	0.009754	target: 5' CCGGAGGUGUCGGAUGUU 3' ||:*|*:|||||||:||* miRNA: 3' GGUAU-UACAGCCUGCAC 5'	no
chr02_10585	MELO3C025259.2	Plant/F17O14-7 protein	647	668	-32.5	0.007842	target: 5' CGUUAUGUGGGGCGUGG 3' |:|*||||*||:||||* miRNA: 3' GUAUUACAGCCUGCAC- 5'	no
chr02_10585	MELO3C012885.2	Patellin-like protein	1547	1568	-32.3	0.005845	target: 5' CGAUGGUGUGGGACGUGA 3' |*||::|||*|||||||* miRNA: 3' GGUAUUACAGCCUGCAC- 5'	no
chr02_10585	MELO3C005320.2	Unknown protein	41	62	-25	0.005414	target: 5' UCGUGGCGUUGGGCGUC 3' *|:|::*||:||:|||* miRNA: 3' -GUAUUACAGCCUGCAC 5'	no
chr02_10585	MELO3C020895.2	Methionine aminopeptidase	1216	1237	-36.7	0.000677	target: 5' CAUGGUGUUGGACGUGU 3' |||::|||:|||||||* miRNA: 3' GUAUUACAGCCUGCAC- 5'	no
chr02_10585	MELO3C005042.2	Kinase, putative						no
chr02_10585	MELO3C003317.2	Nuclear RNA-binding-like protein	464	485	-32.6	0.003994	target: 5' UCGUGGUGGCGGACGUGG 3' :|:|::||*||||||||* miRNA: 3' GGUAUUACAGCCUGCAC- 5'	no
chr02_10585	MELO3C031441.2	LOW QUALITY PROTEIN: gamma-aminobutyrate transaminase POP2, mitochondrial-like	173	194	-25	0.007486	target: 5' UAUUG-GUGGGACGUGA 3' :||*:*||*|||||||* miRNA: 3' GUAUUACAGCCUGCAC- 5'	no
chr02_10585	MELO3C006008.2	dof zinc finger protein DOF3.7	428	449	-28.6	0.005924	target: 5' CGU-AU-UCGGGGCGUGA 3' |:|*||*||*||:||||* miRNA: 3' GUAUUACAG-CCUGCAC- 5'	no
chr02_10585	MELO3C015181.2	Transferring glycosyl group transferase	1571	1592	-31.1	0.009391	target: 5' AAGAAUGUUGGACGUGA 3' *|*|||||:|||||||* miRNA: 3' GUAUUACAGCCUGCAC- 5'	no
chr02_10585	MELO3C017211.2	AT-rich interactive domain-containing 2-like protein	2123	2144	-32.3	0.0091	target: 5' UAAAGUGUGGGACGUU 3' :|*|:|||*||||||* miRNA: 3' GUAUUACAGCCUGCAC 5'	no
chr02_10585	MELO3C017138.2	germin-like protein subfamily T member 2	544	565	-28.8	0.009131	target: 5' UAUAAUGUUGGGCGUGG 3' :|||||||:||:||||* miRNA: 3' GUAUUACAGCCUGCAC- 5'	no
chr02_10585	MELO3C001160.2	Kinesin-like protein	663	684	-30.2	0.003694	target: 5' GGUGGCGUCGGGCGUGG 3' *:|::*|||||:||||* miRNA: 3' GUAUUACAGCCUGCAC- 5'	no
chr02_10585	MELO3C008286.2	nematode resistance protein-like HSPRO2	1001	1022	-31.1	0.006165	target: 5' CGUUGAUCUUGGAUGUGG 3' |:*|:||*|:|||:|||* miRNA: 3' GU-AUUACAGCCUGCAC- 5'	no
chr02_10585	MELO3C010562.2	Myb/SANT-like DNA-binding domain protein	118	139	-29	0.001246	target: 5' CAAU-GUGUCGGACGUGU 3' |*||*:|||||||||||* miRNA: 3' G-UAUUACAGCCUGCAC- 5'	no
chr02_10585	MELO3C001077.2	Unknown protein	162	183	-26	0.003471	target: 5' GGUGGUUUUGGGCGUGU 3' *:|::|*|:||:||||* miRNA: 3' GUAUUACAGCCUGCAC- 5'	no
chr02_10611	MELO3C030900.2	GDT1-like protein 1, chloroplastic isoform X2	193	216	-31.1	0.003132	target: 5' UAGUCUG-C-CGAUUUAUC 3' :||||||*|*||||||||* miRNA: 3' GUCAGACAGUGCUAAAUA- 5'	no
chr02_11042	MELO3C021849.2	Cytochrome P450, putative	271	294	-28.4	0.007647	target: 5' AU-CCAACAGUGUGGGAA 3' ||*||||||||:||:||* miRNA: 3' UACGGUUGUCAUACUCUA 5'	no
chr02_11042	MELO3C007880.2	AT5g17280/MKP11_13	408	431	-28.6	0.008586	target: 5' UGUGUUCGAUGUGUGUGGGAC 3' |:||*:|:|::*||:||:||* miRNA: 3' AUAC-GGUUGU-CAUACUCUA 5'	no
chr02_11042	MELO3C030790.2	Bromo-adjacent-like (BAH) domain protein	261	284	-27.3	0.009846	target: 5' AUGGCAAUGGAGUGGGAUG 3' |||*|||::|*:||:|||* miRNA: 3' UACGGUUGUCAUACUCUA- 5'	no
chr02_11042	MELO3C020585.2	Unknown protein	538	561	-28.8	0.009174	target: 5' GUGUCAGCA-UGUGAGGA 3' :||:||:||*|:||||:* miRNA: 3' UACGGUUGUCAUACUCUA 5'	no
chr02_11042	MELO3C032278.2	Unknown protein	107	130	-26.3	0.006572	target: 5' AUGUCACUUGUGUGGGAA 3' |||:||*:*||:||:||* miRNA: 3' UACGGUUGUCAUACUCUA 5'	no
chr02_11042	MELO3C029674.2	UDP-glucose:glycoprotein glucosyltransferase isoform X2	29	52	-25.7	0.007208	target: 5' UUGCUAAUAAGUGUGAGAG 3' *|||:||:*|||:|||||* miRNA: 3' UACGGUUG-UCAUACUCUA 5'	no
chr02_11042	MELO3C029712.2	Unknown protein	203	226	-28.3	0.002651	target: 5' -CGCACAACGGUAUGAGAA 3' **||*||||:||||||||* miRNA: 3' UACG-GUUGUCAUACUCUA 5'	no
chr02_11042	MELO3C020647.2	subtilisin-like protease SBT3.17 isoform X1	275	298	-29	0.006298	target: 5' UAUGCCACCAG-AUGAGAUG 3' |||||||*|||*|||||||* miRNA: 3' AUACGGUUGUCAUACUCUA- 5'	no
chr02_11042	MELO3C035502.2	subtilisin-like protease SBT3.17 isoform X1	67	90	-32.5	0.000583	target: 5' UAUGUCACCAG-AUGAGAUG 3' ||||:||*|||*|||||||* miRNA: 3' AUACGGUUGUCAUACUCUA- 5'	no
chr02_11042	MELO3C031289.2	Unknown protein	267	290	-26.8	0.007552	target: 5' AGUG-CGACGGUUGUGAGAA 3' *:||*|:||:|*|:|||||* miRNA: 3' AUACGGUUGUC-AUACUCUA 5'	no
chr02_11042	MELO3C022245.2	Calmodulin-related, putative isoform 2	262	285	-34	0.001877	target: 5' GUGCCGG-AGUAUGAGAA 3' :||||::*|||||||||* miRNA: 3' UACGGUUGUCAUACUCUA 5'	no
chr02_11042	MELO3C019069.2	Unknown protein	131	154	-28.1	0.000778	target: 5' -AGCACGGCGGUGUGAGAUG 3' **||*|::|:||:||||||* miRNA: 3' UACG-GUUGUCAUACUCUA- 5'	no
chr02_11042	MELO3C035377.2	RING-type E3 ubiquitin transferase	140	163	-27.4	0.003024	target: 5' GUGUUGAGAGUGUGAGAA 3' :||:::|*|||:|||||* miRNA: 3' UACGGUUGUCAUACUCUA 5'	no
chr02_11042	MELO3C030540.2	Unknown protein	124	147	-27.4	0.002669	target: 5' GUGUUGAGAGUGUGAGAA 3' :||:::|*|||:|||||* miRNA: 3' UACGGUUGUCAUACUCUA 5'	no
chr02_11042	MELO3C017684.2	Unknown protein	159	182	-26.3	0.004856	target: 5' AUGCAGGCGG-GUGAGGC 3' ||||*::|:|*:||||:* miRNA: 3' UACGGUUGUCAUACUCUA 5'	no
chr02_11042	MELO3C024475.2	Histidine--trna ligase	577	600	-31	0.009953	target: 5' UCAAUGCUGGCGGUAUGAGAG 3' |*|*|||:::|:||||||||* miRNA: 3' A-U-ACGGUUGUCAUACUCUA 5'	no
chr02_11042	MELO3C027071.2	subtilisin-like protease SBT3.17 isoform X1	120	143	-29.8	0.001502	target: 5' UAUGUCACUAG-AUGAGAC 3' ||||:||*:||*||||||* miRNA: 3' AUACGGUUGUCAUACUCUA 5'	no
chr02_11042	MELO3C025418.2	2S albumin	115	138	-27.5	0.007302	target: 5' GUGCCGCCAG-AUGAGGG 3' :||||:*|||*|||||:* miRNA: 3' UACGGUUGUCAUACUCUA 5'	no
chr02_11042	MELO3C005337.2	Nucleolar protein, putative	287	310	-28.8	0.004874	target: 5' -GGCCAAUAGUGUGGGGA 3' **|||||:|||:||:|:* miRNA: 3' UACGGUUGUCAUACUCUA 5'	no
chr02_11042	MELO3C028839.2	PLANT ADHESION MOLECULE 1 family protein	16	39	-25.9	0.003532	target: 5' AUGUUCAGAGGAUGAGAUU 3' |||::*|*||*|||||||* miRNA: 3' UACGGUUGUCAUACUCUA- 5'	no
chr02_11042	MELO3C018315.2	Ypt/Rab-GAP domain of gyp1p superfamily protein isoform 1	16	39	-26.3	0.002775	target: 5' AUGUUCAGGGG-AUGGGAUU 3' |||*:||:*:|*|||:|||* miRNA: 3' UAC-GGUUGUCAUACUCUA- 5'	no
chr02_11042	MELO3C034797.2	RING-type E3 ubiquitin transferase	140	163	-27.4	0.002912	target: 5' GUGUUGAGAGUGUGAGAA 3' :||:::|*|||:|||||* miRNA: 3' UACGGUUGUCAUACUCUA 5'	no
chr02_11042	MELO3C029418.2	PLANT ADHESION MOLECULE 1 family protein	16	39	-27.2	0.001612	target: 5' AUGUUCAGGGG-AUGAGAUU 3' |||*:||:*:|*|||||||* miRNA: 3' UAC-GGUUGUCAUACUCUA- 5'	no
chr02_11042	MELO3C000051.2	RING-type E3 ubiquitin transferase	140	163	-27.4	0.003024	target: 5' GUGUUGAGAGUGUGAGAG 3' :||:::|*|||:|||||* miRNA: 3' UACGGUUGUCAUACUCUA 5'	no
chr02_11042	MELO3C020266.2	Unknown protein	59	82	-26	0.004457	target: 5' GUGUUGGAUGAGUAUGAGGG 3' :||*:*:|:*||||||||:* miRNA: 3' UAC-GGUUG-UCAUACUCUA 5'	no
chr02_11042	MELO3C009993.2	Unknown protein	4	27	-26.2	0.009878	target: 5' UGAUGCUAGC-GAAUGGGAG 3' |*||||:|:|*|*|||:||* miRNA: 3' A-UACGGUUGUCAUACUCUA 5'	no
chr02_7874	MELO3C012119.2	Ribosomal protein L32	889	912	-31.3	0.003845	target: 5' CUCGAUCUAUCGCGGUUUA 3' ||*||||||||||::|||* miRNA: 3' GAACUAGAUAGCGUUAAA- 5'	no
chr02_8432	MELO3C005280.2	Myb/SANT-like DNA-binding domain protein	107	127	-26.8	0.007925	target: 5' ACCUUUUUCCUAUUAU 3' ||||||:|||:|:||* miRNA: 3' UGGAAAGAGGGUGAU- 5'	no
chr02_8432	MELO3C018921.2	Glutamine dumper, putative	156	176	-27.8	0.007838	target: 5' GCCUUUCUCUCACUU 3' :||||||||:||||* miRNA: 3' UGGAAAGAGGGUGAU 5'	no
chr02_8432	MELO3C017778.2	Armadillo repeat-containing protein 2	74	94	-27.4	0.00849	target: 5' ACC-UUCUCCCACUGC 3' |||*||||||||||:* miRNA: 3' UGGAAAGAGGGUGAU- 5'	no
chr02_8432	MELO3C016055.2	Glutaredoxin	82	102	-28	0.007659	target: 5' CGACCUUACUCCCAUUC 3' *:|||||*||||||:|* miRNA: 3' -UUGGAAAGAGGGUGAU 5'	no
chr02_8432	MELO3C032998.2	Unknown protein	205	225	-27.3	0.00673	target: 5' GCCUUUUCUCCCGCUGU 3' :||*||||||||:||:* miRNA: 3' UGG-AAAGAGGGUGAU- 5'	no
chr02_8432	MELO3C030614.2	Unknown protein	148	168	-25.6	0.005859	target: 5' GCCUGUCUCUCGCUC 3' :|||*||||:|:||* miRNA: 3' UGGAAAGAGGGUGAU 5'	no
chr02_8432	MELO3C015661.2	callose synthase 3						no
chr02_8432	MELO3C006867.2	ATP-dependent Clp protease ATP-binding subunit clpX						no
chr02_8432	MELO3C032887.2	Octicosapeptide/Phox/Bem1p	217	237	-25.9	0.007762	target: 5' -ACUUUCUCCCACUU 3' **||||||||||||* miRNA: 3' UGGAAAGAGGGUGAU 5'	no
chr02_8432	MELO3C021989.2	protein NUCLEAR FUSION DEFECTIVE 6, chloroplastic/mitochondrial-like isoform X2	252	272	-31.3	0.00253	target: 5' ACCUUUCUCCCACUC 3' ||||||||||||||* miRNA: 3' UGGAAAGAGGGUGAU 5'	no
chr02_8432	MELO3C028625.2	14-3-3 protein	80	100	-25.4	0.004849	target: 5' AUCUUGCUCCCACUC 3' |:|||*||||||||* miRNA: 3' UGGAAAGAGGGUGAU 5'	no
chr02_8432	MELO3C030262.2	Unknown protein	162	182	-27.3	0.007173	target: 5' GAACACUCUCUCCCACUC 3' :|||*||*|||||||||* miRNA: 3' UUUG-GAAAGAGGGUGAU 5'	no
chr02_8432	MELO3C020295.2	Unknown protein	194	214	-25.2	0.008544	target: 5' AUCUAUCUUCUACUAG 3' |:||*|||:|:||||* miRNA: 3' UGGAAAGAGGGUGAU- 5'	no
chr02_8432	MELO3C027906.2	Unknown protein	136	156	-25.2	0.005259	target: 5' AUCUAUCUUCUACUAG 3' |:||*|||:|:||||* miRNA: 3' UGGAAAGAGGGUGAU- 5'	no
chr02_8432	MELO3C003222.2	mRNA-capping enzyme						no
chr02_8432	MELO3C028195.2	14-3-3 protein	80	100	-25.4	0.004849	target: 5' AUCUUGCUCCCACUC 3' |:|||*||||||||* miRNA: 3' UGGAAAGAGGGUGAU 5'	no
chr02_8432	MELO3C019055.2	Unknown protein	78	98	-23.8	0.009356	target: 5' ACCAUGCUCCCGCUGU 3' |||*|*|||||:||:* miRNA: 3' UGGAAAGAGGGUGAU- 5'	no
chr02_8432	MELO3C000955.2	14-3-3 protein, putative	80	100	-25.4	0.004849	target: 5' AUCUUGCUCCCACUC 3' |:|||*||||||||* miRNA: 3' UGGAAAGAGGGUGAU 5'	no
chr02_8432	MELO3C034559.2	Unknown protein	245	265	-25.8	0.007933	target: 5' ACUUUUCUCCCAUUU 3' ||:|||||||||:|* miRNA: 3' UGGAAAGAGGGUGAU 5'	no
chr02_8432	MELO3C019337.2	Two-component response regulator-like APRR2	1650	1670	-33.8	0.003298	target: 5' GGCCGUUCUCCCACUC 3' ::||*||||||||||* miRNA: 3' UUGGAAAGAGGGUGAU 5'	no
chr02_8432	MELO3C015031.2	Unknown protein	41	61	-26.1	0.002448	target: 5' ACCUUUCACCCAUUAC 3' |||||||*||||:||* miRNA: 3' UGGAAAGAGGGUGAU- 5'	no
chr02_9011	MELO3C030419.2	LOW QUALITY PROTEIN: gamma-aminobutyrate transaminase POP2, mitochondrial-like	496	519	-34.4	0.000995	target: 5' UGGGGUCGUUUAUGUGAUC 3' |||:|||||*||:|:|||* miRNA: 3' ACCUCAGCACAUGCGCUA- 5'	no
chr02_9011	MELO3C023655.2	Unknown protein	235	258	-27.1	0.003918	target: 5' UGGGGGUUGAG-ACGUGA- 3' |*||:||:|*|*|||:||* miRNA: 3' A-CCUCAGCACAUGCGCUA 5'	no
chr02_9011	MELO3C033220.2	Unknown protein	85	108	-27.5	0.002985	target: 5' C-GGUGUC-UGUGCGUGAA 3' |*||*|||*|||:||:||* miRNA: 3' GACCUCAGCACAUGCGCUA 5'	no
chr02_9011	MELO3C025530.2	Casein kinase I	142	165	-26.1	0.006802	target: 5' UGGGGU-GUGUCAUGUGAUG 3' |||:||*||||*|:|:|||* miRNA: 3' ACCUCAGCACA-UGCGCUA- 5'	no
chr02_9011	MELO3C032669.2	LOW QUALITY PROTEIN: gamma-aminobutyrate transaminase POP2, mitochondrial-like	410	433	-28.4	0.007084	target: 5' UGGGCUCGUUUAUGUGAUC 3' |||:*||||*||:|:|||* miRNA: 3' ACCUCAGCACAUGCGCUA- 5'	no
chr02_9011	MELO3C029054.2	Isoflavone reductase like	33	56	-34.9	7e-05	target: 5' UGUGGA-UCGUGUACGUGGUG 3' :*||||*|||||||||:|:|* miRNA: 3' G-ACCUCAGCACAUGCGCUA- 5'	no
chr02_9011	MELO3C028645.2	Bacterial Fmu (Sun)/eukaryotic nucleolar NOL1/Nop2p	327	350	-28.6	0.004076	target: 5' AGG-GUCGUUGUAUGUGAA 3' *||*||||*||||:|:||* miRNA: 3' ACCUCAGC-ACAUGCGCUA 5'	no
chr02_9011	MELO3C028089.2	Unknown protein	72	95	-25.5	0.005604	target: 5' U-G-GCCGUGCACGCGGA 3' |*|*|*||||*|||||:* miRNA: 3' ACCUCAGCACAUGCGCUA 5'	no
chr02_9011	MELO3C004420.2	Activating signal cointegrator-related family protein	515	538	-30.5	0.009948	target: 5' UUGG-GU-GUGUGCGUGGUG 3' :|||*||*||||:||:|:|* miRNA: 3' GACCUCAGCACAUGCGCUA- 5'	no
chr02_9011	MELO3C033773.2	Unknown protein	100	123	-27	0.002298	target: 5' ----AUCGUGUACGCGAC 3' *****||||||||||||* miRNA: 3' ACCUCAGCACAUGCGCUA 5'	no
chr02_9011	MELO3C028425.2	Unknown protein	799	822	-31.1	0.004529	target: 5' UGGAG-CG-G-GCGCGGG 3' |||||*||*|*:||||:* miRNA: 3' ACCUCAGCACAUGCGCUA 5'	no
chr02_9011	MELO3C034895.2	Unknown protein	41	64	-27	0.0085	target: 5' UGGAGUUG-GAGCGUGGG 3' ||||||:|*|*:||:|:* miRNA: 3' ACCUCAGCACAUGCGCUA 5'	no
chr02_9011	MELO3C022203.2	Zinc finger, RING-type	245	268	-25.9	0.008889	target: 5' GGGAGAUGUGUUAUGCGAG 3' *||||*:|||*||:||||* miRNA: 3' ACCUCAGCAC-AUGCGCUA 5'	no
chr02_9011	MELO3C007098.2	LOB domain-containing protein 36	244	267	-31	0.002794	target: 5' UGAGAGAUCCUGUGCGUGGUU 3' ||*|||*||*|||:||:|:|* miRNA: 3' AC-CUC-AGCACAUGCGCUA- 5'	no
chr02_9011	MELO3C022611.2	Unknown protein	30	53	-28.6	0.000675	target: 5' UCGGGUCUG-GUAUGCGAC 3' |*|:|||*|*|||:||||* miRNA: 3' ACCUCAG-CACAUGCGCUA 5'	no
chr02_9011	MELO3C032158.2	Unknown protein	17	40	-26	0.004082	target: 5' -UGGGGACG-G-ACGCGGA 3' *|||:|*||*|*|||||:* miRNA: 3' GACCUCAGCACAUGCGCUA 5'	no
chr02_9011	MELO3C011669.2	Unknown protein	154	177	-25.1	0.007796	target: 5' CGGUGUCGCG-ACGCGAA 3' *||*||||*|*||||||* miRNA: 3' ACCUCAGCACAUGCGCUA 5'	no
chr02_9011	MELO3C034902.2	Ulp1 protease family, carboxy-terminal domain protein	414	437	-28.3	0.009419	target: 5' --UGGUCGUGUGCGUGGG 3' ***:|||||||:||:|:* miRNA: 3' ACCUCAGCACAUGCGCUA 5'	no
chr02_9011	MELO3C027285.2	Unknown protein	261	284	-27	0.008605	target: 5' GUGG-GUCGUCG-ACGUGGG 3' *|||*|||||*|*|||:|:* miRNA: 3' -ACCUCAGCA-CAUGCGCUA 5'	no
chr02_9011	MELO3C017548.2	GRAS family transcription factor	1292	1315	-33	0.004009	target: 5' UUGGAGUCGUUGGACGCGGC 3' :||||||||*||*|||||:* miRNA: 3' GACCUCAGC-ACAUGCGCUA 5'	no
chr02_9011	MELO3C001482.2	Unknown protein	74	97	-24.9	0.009722	target: 5' U-G-GCCGUGCACGCGGA 3' |*|*|*||||*|||||:* miRNA: 3' ACCUCAGCACAUGCGCUA 5'	no
chr02_9011	MELO3C001644.2	NBS-LRR type resistance protein	194	217	-25.8	0.009069	target: 5' -GGCGUCCGGGUGCGUGAG 3' *||*||*||*||:||:||* miRNA: 3' ACCUCA-GCACAUGCGCUA 5'	no
chr02_9011	MELO3C026144.2	Unknown protein	174	197	-26.2	0.004781	target: 5' UGCAGUUG-GUGUGUGGA 3' ||*|||:|*||::|:|:* miRNA: 3' ACCUCAGCACAUGCGCUA 5'	no
chr02_9011	MELO3C009081.2	organic cation/carnitine transporter 7	94	117	-26.8	0.004461	target: 5' UUGGAGUCCAGUCUGCGUGGA 3' *||||||*|*||*|:||:|:* miRNA: 3' -ACCUCA-G-CACAUGCGCUA 5'	no
chr02_9011	MELO3C010505.2	Unknown protein	156	179	-26.3	0.005451	target: 5' UGGAGU-G-G-ACGCGAG 3' ||||||*|*|*||||||* miRNA: 3' ACCUCAGCACAUGCGCUA 5'	no
chr02_9011	MELO3C004940.2	Unknown protein	234	257	-28.3	0.00329	target: 5' CUUGAGUUGU-UCAUGCGAUG 3' ||*||||:||*|*|:|||||* miRNA: 3' GACCUCAGCACA-UGCGCUA- 5'	no
chr02_9011	MELO3C009024.2	Unknown protein	127	150	-28.4	0.001902	target: 5' CUGGAGUCAGAUG-GUGUGGA 3' ||||||||*|*||*::|:|:* miRNA: 3' GACCUCAG-C-ACAUGCGCUA 5'	no
chr02_9011	MELO3C034412.2	Wall-associated receptor kinase-like 4	239	262	-28.1	0.006297	target: 5' UGGUGGUCGAGUACGUGGUG 3' |||*:||||*|||||:|:|* miRNA: 3' ACC-UCAGCACAUGCGCUA- 5'	no
chr02_9011	MELO3C023474.2	Hydroxycinnamoyl-CoA shikimate/quinate hydroxycinnamoyltransferase	290	313	-30.1	0.00237	target: 5' CUGGACGGUUGAG-ACGCGAUG 3' |||||*|*|:|*|*|||||||* miRNA: 3' GACCU-C-AGCACAUGCGCUA- 5'	no
chr02_9011	MELO3C001707.2	Unknown protein	230	253	-28.7	0.004763	target: 5' AUGGGGCUCGGGUGGCGCGGG 3' *|||:|*|||*||*:||||:* miRNA: 3' GACCUC-AGCACA-UGCGCUA 5'	no
chr02_9011	MELO3C032831.2	Unknown protein	243	266	-26.6	0.009299	target: 5' UGUAGUC-UGUAUGUGGUG 3' ||*||||*||||:|:|:|* miRNA: 3' ACCUCAGCACAUGCGCUA- 5'	no
chr02_9011	MELO3C032470.2	Unknown protein	93	116	-27.1	0.001551	target: 5' ---UGUCGUGUGCGUGGG 3' ****|||||||:||:|:* miRNA: 3' ACCUCAGCACAUGCGCUA 5'	no
chr02_9011	MELO3C023005.2	Unknown protein	9	32	-26.4	0.006698	target: 5' C-GGAG-C-UGCAUGCGAA 3' |*||||*|*||*|:||||* miRNA: 3' GACCUCAGCACAUGCGCUA 5'	no
chr02_9011	MELO3C006995.2	DNA helicase	600	623	-35	0.00351	target: 5' AGGAGUGGUG-ACGCGGA 3' *|||||*|||*|||||:* miRNA: 3' ACCUCAGCACAUGCGCUA 5'	no
chr02_9011	MELO3C003733.2	ribonuclease P protein subunit p25-like protein isoform X1	1016	1039	-31	0.006227	target: 5' UGUGGG-CGUGGACGUGGA 3' ||*|:|*||||*|||:|:* miRNA: 3' AC-CUCAGCACAUGCGCUA 5'	no
chr02_9011	MELO3C031983.2	Unknown protein	25	48	-24.2	0.009	target: 5' UGGGAUU-UGCAUGCGAC 3' |||:*|:*||*|:||||* miRNA: 3' ACCUCAGCACAUGCGCUA 5'	no
chr02_9011	MELO3C025388.2	DUF3511 domain protein	40	63	-26.6	0.007831	target: 5' UGGAAGUCAUGGACGUGAG 3' |||*||||*||*|||:||* miRNA: 3' ACC-UCAGCACAUGCGCUA 5'	no
chr02_9011	MELO3C005784.2	DUF538 family protein	218	241	-28.2	0.005907	target: 5' CUCGCGGGUCGCGUAUGCGAC 3' ||*|*|:||||*|||:||||* miRNA: 3' GA-C-CUCAGCACAUGCGCUA 5'	no
chr02_9011	MELO3C034126.2	Unknown protein	185	208	-28.3	0.001312	target: 5' GGGAGUGGGGCGCGCGAG 3' *|||||*|*|*:|||||* miRNA: 3' ACCUCAGCACAUGCGCUA 5'	no
chr02_9011	MELO3C000969.2	NBS-LRR type resistance protein	200	223	-32.2	0.000332	target: 5' CAGGGCGUCGGUGGACGCGGUG 3' |*||:*||||*||*|||||:|* miRNA: 3' GACCU-CAGC-ACAUGCGCUA- 5'	no
chr02_9011	MELO3C009214.2	Unknown protein	88	111	-25.8	0.005448	target: 5' GGGAGUUCGUG-GCGUGGC 3' *||||*|||||*:||:|:* miRNA: 3' ACCUC-AGCACAUGCGCUA 5'	no
chr02_9011	MELO3C025187.2	Unknown protein	116	139	-30.5	0.000398	target: 5' UGGAGGCGCGGGCGUGGA 3' |||||*||*|*:||:|:* miRNA: 3' ACCUCAGCACAUGCGCUA 5'	no
chr02_9011	MELO3C020124.2	Unknown protein	106	129	-25.7	0.007372	target: 5' UGCGGUCAGAUGUAUGUGGG 3' ||*:|||*|*||||:|:|:* miRNA: 3' ACCUCAG-C-ACAUGCGCUA 5'	no
chr02_9011	MELO3C001351.2	NBS-LRR type resistance protein	176	199	-27.4	0.00486	target: 5' CAGGGCGUCGGCGGACGCGGUG 3' |*||:*|||*|*|*|||||:|* miRNA: 3' GACCU-CAG-CACAUGCGCUA- 5'	no
chr02_9011	MELO3C023553.2	BnaAnng09680D protein	117	140	-29.1	0.002997	target: 5' UGGAAGUUGGGUACGUGAA 3' |||*|||:|*|||||:||* miRNA: 3' ACC-UCAGCACAUGCGCUA 5'	no
chr02_9011	MELO3C035594.2	lactation elevated protein 1	883	906	-29.4	0.009274	target: 5' UGGUGGUGUGUAUGUGAA 3' |||*|*:|||||:|:||* miRNA: 3' ACCUCAGCACAUGCGCUA 5'	no
chr02_9011	MELO3C027816.2	B1159F04.10 protein	93	116	-28.3	0.00082	target: 5' --UGGUCGUGUGCGUGGG 3' ***:|||||||:||:|:* miRNA: 3' ACCUCAGCACAUGCGCUA 5'	no
chr02_9011	MELO3C028230.2	Unknown protein	72	95	-24.9	0.008001	target: 5' U-G-GCCGUGCACGCGGA 3' |*|*|*||||*|||||:* miRNA: 3' ACCUCAGCACAUGCGCUA 5'	no
chr02_9011	MELO3C023849.2	CHD3-type chromatin-remodeling factor PICKLE	103	126	-29.7	0.001514	target: 5' UGGAGUUAUGUACGUGGG 3' ||||||:*||||||:|:* miRNA: 3' ACCUCAGCACAUGCGCUA 5'	no
chr02_9011	MELO3C031459.2	Unknown protein	141	164	-26.5	0.007165	target: 5' ---CGUGGUGUACGCGAUU 3' ****||*|||||||||||* miRNA: 3' ACCUCAGCACAUGCGCUA- 5'	no
chr02_9011	MELO3C028341.2	Unknown protein	97	120	-27.7	0.0007	target: 5' CU-G-GCCGUGCACGCGGA 3' ||*|*|*||||*|||||:* miRNA: 3' GACCUCAGCACAUGCGCUA 5'	no
chr02_9011	MELO3C017312.2	VQ motif-containing protein, putative	644	667	-30.8	0.003283	target: 5' UGGAGUUCUUGUGCGCGAA 3' |||||*||*|||:|||||* miRNA: 3' ACCUC-AGCACAUGCGCUA 5'	no
chr02_9011	MELO3C025703.2	Calmodulin-binding transcription activator 3	394	417	-29.3	0.002928	target: 5' CUGGGGAUGGUG-GCGCGGUU 3' ||||:|*|*|||*:||||:|* miRNA: 3' GACCUC-AGCACAUGCGCUA- 5'	no
chr02_9011	MELO3C028194.2	Unknown protein	11	34	-24.9	0.007698	target: 5' U-G-GCCGUGCACGCGGA 3' |*|*|*||||*|||||:* miRNA: 3' ACCUCAGCACAUGCGCUA 5'	no
chr02_9011	MELO3C020589.2	17.5 kDa class I heat shock protein	517	540	-28.5	0.009916	target: 5' UCGGAGU-G-G-ACGCGAUG 3' :*|||||*|*|*|||||||* miRNA: 3' GACCUCAGCACAUGCGCUA- 5'	no
chr02_9011	MELO3C035407.2	Unknown protein	76	99	-28.3	0.004625	target: 5' --UGGUCGUGUGCGUGGG 3' ***:|||||||:||:|:* miRNA: 3' ACCUCAGCACAUGCGCUA 5'	no
chr02_9011	MELO3C005279.2	Unknown protein	45	68	-28.8	0.000575	target: 5' UGGGUUCGUGGAUAUGUGAC 3' |||:*||||*|*||:|:||* miRNA: 3' ACCUCAGCA-C-AUGCGCUA 5'	no
chr02_9360	MELO3C019983.2	Wound-responsive family protein	898	921	-30.2	0.006857	target: 5' AUGAGAUCGUAUUGGUGGAU 3' *|||||||:*||||||::|* miRNA: 3' AACUCUAGU-UAACCAUUU- 5'	no
chr02_9360	MELO3C014285.2	DNA-directed RNA polymerase III subunit RPC9-like	553	576	-30.3	0.00873	target: 5' GAUGGGGUCGA-UGGUGGAA 3' |*||:|:||:|*||||::|* miRNA: 3' CAACUCUAGUUAACCAUUU- 5'	no
chr02_9360	MELO3C022481.2	Unknown protein	106	129	-24.8	0.009221	target: 5' AUUGAG-UUGAUUGGUGAC 3' *|||||*|::||||||:|* miRNA: 3' CAACUCUAGUUAACCAUUU 5'	no
chr02_9360	MELO3C033220.2	Unknown protein	203	226	-31.5	0.0003	target: 5' GUUGGGAUCUG-UGGUGGAG 3' ||||:||||*:*||||::|* miRNA: 3' CAACUCUAGUUAACCAUUU- 5'	no
chr02_9360	MELO3C034960.2	Unknown protein	106	129	-25.8	0.005448	target: 5' AUUGAG-UUGAUUGGUGAAG 3' *|||||*|::||||||:||* miRNA: 3' CAACUCUAGUUAACCAUUU- 5'	no
chr02_9360	MELO3C028075.2	O-methyltransferase	111	134	-28.8	0.001763	target: 5' UUG-GAUCG-UUGGUAGAU 3' |||*||||:*||||||:|* miRNA: 3' AACUCUAGUUAACCAUUU- 5'	no
chr02_9360	MELO3C027518.2	protein Ycf2-like	193	216	-25.4	0.008065	target: 5' G-UGAGA-CAG-UGGUAGAU 3' |*|||||*||:*|||||:|* miRNA: 3' CAACUCUAGUUAACCAUUU- 5'	no
chr03_11134	MELO3C028652.2	Protein DETOXIFICATION	341	364	-27.6	0.009067	target: 5' GGUUGGAUUGCCUUUGGGUG 3' |:||*:*|:|||||:||:|* miRNA: 3' CUAA-U-AGCGGAAGCCUAA 5'	no
chr03_11820	MELO3C010498.2	aspartic proteinase Asp1-like						no
chr03_11820	MELO3C023855.2	Unknown protein	233	254	-28.5	0.004063	target: 5' GCAUAGCGGAGUGGAUAU 3' *||:|:*|:|:||:|||* miRNA: 3' GGUGUUUCUUUACUUAU- 5'	no
chr03_11820	MELO3C026646.2	zinc finger CCCH domain-containing protein 34-like isoform X1						no
chr03_11820	MELO3C021117.2	Unknown protein	123	144	-25.3	0.005286	target: 5' UGAUAAGGAAAUGGAUGG 3' :*|:||:||||||:||:* miRNA: 3' G-UGUUUCUUUACUUAU- 5'	no
chr03_11820	MELO3C006879.2	Unknown protein	100	121	-24.6	0.005811	target: 5' UGAUAAGGAAAUGGAUGG 3' :*|:||:||||||:||:* miRNA: 3' G-UGUUUCUUUACUUAU- 5'	no
chr03_11820	MELO3C013696.2	MAU2 chromatid cohesion factor like						no
chr03_11820	MELO3C011360.2	F-box family protein	838	859	-31.4	0.003582	target: 5' CGGCGAGGGAUGUGGAUGG 3' |*:|:|:|:|*:||:||:* miRNA: 3' GGUGUUUCUU-UACUUAU- 5'	no
chr03_11820	MELO3C030934.2	BnaC05g27570D protein	1296	1317	-33	0.004699	target: 5' CGCAAAGGAGUGGAUU 3' |:|||||:|:||:||* miRNA: 3' GUGUUUCUUUACUUAU 5'	no
chr03_11820	MELO3C024173.2	Ankyrin repeat domain-containing protein 2						no
chr03_11820	MELO3C010829.2	Clavata3/ESR (CLE) gene family member MtCLE20	551	572	-29.1	0.004859	target: 5' CUACAAUGGGAUGAGUU 3' |:||||*|::||||:|* miRNA: 3' GGUGUUUCUUUACUUAU 5'	no
chr03_11820	MELO3C034863.2	Unknown protein	107	128	-27.9	0.000861	target: 5' UAAUAAGGAAAUGGAUGA 3' :*|:||:||||||:||:* miRNA: 3' G-UGUUUCUUUACUUAU- 5'	no
chr04_15683	MELO3C022861.2	Glucan endo-1,3-beta-glucosidase	439	460	-31.5	0.008956	target: 5' CAGAUUCUGGGGAUUGG 3' ||:||||::||||::|* miRNA: 3' GUUUAAGGUCCCUGGC- 5'	no
chr04_15683	MELO3C029156.2	Myb/SANT-like DNA-binding domain protein	325	346	-28.4	0.008527	target: 5' CGAAAUGCGGGGACCA 3' |:||*|*|:||||||* miRNA: 3' GUUUAAGGUCCCUGGC 5'	no
chr04_15683	MELO3C028419.2	Unknown protein	61	82	-23.2	0.008167	target: 5' UAGAUUGCUUGGGACCGA 3' :|:|||*|:*|||||||* miRNA: 3' GUUUAA-GGUCCCUGGC- 5'	no
chr04_15683	MELO3C016753.2	Coenzyme Q-binding protein	732	753	-30	0.009961	target: 5' CCAGUUCCAGGGACUU 3' |*|:||||||||||:* miRNA: 3' GUUUAAGGUCCCUGGC 5'	no
chr04_15683	MELO3C018373.2	sister chromatid cohesion 1 protein 1						no
chr04_15683	MELO3C029623.2	Myb/SANT-like DNA-binding domain protein	168	189	-24.8	0.009098	target: 5' CGAAAUGUGGGGGCCA 3' |:||*|*::|||:||* miRNA: 3' GUUUAAGGUCCCUGGC 5'	no
chr04_15683	MELO3C024916.2	Agenet domain-containing protein / bromo-adjacent domain-containing protein, putative	414	435	-31.9	0.009875	target: 5' GGAAUUCCAAGGGACUU 3' *:|||||||*|||||:* miRNA: 3' GUUUAAGGU-CCCUGGC 5'	no
chr04_15683	MELO3C032497.2	Unknown protein	790	811	-31.4	0.007262	target: 5' GGGGAUUCC-GGGGCUGA 3' :*::|||||*|||:|:|* miRNA: 3' UGUUUAAGGUCCCUGGC- 5'	no
chr04_15683	MELO3C035645.2	UPF0057 membrane protein At4g30660	259	280	-30.2	0.001627	target: 5' CUACGUUCCAGGGAUCA 3' |*|*:|||||||||:|* miRNA: 3' G-UUUAAGGUCCCUGGC 5'	no
chr04_15683	MELO3C016797.2	Unknown protein	58	79	-29	0.003002	target: 5' CAAGAUUUCUAGGGAUUGG 3' |*|:|*|||:|||||::|* miRNA: 3' G-UUU-AAGGUCCCUGGC- 5'	no
chr04_15683	MELO3C014990.2	glycoprotein 3-alpha-L-fucosyltransferase A-like	562	583	-29.2	0.008651	target: 5' CGUAUUCUAGGGACUU 3' |:*||||:||||||:* miRNA: 3' GUUUAAGGUCCCUGGC 5'	no
chr04_15683	MELO3C001220.2	Unknown protein	323	344	-27.1	0.009658	target: 5' -----CCCAGGGACCGG 3' ******||||||||||* miRNA: 3' GUUUAAGGUCCCUGGC- 5'	no
chr04_15683	MELO3C022952.2	Unknown protein	45	66	-25.9	0.003206	target: 5' CGAUUGUGGGGGACCGG 3' |:|*|*:*:|||||||* miRNA: 3' GUUUAAGGUCCCUGGC- 5'	no
chr04_15683	MELO3C033290.2	8-amino-7-oxononanoate synthase isoform X2	199	220	-29.2	0.007356	target: 5' GGGGAUUCU-GGGGCUGA 3' :*::||||:*|||:|:|* miRNA: 3' UGUUUAAGGUCCCUGGC- 5'	no
chr04_15683	MELO3C029969.2	Unknown protein	100	121	-28.8	0.001611	target: 5' AGGGAUUUC-GGGGCUGA 3' |*::|||:|*|||:|:|* miRNA: 3' UGUUUAAGGUCCCUGGC- 5'	no
chr04_15683	MELO3C014589.2	Protoheme IX farnesyltransferase	395	416	-29.3	0.007944	target: 5' -AGAUUCCAGGGACUC 3' *|:|||||||||||:* miRNA: 3' GUUUAAGGUCCCUGGC 5'	no
chr04_15683	MELO3C017275.2	Unknown protein	7	28	-26	0.004714	target: 5' C-GAUCCCAGGGAUUGG 3' |*:||*|||||||::|* miRNA: 3' GUUUAAGGUCCCUGGC- 5'	no
chr04_15683	MELO3C005822.2	PLAT domain-containing protein 1	112	133	-27.7	0.008002	target: 5' C-GAUUCAAGGGGCCA 3' |*:||||*||||:||* miRNA: 3' GUUUAAGGUCCCUGGC 5'	no
chr04_15683	MELO3C010915.2	Hexosyltransferase	879	900	-31.3	0.005633	target: 5' CAAUUUCCGGGGACUGU 3' |||*||||:|||||:|* miRNA: 3' GUUUAAGGUCCCUGGC- 5'	no
chr04_15683	MELO3C024031.2	alanine--tRNA ligase-like	370	391	-30.4	0.00835	target: 5' ACCAAUGCCAGGGGCCGG 3' ||*|||*||||||:|||* miRNA: 3' UGUUUAAGGUCCCUGGC- 5'	no
chr04_15683	MELO3C035114.2	Unknown protein	292	313	-29.9	0.001795	target: 5' GGGGAUUCC-GGGGCUA 3' :*::|||||*|||:|:* miRNA: 3' UGUUUAAGGUCCCUGGC 5'	no
chr04_15683	MELO3C005510.2	Paired amphipathic helix protein Sin3-like 1	113	134	-29.3	0.003429	target: 5' A-AGAUUACGGGGACCGA 3' |*|:|||*|:|||||||* miRNA: 3' UGUUUAAGGUCCCUGGC- 5'	no
chr04_15683	MELO3C026040.2	Myb/SANT-like DNA-binding domain protein	87	108	-27	0.005325	target: 5' AGAAAUGCGGGGACCA 3' *:||*|*|:||||||* miRNA: 3' GUUUAAGGUCCCUGGC 5'	no
chr04_15683	MELO3C002797.2	Expansin	172	193	-27.7	0.003829	target: 5' AGGAA-UUGGGGGGCCA 3' |*:||*|:*:|||:||* miRNA: 3' UGUUUAAGGUCCCUGGC 5'	no
chr04_15683	MELO3C023839.2	Protein upstream of flc	927	948	-30.3	0.008026	target: 5' CGGAUUUGAGGGAUCGG 3' |::|||:*|||||:||* miRNA: 3' GUUUAAGGUCCCUGGC- 5'	no
chr04_15683	MELO3C007263.2	Protein E6	882	903	-31.7	0.004779	target: 5' CAGA-UCCAGGGGCUA 3' ||:|*|||||||:|:* miRNA: 3' GUUUAAGGUCCCUGGC 5'	no
chr04_15683	MELO3C002585.2	Epoxide hydrolase 2	178	199	-28.3	0.002868	target: 5' AAAAUUCCAGGGAUUGG 3' *||||||||||||::|* miRNA: 3' GUUUAAGGUCCCUGGC- 5'	no
chr04_15683	MELO3C035044.2	Unknown protein	160	181	-27.6	0.009216	target: 5' GGGGAUUCU-GGGACUGA 3' :*::||||:*|||||:|* miRNA: 3' UGUUUAAGGUCCCUGGC- 5'	no
chr04_15683	MELO3C012430.2	Alpha/beta hydrolase family protein	1583	1604	-32.1	0.009324	target: 5' CCAAUUCCAGGGGCCU 3' |*||||||||||:||* miRNA: 3' GUUUAAGGUCCCUGGC 5'	no
chr04_15683	MELO3C018234.2	BnaA05g24030D protein	398	419	-28.7	0.005008	target: 5' CAAAUUUCUGGGAUUU 3' ||||||:|*||||::* miRNA: 3' GUUUAAGGUCCCUGGC 5'	no
chr04_15683	MELO3C035139.2	Unknown protein	169	190	-28.5	0.009125	target: 5' GGGGAUUUC-GGGGCUGA 3' :*::|||:|*|||:|:|* miRNA: 3' UGUUUAAGGUCCCUGGC- 5'	no
chr04_15683	MELO3C019413.2	Transmembrane protein, putative	121	142	-27.9	0.0054	target: 5' UCAAGCUCCAGGGAUCU 3' *|||:*||||||||:|* miRNA: 3' -GUUUAAGGUCCCUGGC 5'	no
chr04_15683	MELO3C029772.2	Unknown protein	85	106	-26	0.008913	target: 5' ----GUUCAGGGACCGA 3' *****|:|||||||||* miRNA: 3' GUUUAAGGUCCCUGGC- 5'	no
chr04_15894	MELO3C032046.2	MLO-like protein 4 isoform X3	122	143	-27.8	0.001675	target: 5' CGUCCAUUGGUUUUGAA 3' |:||||:::|||||||* miRNA: 3' GUAGGUGGUCAAAACU- 5'	no
chr04_15894	MELO3C034046.2	Unknown protein	147	168	-25.6	0.005673	target: 5' --GCCACCGGUUUUGAC 3' ***|||||:|||||||* miRNA: 3' GUAGGUGGUCAAAACU- 5'	no
chr04_15894	MELO3C024495.2	Cytochrome P450	1309	1330	-33.2	0.007708	target: 5' CAUCCACCGGUUUUGAU 3' ||||||||:|||||||* miRNA: 3' GUAGGUGGUCAAAACU- 5'	no
chr04_15894	MELO3C033341.2	Unknown protein	192	213	-25.3	0.009855	target: 5' CA-CCGCCGGUUUUGC 3' ||*||:||:||||||* miRNA: 3' GUAGGUGGUCAAAACU 5'	no
chr04_15894	MELO3C031010.2	Unknown protein	131	152	-30.6	0.001632	target: 5' CAUCUACCGGUUUUGGA 3' ||||:|||:||||||:* miRNA: 3' GUAGGUGGUCAAAACU- 5'	no
chr04_15894	MELO3C016916.2	Receptor protein kinase						no
chr04_15894	MELO3C026996.2	solute carrier family 35 member F5 isoform X1						no
chr04_15894	MELO3C006711.2	Universal stress protein A						no
chr04_15894	MELO3C030171.2	Unknown protein	81	102	-28.9	0.002592	target: 5' CGUCCAUUAGUUUUGAU 3' |:||||::||||||||* miRNA: 3' GUAGGUGGUCAAAACU- 5'	no
chr04_15894	MELO3C005077.2	Cysteine--tRNA ligase						no
chr04_15919	MELO3C032717.2	Retrotransposon gag protein						no
chr04_15939	MELO3C033483.2	LOW QUALITY PROTEIN: gamma-aminobutyrate transaminase POP2, mitochondrial-like	479	499	-35.4	0.000185	target: 5' GUCAACCCACCAAAUGC 3' |:|||||*||||||:|* miRNA: 3' CGGUUGGAUGGUUUGC- 5'	no
chr04_15939	MELO3C035493.2	LOW QUALITY PROTEIN: gamma-aminobutyrate transaminase POP2, mitochondrial-like	706	726	-39.9	8.2e-05	target: 5' GCCAACCCACCAAACGC 3' |||||||*||||||||* miRNA: 3' CGGUUGGAUGGUUUGC- 5'	no
chr04_15939	MELO3C028780.2	NBS-LRR type resistance protein	619	639	-33.4	0.001011	target: 5' GCCAACCCACCAAACA 3' |||||||*|||||||* miRNA: 3' CGGUUGGAUGGUUUGC 5'	no
chr04_15939	MELO3C005571.2	Cytochrome P450 family protein	1606	1626	-32.4	0.005343	target: 5' GCCG-CACUGCCCAAGCGA 3' |||:*|*||:*||||:||* miRNA: 3' CGGUUG-GAU-GGUUUGC- 5'	no
chr04_15939	MELO3C032137.2	LOW QUALITY PROTEIN: gamma-aminobutyrate transaminase POP2, mitochondrial-like	505	525	-36.5	7.5e-05	target: 5' GCCAGCCCAUCAAACA 3' ||||:||*|:|||||* miRNA: 3' CGGUUGGAUGGUUUGC 5'	no
chr04_15939	MELO3C032140.2	LOW QUALITY PROTEIN: gamma-aminobutyrate transaminase POP2, mitochondrial-like	523	543	-39.9	7.3e-05	target: 5' GCCAACCCACCAAACGC 3' |||||||*||||||||* miRNA: 3' CGGUUGGAUGGUUUGC- 5'	no
chr04_15939	MELO3C005647.2	Methyl-cpg-binding domain-containing protein 13	695	715	-28.7	0.008246	target: 5' UGAGCCUACCAAGCU 3' :*|:||||||||:|* miRNA: 3' GGUUGGAUGGUUUGC 5'	no
chr04_15939	MELO3C028549.2	Ribosomal protein S1	66	86	-30.1	0.002175	target: 5' CCAAUCAACCGAGCC 3' ||||:|*|||:|:|* miRNA: 3' GGUUGGAUGGUUUGC 5'	no
chr04_15939	MELO3C029640.2	Unknown protein	31	51	-26.3	0.007648	target: 5' CCAACUUUCCAAACU 3' |||||:|*||||||* miRNA: 3' GGUUGGAUGGUUUGC 5'	no
chr04_15939	MELO3C030873.2	LOW QUALITY PROTEIN: gamma-aminobutyrate transaminase POP2, mitochondrial-like	289	309	-39.9	8e-06	target: 5' GCCAACCCACCAAACGC 3' |||||||*||||||||* miRNA: 3' CGGUUGGAUGGUUUGC- 5'	no
chr04_15939	MELO3C030230.2	LOW QUALITY PROTEIN: gamma-aminobutyrate transaminase POP2, mitochondrial-like	357	377	-35.3	0.000143	target: 5' CCAACCCACCAAACU 3' ||||||*|||||||* miRNA: 3' GGUUGGAUGGUUUGC 5'	no
chr04_15939	MELO3C033661.2	LOW QUALITY PROTEIN: gamma-aminobutyrate transaminase POP2, mitochondrial-like	487	507	-39.9	7.7e-05	target: 5' GCCAACCCACCAAACGC 3' |||||||*||||||||* miRNA: 3' CGGUUGGAUGGUUUGC- 5'	no
chr04_15939	MELO3C034455.2	LOW QUALITY PROTEIN: gamma-aminobutyrate transaminase POP2, mitochondrial-like	460	480	-34.2	0.001271	target: 5' GCCAACCCACCAAACGC 3' |||||||*||||||||* miRNA: 3' CGGUUGGAUGGUUUGC- 5'	no
chr04_15939	MELO3C028986.2	LOW QUALITY PROTEIN: gamma-aminobutyrate transaminase POP2, mitochondrial-like	289	309	-39.9	4e-05	target: 5' GCCAACCCACCAAACGC 3' |||||||*||||||||* miRNA: 3' CGGUUGGAUGGUUUGC- 5'	no
chr04_15939	MELO3C031765.2	LOW QUALITY PROTEIN: gamma-aminobutyrate transaminase POP2, mitochondrial-like	498	518	-38.4	0.000126	target: 5' GCCAACCCACCAAAUGC 3' |||||||*||||||:|* miRNA: 3' CGGUUGGAUGGUUUGC- 5'	no
chr04_15939	MELO3C027560.2	LOW QUALITY PROTEIN: gamma-aminobutyrate transaminase POP2, mitochondrial-like	325	345	-39.1	8.5e-05	target: 5' GCCAACCCACCAAACA 3' |||||||*|||||||* miRNA: 3' CGGUUGGAUGGUUUGC 5'	no
chr04_15939	MELO3C034774.2	Unknown protein	25	45	-30.5	0.000545	target: 5' CCGACCAGCCAAACGC 3' ||:|||*:|||||||* miRNA: 3' GGUUGGAUGGUUUGC- 5'	no
chr04_15939	MELO3C029976.2	kinesin-related protein 4 isoform X1	78	98	-26.7	0.003216	target: 5' GUCGGCCU-CCAGGCC 3' |:|::|||*|||::|* miRNA: 3' CGGUUGGAUGGUUUGC 5'	no
chr04_15939	MELO3C028968.2	LOW QUALITY PROTEIN: gamma-aminobutyrate transaminase POP2, mitochondrial-like	376	396	-37.9	4.2e-05	target: 5' GUCAACCCACCAAACGA 3' |:|||||*||||||||* miRNA: 3' CGGUUGGAUGGUUUGC- 5'	no
chr04_15939	MELO3C034470.2	LOW QUALITY PROTEIN: gamma-aminobutyrate transaminase POP2, mitochondrial-like	700	720	-35.5	0.000839	target: 5' GCCAAUCCACCAAAUGC 3' |||||:|*||||||:|* miRNA: 3' CGGUUGGAUGGUUUGC- 5'	no
chr04_15939	MELO3C031295.2	Unknown protein	32	52	-25.9	0.002542	target: 5' CGGA-CGGCCGGACGG 3' |*:|*|*:||::|||* miRNA: 3' GGUUGGAUGGUUUGC- 5'	no
chr04_15939	MELO3C032099.2	LOW QUALITY PROTEIN: gamma-aminobutyrate transaminase POP2, mitochondrial-like	97	117	-32.4	0.000628	target: 5' GCCAACCCACCAAAUGC 3' |||||||*||||||:|* miRNA: 3' CGGUUGGAUGGUUUGC- 5'	no
chr04_15939	MELO3C010938.2	Erythronate-4-phosphate dehydrogenase family protein	1535	1555	-33.8	0.002486	target: 5' -CCGUACCUACCGAGCGA 3' *||:*|||||||:|:||* miRNA: 3' CGGU-UGGAUGGUUUGC- 5'	no
chr04_15939	MELO3C006881.2	DNA-directed RNA polymerases II, IV and V subunit 6A	762	782	-31.5	0.003361	target: 5' GCU-ACCUGCCAGAUGG 3' ||:*||||:|||:|:|* miRNA: 3' CGGUUGGAUGGUUUGC- 5'	no
chr04_15939	MELO3C029986.2	LOW QUALITY PROTEIN: gamma-aminobutyrate transaminase POP2, mitochondrial-like	519	539	-38.2	3.7e-05	target: 5' GCCAACCCACCAAACC 3' |||||||*|||||||* miRNA: 3' CGGUUGGAUGGUUUGC 5'	no
chr04_15939	MELO3C032812.2	LOW QUALITY PROTEIN: gamma-aminobutyrate transaminase POP2, mitochondrial-like	373	393	-38.3	2.5e-05	target: 5' GCCAACCCACCAAAUGU 3' |||||||*||||||:|* miRNA: 3' CGGUUGGAUGGUUUGC- 5'	no
chr04_15939	MELO3C026141.2	ADP-ribosylation factor-like	103	123	-28.1	0.009135	target: 5' GCUCACCCAUCCCAAACGU 3' ||*||*||*|*|||||||* miRNA: 3' CG-GUUGG-AUGGUUUGC- 5'	no
chr04_15939	MELO3C028413.2	LOW QUALITY PROTEIN: gamma-aminobutyrate transaminase POP2, mitochondrial-like	592	612	-39.9	1.7e-05	target: 5' GCCAACCCACCAAACGC 3' |||||||*||||||||* miRNA: 3' CGGUUGGAUGGUUUGC- 5'	no
chr04_15939	MELO3C028397.2	Unknown protein	52	72	-25.9	0.001661	target: 5' CCGCGCCUGCCCAAGCC 3' ||:*:|||:*||||:|* miRNA: 3' GGU-UGGAU-GGUUUGC 5'	no
chr04_15939	MELO3C029846.2	Unknown protein	475	495	-33.1	0.000542	target: 5' -CAACCUGCCAAACA 3' *||||||:||||||* miRNA: 3' GGUUGGAUGGUUUGC 5'	no
chr04_15939	MELO3C031952.2	LOW QUALITY PROTEIN: gamma-aminobutyrate transaminase POP2, mitochondrial-like	602	622	-35.7	0.000158	target: 5' GCCAACCCAUCAAAUGU 3' |||||||*|:||||:|* miRNA: 3' CGGUUGGAUGGUUUGC- 5'	no
chr04_15939	MELO3C028034.2	LOW QUALITY PROTEIN: gamma-aminobutyrate transaminase POP2, mitochondrial-like	199	219	-39.9	3e-06	target: 5' GCCAACCCACCAAACGC 3' |||||||*||||||||* miRNA: 3' CGGUUGGAUGGUUUGC- 5'	no
chr04_15939	MELO3C012658.2	folate-biopterin transporter 1, chloroplastic	2036	2056	-32	0.008539	target: 5' CCAAGUUGCCAGGCA 3' ||||*:|:|||::|* miRNA: 3' GGUUGGAUGGUUUGC 5'	no
chr04_15939	MELO3C020469.2	Unknown protein	248	268	-26.5	0.008973	target: 5' UGCUCAGCUUGUCGGACGA 3' |||*||:|:|::|::|||* miRNA: 3' ACG-GUUGGAUGGUUUGC- 5'	no
chr04_15939	MELO3C027610.2	LOW QUALITY PROTEIN: gamma-aminobutyrate transaminase POP2, mitochondrial-like	457	477	-30.7	0.001783	target: 5' ACCAACUCACCAAACA 3' *|||||:*|||||||* miRNA: 3' CGGUUGGAUGGUUUGC 5'	no
chr04_15939	MELO3C033453.2	LOW QUALITY PROTEIN: gamma-aminobutyrate transaminase POP2, mitochondrial-like	820	840	-36.7	0.000197	target: 5' GUCAACCCACCAAACA 3' |:|||||*|||||||* miRNA: 3' CGGUUGGAUGGUUUGC 5'	no
chr04_15939	MELO3C029884.2	PHD finger alfin-like protein	27	47	-30.8	0.001763	target: 5' UCAACUUGCCAAACGU 3' :||||:|:|||||||* miRNA: 3' GGUUGGAUGGUUUGC- 5'	no
chr04_15939	MELO3C003796.2	LOW QUALITY PROTEIN: gamma-aminobutyrate transaminase POP2, mitochondrial-like	649	669	-38.3	0.000127	target: 5' GCCAACCCACCAAAUGU 3' |||||||*||||||:|* miRNA: 3' CGGUUGGAUGGUUUGC- 5'	no
chr04_15939	MELO3C031469.2	LOW QUALITY PROTEIN: gamma-aminobutyrate transaminase POP2, mitochondrial-like	433	453	-39.1	7.1e-05	target: 5' GCCAACCCACCAAACA 3' |||||||*|||||||* miRNA: 3' CGGUUGGAUGGUUUGC 5'	no
chr04_15939	MELO3C031940.2	LOW QUALITY PROTEIN: gamma-aminobutyrate transaminase POP2, mitochondrial-like	223	243	-39.9	2e-06	target: 5' GCCAACCCACCAAACGC 3' |||||||*||||||||* miRNA: 3' CGGUUGGAUGGUUUGC- 5'	no
chr04_15939	MELO3C008413.2	Acyl-[acyl-carrier-protein] desaturase	462	482	-31	0.006697	target: 5' CCGACUUAUCAGACGA 3' ||:||:||:||:|||* miRNA: 3' GGUUGGAUGGUUUGC- 5'	no
chr04_15939	MELO3C032280.2	Unknown protein	50	70	-26.5	0.003388	target: 5' CCAAGCUAUCAAGCU 3' ||||*|||:|||:|* miRNA: 3' GGUUGGAUGGUUUGC 5'	no
chr04_15939	MELO3C033983.2	LOW QUALITY PROTEIN: gamma-aminobutyrate transaminase POP2, mitochondrial-like	682	702	-39.9	4e-05	target: 5' GCCAACCCACCAAACGC 3' |||||||*||||||||* miRNA: 3' CGGUUGGAUGGUUUGC- 5'	no
chr04_15939	MELO3C034435.2	LOW QUALITY PROTEIN: gamma-aminobutyrate transaminase POP2, mitochondrial-like	484	504	-40.2	2.9e-05	target: 5' GCCAACCCACCAAACGC 3' |||||||*||||||||* miRNA: 3' CGGUUGGAUGGUUUGC- 5'	no
chr04_15939	MELO3C029715.2	LOW QUALITY PROTEIN: gamma-aminobutyrate transaminase POP2, mitochondrial-like	496	516	-39.9	6.4e-05	target: 5' GCCAACCCACCAAACGC 3' |||||||*||||||||* miRNA: 3' CGGUUGGAUGGUUUGC- 5'	no
chr04_15939	MELO3C029099.2	LOW QUALITY PROTEIN: gamma-aminobutyrate transaminase POP2, mitochondrial-like	520	540	-39.9	1.3e-05	target: 5' GCCAACCCACCAAACGC 3' |||||||*||||||||* miRNA: 3' CGGUUGGAUGGUUUGC- 5'	no
chr04_15939	MELO3C035008.2	LOW QUALITY PROTEIN: gamma-aminobutyrate transaminase POP2, mitochondrial-like	589	609	-39.9	5e-05	target: 5' GCCAACCCACCAAACGC 3' |||||||*||||||||* miRNA: 3' CGGUUGGAUGGUUUGC- 5'	no
chr04_15939	MELO3C032712.2	LOW QUALITY PROTEIN: gamma-aminobutyrate transaminase POP2, mitochondrial-like	1121	1141	-39.9	0.000173	target: 5' GCCAACCCACCAAACGC 3' |||||||*||||||||* miRNA: 3' CGGUUGGAUGGUUUGC- 5'	no
chr04_15939	MELO3C030160.2	LOW QUALITY PROTEIN: gamma-aminobutyrate transaminase POP2, mitochondrial-like	325	345	-40.1	9e-06	target: 5' GCCAACCCACCAAACGU 3' |||||||*||||||||* miRNA: 3' CGGUUGGAUGGUUUGC- 5'	no
chr04_15939	MELO3C035258.2	LOW QUALITY PROTEIN: gamma-aminobutyrate transaminase POP2, mitochondrial-like	136	156	-39.1	5.2e-05	target: 5' GCCAACCCACCAAACA 3' |||||||*|||||||* miRNA: 3' CGGUUGGAUGGUUUGC 5'	no
chr04_15939	MELO3C030362.2	Unknown protein	202	222	-28.1	0.002504	target: 5' CUAACCCGACCAAACA 3' |:||||*:*||||||* miRNA: 3' GGUUGGAU-GGUUUGC 5'	no
chr04_15939	MELO3C035653.2	LOW QUALITY PROTEIN: gamma-aminobutyrate transaminase POP2, mitochondrial-like	529	549	-39.9	0.00017	target: 5' GCCAACCCACCAAACGC 3' |||||||*||||||||* miRNA: 3' CGGUUGGAUGGUUUGC- 5'	no
chr04_15939	MELO3C010917.2	elongation of fatty acids protein 3-like	637	657	-28.6	0.009862	target: 5' CUCAAU-UGCCAAGCU 3' |*|||:*|:||||:|* miRNA: 3' G-GUUGGAUGGUUUGC 5'	no
chr04_15939	MELO3C033433.2	LOW QUALITY PROTEIN: gamma-aminobutyrate transaminase POP2, mitochondrial-like	247	267	-34.1	0.000179	target: 5' GCCAACCCAUCAAAUC 3' |||||||*|:||||:* miRNA: 3' CGGUUGGAUGGUUUGC 5'	no
chr04_15939	MELO3C029273.2	Unknown protein	164	184	-27.4	0.006273	target: 5' CUGACC-AUUAAAUGG 3' |::|||*|::|||:|* miRNA: 3' GGUUGGAUGGUUUGC- 5'	no
chr04_15939	MELO3C032748.2	LOW QUALITY PROTEIN: gamma-aminobutyrate transaminase POP2, mitochondrial-like	97	117	-39.9	5e-06	target: 5' GCCAACCCACCAAACGC 3' |||||||*||||||||* miRNA: 3' CGGUUGGAUGGUUUGC- 5'	no
chr04_15939	MELO3C026062.2	C2 domain-containing protein	192	212	-29.2	0.003099	target: 5' CCGAACCUACCGGACU 3' ||*||||||||::||* miRNA: 3' GG-UUGGAUGGUUUGC 5'	no
chr04_15939	MELO3C007044.2	Protein CHUP1, chloroplastic	2507	2527	-33.8	0.005276	target: 5' GCCAACCUACUGAACA 3' ||||||||||::|||* miRNA: 3' CGGUUGGAUGGUUUGC 5'	no
chr04_15939	MELO3C031977.2	LOW QUALITY PROTEIN: gamma-aminobutyrate transaminase POP2, mitochondrial-like						no
chr04_15939	MELO3C034846.2	LOW QUALITY PROTEIN: gamma-aminobutyrate transaminase POP2, mitochondrial-like	187	207	-36.5	0.000251	target: 5' CCAACCCACCAAACGC 3' ||||||*||||||||* miRNA: 3' GGUUGGAUGGUUUGC- 5'	no
chr04_15939	MELO3C031402.2	LOW QUALITY PROTEIN: gamma-aminobutyrate transaminase POP2, mitochondrial-like	355	375	-36	0.000376	target: 5' GCCAACCCACCAAAUGC 3' |||||||*||||||:|* miRNA: 3' CGGUUGGAUGGUUUGC- 5'	no
chr04_15939	MELO3C030660.2	Unknown protein	203	223	-32.8	0.00128	target: 5' CCGUACC-ACCGAACA 3' ||:*|||*|||:|||* miRNA: 3' GGU-UGGAUGGUUUGC 5'	no
chr04_15939	MELO3C008980.2	RING finger protein 165-like	296	316	-30.3	0.002951	target: 5' CCAUUCUUCCGAGCU 3' |||*:||*||:|:|* miRNA: 3' GGUUGGAUGGUUUGC 5'	no
chr04_15939	MELO3C029052.2	LOW QUALITY PROTEIN: gamma-aminobutyrate transaminase POP2, mitochondrial-like	424	444	-39.9	1.2e-05	target: 5' GCCAACCCACCAAACGC 3' |||||||*||||||||* miRNA: 3' CGGUUGGAUGGUUUGC- 5'	no
chr04_15939	MELO3C034837.2	LOW QUALITY PROTEIN: gamma-aminobutyrate transaminase POP2, mitochondrial-like	607	627	-37.4	9.3e-05	target: 5' GUCAACCCACCAAACGU 3' |:|||||*||||||||* miRNA: 3' CGGUUGGAUGGUUUGC- 5'	no
chr04_15939	MELO3C030197.2	LOW QUALITY PROTEIN: gamma-aminobutyrate transaminase POP2, mitochondrial-like	306	326	-38.6	2.5e-05	target: 5' GCCAACCCACCAAACU 3' |||||||*|||||||* miRNA: 3' CGGUUGGAUGGUUUGC 5'	no
chr04_15939	MELO3C027878.2	LOW QUALITY PROTEIN: gamma-aminobutyrate transaminase POP2, mitochondrial-like	649	669	-37.3	0.000127	target: 5' GCCAAUCCACCAAACGC 3' |||||:|*||||||||* miRNA: 3' CGGUUGGAUGGUUUGC- 5'	no
chr04_15939	MELO3C034326.2	LOW QUALITY PROTEIN: gamma-aminobutyrate transaminase POP2, mitochondrial-like	271	291	-28.5	0.002979	target: 5' GCUAACCCAUCAAACA 3' ||:||||*|:|||||* miRNA: 3' CGGUUGGAUGGUUUGC 5'	no
chr04_15939	MELO3C033306.2	basic proline-rich protein isoform X2	28	48	-28.8	0.00087	target: 5' UCAACUUGCCAAACGU 3' :||||:|:|||||||* miRNA: 3' GGUUGGAUGGUUUGC- 5'	no
chr04_15939	MELO3C029917.2	Retrotransposon protein	259	279	-29.6	0.002735	target: 5' UCCAAUGUGCCAAGCGA 3' *||||:*|:||||:||* miRNA: 3' -GGUUGGAUGGUUUGC- 5'	no
chr04_15939	MELO3C027880.2	LOW QUALITY PROTEIN: gamma-aminobutyrate transaminase POP2, mitochondrial-like	649	669	-39.9	0.000101	target: 5' GCCAACCCACCAAACGC 3' |||||||*||||||||* miRNA: 3' CGGUUGGAUGGUUUGC- 5'	no
chr04_15939	MELO3C029168.2	LOW QUALITY PROTEIN: gamma-aminobutyrate transaminase POP2, mitochondrial-like	550	570	-39.9	1.9e-05	target: 5' GCCAACCCACCAAACGC 3' |||||||*||||||||* miRNA: 3' CGGUUGGAUGGUUUGC- 5'	no
chr04_15939	MELO3C035485.2	LOW QUALITY PROTEIN: gamma-aminobutyrate transaminase POP2, mitochondrial-like	804	824	-36.7	0.00047	target: 5' GCCAACCCACCAAAUC 3' |||||||*||||||:* miRNA: 3' CGGUUGGAUGGUUUGC 5'	no
chr04_15939	MELO3C029861.2	LOW QUALITY PROTEIN: gamma-aminobutyrate transaminase POP2, mitochondrial-like	728	748	-39.9	7e-05	target: 5' GCCAACCCACCAAACGC 3' |||||||*||||||||* miRNA: 3' CGGUUGGAUGGUUUGC- 5'	no
chr04_15939	MELO3C034520.2	Respiratory burst oxidase, putative	103	123	-24.9	0.00693	target: 5' CCAAUGCUGGCCAAACA 3' ||||:*||*:||||||* miRNA: 3' GGUUG-GA-UGGUUUGC 5'	no
chr04_15939	MELO3C029647.2	LOW QUALITY PROTEIN: gamma-aminobutyrate transaminase POP2, mitochondrial-like	1691	1711	-38.2	0.000424	target: 5' GCCAACCCACCAAACC 3' |||||||*|||||||* miRNA: 3' CGGUUGGAUGGUUUGC 5'	no
chr04_15939	MELO3C032090.2	LOW QUALITY PROTEIN: gamma-aminobutyrate transaminase POP2, mitochondrial-like	627	647	-39.9	7.9e-05	target: 5' GCCAACCCACCAAACGC 3' |||||||*||||||||* miRNA: 3' CGGUUGGAUGGUUUGC- 5'	no
chr04_15939	MELO3C030142.2	LOW QUALITY PROTEIN: gamma-aminobutyrate transaminase POP2, mitochondrial-like	547	567	-39.9	8.4e-05	target: 5' GCCAACCCACCAAACGC 3' |||||||*||||||||* miRNA: 3' CGGUUGGAUGGUUUGC- 5'	no
chr04_15939	MELO3C032701.2	LOW QUALITY PROTEIN: gamma-aminobutyrate transaminase POP2, mitochondrial-like	586	606	-38.1	4.3e-05	target: 5' GCCAACUCACCAAACGC 3' ||||||:*||||||||* miRNA: 3' CGGUUGGAUGGUUUGC- 5'	no
chr04_15939	MELO3C030735.2	LOW QUALITY PROTEIN: gamma-aminobutyrate transaminase POP2, mitochondrial-like	97	117	-39.9	4.5e-05	target: 5' GCCAACCCACCAAACGC 3' |||||||*||||||||* miRNA: 3' CGGUUGGAUGGUUUGC- 5'	no
chr04_15939	MELO3C033252.2	LOW QUALITY PROTEIN: gamma-aminobutyrate transaminase POP2, mitochondrial-like	121	141	-39.9	1.4e-05	target: 5' GCCAACCCACCAAACGC 3' |||||||*||||||||* miRNA: 3' CGGUUGGAUGGUUUGC- 5'	no
chr04_15939	MELO3C034953.2	LOW QUALITY PROTEIN: gamma-aminobutyrate transaminase POP2, mitochondrial-like	742	762	-34.2	0.001754	target: 5' GCCAACCCACCAAACGC 3' |||||||*||||||||* miRNA: 3' CGGUUGGAUGGUUUGC- 5'	no
chr04_15939	MELO3C030972.2	LOW QUALITY PROTEIN: gamma-aminobutyrate transaminase POP2, mitochondrial-like	609	629	-39.9	9.9e-05	target: 5' GCCAACCCACCAAACGC 3' |||||||*||||||||* miRNA: 3' CGGUUGGAUGGUUUGC- 5'	no
chr04_15939	MELO3C034979.2	LOW QUALITY PROTEIN: gamma-aminobutyrate transaminase POP2, mitochondrial-like	361	381	-39.9	1.1e-05	target: 5' GCCAACCCACCAAACGC 3' |||||||*||||||||* miRNA: 3' CGGUUGGAUGGUUUGC- 5'	no
chr04_15939	MELO3C027817.2	LOW QUALITY PROTEIN: gamma-aminobutyrate transaminase POP2, mitochondrial-like	657	677	-39.1	3.2e-05	target: 5' GCCAACCCACCAAACA 3' |||||||*|||||||* miRNA: 3' CGGUUGGAUGGUUUGC 5'	no
chr04_15939	MELO3C027890.2	LOW QUALITY PROTEIN: gamma-aminobutyrate transaminase POP2, mitochondrial-like	186	206	-39.1	2.3e-05	target: 5' GCCAACCCACCAAACA 3' |||||||*|||||||* miRNA: 3' CGGUUGGAUGGUUUGC 5'	no
chr04_15939	MELO3C032198.2	LOW QUALITY PROTEIN: gamma-aminobutyrate transaminase POP2, mitochondrial-like	546	566	-39.1	7.6e-05	target: 5' GCCAACCCACCAAACA 3' |||||||*|||||||* miRNA: 3' CGGUUGGAUGGUUUGC 5'	no
chr04_15939	MELO3C032009.2	LOW QUALITY PROTEIN: gamma-aminobutyrate transaminase POP2, mitochondrial-like	649	669	-39.9	2e-05	target: 5' GCCAACCCACCAAACGC 3' |||||||*||||||||* miRNA: 3' CGGUUGGAUGGUUUGC- 5'	no
chr04_15939	MELO3C001806.2	Unknown protein	109	129	-24.2	0.007659	target: 5' CCGAACCAAGCCGAGCGA 3' ||*||||*|*||:|:||* miRNA: 3' GG-UUGGAU-GGUUUGC- 5'	no
chr04_15939	MELO3C029489.2	Unknown protein	93	113	-24.1	0.008969	target: 5' GCU-GCGCUGCUGAACA 3' ||:*:|*||:|::|||* miRNA: 3' CGGUUG-GAUGGUUUGC 5'	no
chr04_15939	MELO3C005730.2	Unknown protein	70	90	-24.6	0.009212	target: 5' UGUGGAGC-GCCAAACA 3' ||:*:|*|*:||||||* miRNA: 3' ACGGUUGGAUGGUUUGC 5'	no
chr04_15939	MELO3C001078.2	Membrane insertase, putative (DUF1685)	151	171	-27.7	0.006531	target: 5' GCCGACCGUGACCAAGCC 3' |||:|||*|*|||||:|* miRNA: 3' CGGUUGG-A-UGGUUUGC 5'	no
chr04_15939	MELO3C035017.2	LOW QUALITY PROTEIN: gamma-aminobutyrate transaminase POP2, mitochondrial-like	682	702	-38.2	0.000176	target: 5' GCCAACCGACCAAACC 3' |||||||*|||||||* miRNA: 3' CGGUUGGAUGGUUUGC 5'	no
chr04_15939	MELO3C028497.2	LOW QUALITY PROTEIN: gamma-aminobutyrate transaminase POP2, mitochondrial-like	289	309	-39.9	8e-06	target: 5' GCCAACCCACCAAACGC 3' |||||||*||||||||* miRNA: 3' CGGUUGGAUGGUUUGC- 5'	no
chr04_15939	MELO3C014774.2	Aminopeptidase	782	802	-33.7	0.002575	target: 5' CCAACCUACCAGACU 3' |||||||||||:||* miRNA: 3' GGUUGGAUGGUUUGC 5'	no
chr04_15939	MELO3C034857.2	Unknown protein	127	147	-25.9	0.004026	target: 5' GCCAGCCAAUUGGGCC 3' ||||:||*|:::::|* miRNA: 3' CGGUUGGAUGGUUUGC 5'	no
chr04_15939	MELO3C034349.2	LOW QUALITY PROTEIN: gamma-aminobutyrate transaminase POP2, mitochondrial-like	1195	1215	-40.6	8.3e-05	target: 5' GCCAACCCACCAAACGA 3' |||||||*||||||||* miRNA: 3' CGGUUGGAUGGUUUGC- 5'	no
chr04_15939	MELO3C033301.2	LOW QUALITY PROTEIN: gamma-aminobutyrate transaminase POP2, mitochondrial-like	538	558	-39.9	7e-05	target: 5' GCCAACCCACCAAACGC 3' |||||||*||||||||* miRNA: 3' CGGUUGGAUGGUUUGC- 5'	no
chr04_15939	MELO3C028337.2	Unknown protein	28	48	-24.4	0.007711	target: 5' UUGCAGCCGUCGCCGAGCGA 3' *:*||:||*|*:||:|:||* miRNA: 3' CG-GUUGG-A-UGGUUUGC- 5'	no
chr04_15939	MELO3C000547.2	Unknown protein	245	265	-25.9	0.008869	target: 5' CCAAACCUUCCAAGCC 3' ||*|||||*||||:|* miRNA: 3' GG-UUGGAUGGUUUGC 5'	no
chr04_15939	MELO3C028240.2	LOW QUALITY PROTEIN: gamma-aminobutyrate transaminase POP2, mitochondrial-like	479	499	-39.9	3.7e-05	target: 5' GCCAACCCACCAAACGC 3' |||||||*||||||||* miRNA: 3' CGGUUGGAUGGUUUGC- 5'	no
chr04_15939	MELO3C035134.2	LOW QUALITY PROTEIN: gamma-aminobutyrate transaminase POP2, mitochondrial-like	566	586	-37.2	0.000123	target: 5' GUCAACCCACCAAACGC 3' |:|||||*||||||||* miRNA: 3' CGGUUGGAUGGUUUGC- 5'	no
chr04_15939	MELO3C033917.2	LOW QUALITY PROTEIN: gamma-aminobutyrate transaminase POP2, mitochondrial-like	562	582	-39.9	4.8e-05	target: 5' GCCAACCCACCAAACGC 3' |||||||*||||||||* miRNA: 3' CGGUUGGAUGGUUUGC- 5'	no
chr04_15939	MELO3C028992.2	LOW QUALITY PROTEIN: gamma-aminobutyrate transaminase POP2, mitochondrial-like	595	615	-39.9	2.1e-05	target: 5' GCCAACCCACCAAACGC 3' |||||||*||||||||* miRNA: 3' CGGUUGGAUGGUUUGC- 5'	no
chr04_15939	MELO3C035560.2	LOW QUALITY PROTEIN: gamma-aminobutyrate transaminase POP2, mitochondrial-like	97	117	-34.9	3.7e-05	target: 5' GCCAACCCU-CCAAACA 3' |||||||*|*||||||* miRNA: 3' CGGUUGG-AUGGUUUGC 5'	no
chr04_15939	MELO3C029233.2	LOW QUALITY PROTEIN: gamma-aminobutyrate transaminase POP2, mitochondrial-like	289	309	-39.9	7e-05	target: 5' GCCAACCCACCAAACGC 3' |||||||*||||||||* miRNA: 3' CGGUUGGAUGGUUUGC- 5'	no
chr04_15939	MELO3C033870.2	LOW QUALITY PROTEIN: gamma-aminobutyrate transaminase POP2, mitochondrial-like	661	681	-39.9	5.7e-05	target: 5' GCCAACCCACCAAACGC 3' |||||||*||||||||* miRNA: 3' CGGUUGGAUGGUUUGC- 5'	no
chr04_15939	MELO3C034536.2	LOW QUALITY PROTEIN: gamma-aminobutyrate transaminase POP2, mitochondrial-like	516	536	-39.9	6.6e-05	target: 5' GCCAACCCACCAAACGC 3' |||||||*||||||||* miRNA: 3' CGGUUGGAUGGUUUGC- 5'	no
chr04_15939	MELO3C034375.2	LOW QUALITY PROTEIN: gamma-aminobutyrate transaminase POP2, mitochondrial-like	250	270	-39.1	3.7e-05	target: 5' GCCAACCCACCAAACA 3' |||||||*|||||||* miRNA: 3' CGGUUGGAUGGUUUGC 5'	no
chr04_15939	MELO3C028250.2	LOW QUALITY PROTEIN: gamma-aminobutyrate transaminase POP2, mitochondrial-like	460	480	-39.9	1.8e-05	target: 5' GCCAACCCACCAAACGC 3' |||||||*||||||||* miRNA: 3' CGGUUGGAUGGUUUGC- 5'	no
chr04_15939	MELO3C006444.2	enoyl-CoA delta isomerase 2, peroxisomal-like	421	441	-30.4	0.003082	target: 5' CCACUCUGCCGGACU 3' |||*:||:||::||* miRNA: 3' GGUUGGAUGGUUUGC 5'	no
chr04_15939	MELO3C033477.2	LOW QUALITY PROTEIN: gamma-aminobutyrate transaminase POP2, mitochondrial-like	520	540	-40.9	1.6e-05	target: 5' GCCAACCCACCAAACGA 3' |||||||*||||||||* miRNA: 3' CGGUUGGAUGGUUUGC- 5'	no
chr04_15939	MELO3C032752.2	LOW QUALITY PROTEIN: gamma-aminobutyrate transaminase POP2, mitochondrial-like	653	673	-38.1	0.000192	target: 5' GCCAACUCACCAAACGC 3' ||||||:*||||||||* miRNA: 3' CGGUUGGAUGGUUUGC- 5'	no
chr04_15939	MELO3C003317.2	Nuclear RNA-binding-like protein	375	395	-30.8	0.008795	target: 5' CUCAGCCUGCCAAACC 3' |*||:|||:||||||* miRNA: 3' G-GUUGGAUGGUUUGC 5'	no
chr04_15939	MELO3C035150.2	LOW QUALITY PROTEIN: gamma-aminobutyrate transaminase POP2, mitochondrial-like	386	406	-39.9	2e-05	target: 5' GCCAACCCACCAAACGC 3' |||||||*||||||||* miRNA: 3' CGGUUGGAUGGUUUGC- 5'	no
chr04_15939	MELO3C011287.2	ethylene-responsive transcription factor ERF003-like	686	706	-29.6	0.006232	target: 5' CCACCCUCUCAGGCGU 3' |||*|||*:||::||* miRNA: 3' GGUUGGAUGGUUUGC- 5'	no
chr04_15939	MELO3C029550.2	CACTA en-spm transposon protein	6627	6647	-39.9	0.001264	target: 5' GCCAACCCACCAAACGC 3' |||||||*||||||||* miRNA: 3' CGGUUGGAUGGUUUGC- 5'	no
chr04_15939	MELO3C000413.2	Cytosolic Fe-S cluster assembly factor NARFL	131	151	-28.2	0.006629	target: 5' CCAACC-ACCAAACC 3' ||||||*|||||||* miRNA: 3' GGUUGGAUGGUUUGC 5'	no
chr04_15939	MELO3C032421.2	LOW QUALITY PROTEIN: gamma-aminobutyrate transaminase POP2, mitochondrial-like	469	489	-38.2	7.2e-05	target: 5' GCCAACCCACCAAACC 3' |||||||*|||||||* miRNA: 3' CGGUUGGAUGGUUUGC 5'	no
chr04_15939	MELO3C035623.2	LOW QUALITY PROTEIN: gamma-aminobutyrate transaminase POP2, mitochondrial-like						no
chr04_15939	MELO3C035339.2	PHD finger alfin-like protein	28	48	-28.8	0.008719	target: 5' UCAACUUGCCAAACGU 3' :||||:|:|||||||* miRNA: 3' GGUUGGAUGGUUUGC- 5'	no
chr04_15939	MELO3C030273.2	LOW QUALITY PROTEIN: gamma-aminobutyrate transaminase POP2, mitochondrial-like	657	677	-33.4	0.000874	target: 5' GCAAACCCACCAAACGC 3' ||*||||*||||||||* miRNA: 3' CGGUUGGAUGGUUUGC- 5'	no
chr04_15939	MELO3C018207.2	Unknown protein	111	131	-25.1	0.005149	target: 5' GCGCCGCCCGACCAAGCC 3' ||*|*:||*:*||||:|* miRNA: 3' CG-GUUGGAU-GGUUUGC 5'	no
chr04_15939	MELO3C030566.2	LOW QUALITY PROTEIN: gamma-aminobutyrate transaminase POP2, mitochondrial-like	814	834	-34.1	0.000615	target: 5' GGCAACCCACCAAACA 3' |*|||||*|||||||* miRNA: 3' CGGUUGGAUGGUUUGC 5'	no
chr04_15939	MELO3C000499.2	Unknown protein	150	170	-24.6	0.009918	target: 5' CCGUCCUCCCAAGCC 3' ||:*|||*||||:|* miRNA: 3' GGUUGGAUGGUUUGC 5'	no
chr04_15939	MELO3C024847.2	Unknown protein	489	509	-29.4	0.005663	target: 5' CCGAUGCUGCCAAAUC 3' ||:|:*||:|||||:* miRNA: 3' GGUUG-GAUGGUUUGC 5'	no
chr04_15939	MELO3C028156.2	LOW QUALITY PROTEIN: gamma-aminobutyrate transaminase POP2, mitochondrial-like	70	90	-39.9	3.7e-05	target: 5' GCCAACCCACCAAACGC 3' |||||||*||||||||* miRNA: 3' CGGUUGGAUGGUUUGC- 5'	no
chr04_15939	MELO3C032049.2	LOW QUALITY PROTEIN: gamma-aminobutyrate transaminase POP2, mitochondrial-like	121	141	-39.9	2.9e-05	target: 5' GCCAACCCACCAAACGC 3' |||||||*||||||||* miRNA: 3' CGGUUGGAUGGUUUGC- 5'	no
chr04_15939	MELO3C032793.2	LOW QUALITY PROTEIN: gamma-aminobutyrate transaminase POP2, mitochondrial-like	772	792	-39.9	2.9e-05	target: 5' GCCAACCCACCAAACGC 3' |||||||*||||||||* miRNA: 3' CGGUUGGAUGGUUUGC- 5'	no
chr04_15939	MELO3C032794.2	LOW QUALITY PROTEIN: gamma-aminobutyrate transaminase POP2, mitochondrial-like	610	630	-39.9	6.4e-05	target: 5' GCCAACCCACCAAACGC 3' |||||||*||||||||* miRNA: 3' CGGUUGGAUGGUUUGC- 5'	no
chr04_15939	MELO3C028219.2	Unknown protein	97	117	-26.7	0.002736	target: 5' CC-GCC-GUCGAACGC 3' ||*:||*::|:||||* miRNA: 3' GGUUGGAUGGUUUGC- 5'	no
chr04_15939	MELO3C035458.2	LOW QUALITY PROTEIN: gamma-aminobutyrate transaminase POP2, mitochondrial-like	487	507	-39.9	3.4e-05	target: 5' GCCAACCCACCAAACGC 3' |||||||*||||||||* miRNA: 3' CGGUUGGAUGGUUUGC- 5'	no
chr04_15939	MELO3C013140.2	Cell differentiation, Rcd1-like protein	1190	1210	-33.4	0.002531	target: 5' CGCAACUUACCAAACGA 3' |*||||:|||||||||* miRNA: 3' G-GUUGGAUGGUUUGC- 5'	no
chr04_15939	MELO3C035657.2	LOW QUALITY PROTEIN: gamma-aminobutyrate transaminase POP2, mitochondrial-like	943	963	-40.6	3.3e-05	target: 5' GCCAACCCACCAAACGA 3' |||||||*||||||||* miRNA: 3' CGGUUGGAUGGUUUGC- 5'	no
chr04_15939	MELO3C015015.2	kinesin-related protein 4 isoform X1	78	98	-26.7	0.008102	target: 5' GUCGGCCU-CCAGGCC 3' |:|::|||*|||::|* miRNA: 3' CGGUUGGAUGGUUUGC 5'	no
chr04_15939	MELO3C019968.2	Nucleolar protein 16, putative	318	338	-26.8	0.008515	target: 5' CCAGC-UACCGGACU 3' |||:|*||||::||* miRNA: 3' GGUUGGAUGGUUUGC 5'	no
chr04_15939	MELO3C028381.2	Unknown protein	83	103	-23.8	0.007911	target: 5' GCU-GCGCUGCUGAACA 3' ||:*:|*||:|::|||* miRNA: 3' CGGUUG-GAUGGUUUGC 5'	no
chr04_15939	MELO3C033468.2	LOW QUALITY PROTEIN: gamma-aminobutyrate transaminase POP2, mitochondrial-like	504	524	-39.9	5.1e-05	target: 5' GCCAACCCACCAAACGC 3' |||||||*||||||||* miRNA: 3' CGGUUGGAUGGUUUGC- 5'	no
chr04_15939	MELO3C029029.2	LOW QUALITY PROTEIN: gamma-aminobutyrate transaminase POP2, mitochondrial-like	478	498	-39.9	1.1e-05	target: 5' GCCAACCCACCAAACGC 3' |||||||*||||||||* miRNA: 3' CGGUUGGAUGGUUUGC- 5'	no
chr04_15939	MELO3C028551.2	LOW QUALITY PROTEIN: gamma-aminobutyrate transaminase POP2, mitochondrial-like	590	610	-39.9	3.3e-05	target: 5' GCCAACCCACCAAACGC 3' |||||||*||||||||* miRNA: 3' CGGUUGGAUGGUUUGC- 5'	no
chr04_15939	MELO3C033486.2	LOW QUALITY PROTEIN: gamma-aminobutyrate transaminase POP2, mitochondrial-like	572	592	-31.9	0.002501	target: 5' GCUAACCCACCAAACGC 3' ||:||||*||||||||* miRNA: 3' CGGUUGGAUGGUUUGC- 5'	no
chr04_15939	MELO3C030572.2	LOW QUALITY PROTEIN: gamma-aminobutyrate transaminase POP2, mitochondrial-like	367	387	-39.9	2.5e-05	target: 5' GCCAACCCACCAAACGC 3' |||||||*||||||||* miRNA: 3' CGGUUGGAUGGUUUGC- 5'	no
chr04_15939	MELO3C029679.2	LOW QUALITY PROTEIN: gamma-aminobutyrate transaminase POP2, mitochondrial-like	808	828	-38.1	0.00023	target: 5' GCCAACUCACCAAACGC 3' ||||||:*||||||||* miRNA: 3' CGGUUGGAUGGUUUGC- 5'	no
chr04_15939	MELO3C032735.2	LOW QUALITY PROTEIN: gamma-aminobutyrate transaminase POP2, mitochondrial-like	574	594	-39.9	2.5e-05	target: 5' GCCAACCCACCAAACGC 3' |||||||*||||||||* miRNA: 3' CGGUUGGAUGGUUUGC- 5'	no
chr04_15939	MELO3C032181.2	LOW QUALITY PROTEIN: gamma-aminobutyrate transaminase POP2, mitochondrial-like	640	660	-38.8	0.000157	target: 5' GCCAACCCGCCAAACGA 3' |||||||*:|||||||* miRNA: 3' CGGUUGGAUGGUUUGC- 5'	no
chr04_15939	MELO3C034784.2	LOW QUALITY PROTEIN: gamma-aminobutyrate transaminase POP2, mitochondrial-like	295	315	-37.8	1.3e-05	target: 5' GCCAACCCACCAAACGC 3' |||||||*||||||||* miRNA: 3' CGGUUGGAUGGUUUGC- 5'	no
chr04_15939	MELO3C029878.2	LOW QUALITY PROTEIN: gamma-aminobutyrate transaminase POP2, mitochondrial-like	423	443	-40.1	2.9e-05	target: 5' GCCAACCCACCAAACGU 3' |||||||*||||||||* miRNA: 3' CGGUUGGAUGGUUUGC- 5'	no
chr04_15939	MELO3C032226.2	LOW QUALITY PROTEIN: gamma-aminobutyrate transaminase POP2, mitochondrial-like	532	552	-39.9	9.2e-05	target: 5' GCCAACCCACCAAACGC 3' |||||||*||||||||* miRNA: 3' CGGUUGGAUGGUUUGC- 5'	no
chr04_15939	MELO3C033282.2	LOW QUALITY PROTEIN: gamma-aminobutyrate transaminase POP2, mitochondrial-like	385	405	-38.2	7.4e-05	target: 5' GCCAACCCACCAAACC 3' |||||||*|||||||* miRNA: 3' CGGUUGGAUGGUUUGC 5'	no
chr04_15939	MELO3C034992.2	LOW QUALITY PROTEIN: gamma-aminobutyrate transaminase POP2, mitochondrial-like	445	465	-39.9	4.9e-05	target: 5' GCCAACCCACCAAACGC 3' |||||||*||||||||* miRNA: 3' CGGUUGGAUGGUUUGC- 5'	no
chr04_15939	MELO3C019483.2	Unknown protein	414	434	-28	0.007474	target: 5' CGCGACC-ACCAAACGA 3' |*|:|||*||||||||* miRNA: 3' G-GUUGGAUGGUUUGC- 5'	no
chr04_15939	MELO3C033748.2	LOW QUALITY PROTEIN: gamma-aminobutyrate transaminase POP2, mitochondrial-like	481	501	-42.7	3.5e-05	target: 5' GCCAACCUACCAAACC 3' |||||||||||||||* miRNA: 3' CGGUUGGAUGGUUUGC 5'	no
chr04_15939	MELO3C028077.2	Unknown protein	138	158	-30.1	0.000196	target: 5' CCAGCCGAGCCGAGCGA 3' |||:||*|*||:|:||* miRNA: 3' GGUUGGAU-GGUUUGC- 5'	no
chr04_15939	MELO3C032027.2	LOW QUALITY PROTEIN: gamma-aminobutyrate transaminase POP2, mitochondrial-like	461	481	-37.9	2.9e-05	target: 5' GCCAACCUACCAAACA 3' |||||||||||||||* miRNA: 3' CGGUUGGAUGGUUUGC 5'	no
chr04_15939	MELO3C029025.2	LOW QUALITY PROTEIN: gamma-aminobutyrate transaminase POP2, mitochondrial-like	94	114	-38.2	0.000399	target: 5' GCCAACCCACCAAACC 3' |||||||*|||||||* miRNA: 3' CGGUUGGAUGGUUUGC 5'	no
chr04_15939	MELO3C033887.2	LOW QUALITY PROTEIN: gamma-aminobutyrate transaminase POP2, mitochondrial-like	250	270	-37.6	0.000107	target: 5' GCUAACCCACCAAACGC 3' ||:||||*||||||||* miRNA: 3' CGGUUGGAUGGUUUGC- 5'	no
chr04_15939	MELO3C016238.2	Mitochondrial gamma aminobutyrate transaminase 1	388	408	-31.7	0.008763	target: 5' GCAAACCCACCAAACC 3' ||*||||*|||||||* miRNA: 3' CGGUUGGAUGGUUUGC 5'	no
chr04_15939	MELO3C021538.2	Unknown protein	120	140	-27.3	0.001353	target: 5' CC-ACCGAUCGAGCC 3' ||*|||*|:|:|:|* miRNA: 3' GGUUGGAUGGUUUGC 5'	no
chr04_15939	MELO3C030188.2	LOW QUALITY PROTEIN: gamma-aminobutyrate transaminase POP2, mitochondrial-like	133	153	-40.1	1e-06	target: 5' GCCAACCCACCAAACGU 3' |||||||*||||||||* miRNA: 3' CGGUUGGAUGGUUUGC- 5'	no
chr04_15939	MELO3C008368.2	Carbohydrate esterase, putative (DUF303)	653	673	-31.4	0.002258	target: 5' CACAACCUACCAAACGU 3' |*||||||||||||||* miRNA: 3' G-GUUGGAUGGUUUGC- 5'	no
chr04_15939	MELO3C033127.2	LOW QUALITY PROTEIN: gamma-aminobutyrate transaminase POP2, mitochondrial-like	97	117	-39.1	5e-06	target: 5' GCCAACCCACCAAACA 3' |||||||*|||||||* miRNA: 3' CGGUUGGAUGGUUUGC 5'	no
chr04_15939	MELO3C029062.2	LOW QUALITY PROTEIN: gamma-aminobutyrate transaminase POP2, mitochondrial-like	494	514	-39.9	1.2e-05	target: 5' GCCAACCCACCAAACGC 3' |||||||*||||||||* miRNA: 3' CGGUUGGAUGGUUUGC- 5'	no
chr04_15939	MELO3C007942.2	aconitate hydratase	2000	2020	-32.6	0.00884	target: 5' CC-ACAUACCAAGCGA 3' ||*||*||||||:||* miRNA: 3' GGUUGGAUGGUUUGC- 5'	no
chr04_15939	MELO3C027985.2	LOW QUALITY PROTEIN: gamma-aminobutyrate transaminase POP2, mitochondrial-like	496	516	-33.3	0.001085	target: 5' ACCAACCCACCAAACGC 3' *||||||*||||||||* miRNA: 3' CGGUUGGAUGGUUUGC- 5'	no
chr04_15939	MELO3C027754.2	Envelope-like protein	127	147	-27.3	0.003105	target: 5' CUGA-CUAUCAGACGG 3' |::|*|||:||:|||* miRNA: 3' GGUUGGAUGGUUUGC- 5'	no
chr04_15939	MELO3C033641.2	LOW QUALITY PROTEIN: gamma-aminobutyrate transaminase POP2, mitochondrial-like	97	117	-39.9	3.9e-05	target: 5' GCCAACCCACCAAACGC 3' |||||||*||||||||* miRNA: 3' CGGUUGGAUGGUUUGC- 5'	no
chr04_15939	MELO3C000129.2	Unknown protein	59	79	-28	0.001287	target: 5' GUCGACUUGCCAAACC 3' |:|:||:|:||||||* miRNA: 3' CGGUUGGAUGGUUUGC 5'	no
chr04_15939	MELO3C032780.2	LOW QUALITY PROTEIN: gamma-aminobutyrate transaminase POP2, mitochondrial-like	559	579	-38.6	5.5e-05	target: 5' GCCAACCCACCAAACU 3' |||||||*|||||||* miRNA: 3' CGGUUGGAUGGUUUGC 5'	no
chr04_15939	MELO3C029043.2	LOW QUALITY PROTEIN: gamma-aminobutyrate transaminase POP2, mitochondrial-like	550	570	-33.6	0.001213	target: 5' GCCAACCCACCAAACGC 3' |||||||*||||||||* miRNA: 3' CGGUUGGAUGGUUUGC- 5'	no
chr04_15939	MELO3C033855.2	LOW QUALITY PROTEIN: gamma-aminobutyrate transaminase POP2, mitochondrial-like	423	443	-36.5	4.8e-05	target: 5' GCCAAUCCACCAAACA 3' |||||:|*|||||||* miRNA: 3' CGGUUGGAUGGUUUGC 5'	no
chr04_15939	MELO3C032745.2	LOW QUALITY PROTEIN: gamma-aminobutyrate transaminase POP2, mitochondrial-like	664	684	-39.9	6.5e-05	target: 5' GCCAACCCACCAAACGC 3' |||||||*||||||||* miRNA: 3' CGGUUGGAUGGUUUGC- 5'	no
chr04_15939	MELO3C033814.2	LOW QUALITY PROTEIN: gamma-aminobutyrate transaminase POP2, mitochondrial-like	652	672	-35.5	0.000682	target: 5' GCCAAUCCACCAAAUGC 3' |||||:|*||||||:|* miRNA: 3' CGGUUGGAUGGUUUGC- 5'	no
chr04_15939	MELO3C035156.2	LOW QUALITY PROTEIN: gamma-aminobutyrate transaminase POP2, mitochondrial-like	97	117	-38.6	2.1e-05	target: 5' GCCAACCCACCAAACU 3' |||||||*|||||||* miRNA: 3' CGGUUGGAUGGUUUGC 5'	no
chr04_15939	MELO3C003062.2	protein MEI2-like 7	556	576	-30.4	0.008321	target: 5' CCCGCCGUAUCAAGCGG 3' ||*:||*||:|||:||* miRNA: 3' GGUUGG-AUGGUUUGC- 5'	no
chr04_15939	MELO3C030855.2	LOW QUALITY PROTEIN: gamma-aminobutyrate transaminase POP2, mitochondrial-like	298	318	-39.9	1.9e-05	target: 5' GCCAACCCACCAAACGC 3' |||||||*||||||||* miRNA: 3' CGGUUGGAUGGUUUGC- 5'	no
chr04_15939	MELO3C031390.2	LOW QUALITY PROTEIN: gamma-aminobutyrate transaminase POP2, mitochondrial-like	238	258	-39.9	4e-06	target: 5' GCCAACCCACCAAACGC 3' |||||||*||||||||* miRNA: 3' CGGUUGGAUGGUUUGC- 5'	no
chr04_15939	MELO3C008855.2	Unknown protein	31	51	-24.2	0.009977	target: 5' UGCAG-CAGCCAAACGA 3' :*||:*|*:|||||||* miRNA: 3' G-GUUGGAUGGUUUGC- 5'	no
chr04_15939	MELO3C033430.2	LOW QUALITY PROTEIN: gamma-aminobutyrate transaminase POP2, mitochondrial-like	289	309	-39.9	3.5e-05	target: 5' GCCAACCCACCAAACGC 3' |||||||*||||||||* miRNA: 3' CGGUUGGAUGGUUUGC- 5'	no
chr04_15939	MELO3C029673.2	LOW QUALITY PROTEIN: gamma-aminobutyrate transaminase POP2, mitochondrial-like	352	372	-39.9	1.5e-05	target: 5' GCCAACCCACCAAACGC 3' |||||||*||||||||* miRNA: 3' CGGUUGGAUGGUUUGC- 5'	no
chr04_15939	MELO3C028952.2	NBS-LRR type resistance protein	585	605	-39.1	8e-05	target: 5' GCCAACCCACCAAACA 3' |||||||*|||||||* miRNA: 3' CGGUUGGAUGGUUUGC 5'	no
chr04_15939	MELO3C023963.2	Unknown protein	333	353	-26.1	0.009877	target: 5' GACGAUCUGCUGGGCGC 3' |*|:|:||:|::::||* miRNA: 3' CGGUUGGAUGGUUUGC- 5'	no
chr04_15939	MELO3C028900.2	LOW QUALITY PROTEIN: gamma-aminobutyrate transaminase POP2, mitochondrial-like	4323	4343	-40.1	0.000533	target: 5' GCCAACCCACCAAACGU 3' |||||||*||||||||* miRNA: 3' CGGUUGGAUGGUUUGC- 5'	no
chr04_15939	MELO3C028235.2	Vacuolar protein-sorting-associated protein 33-like protein	418	438	-39.9	3.9e-05	target: 5' GCCAACCCACCAAACGC 3' |||||||*||||||||* miRNA: 3' CGGUUGGAUGGUUUGC- 5'	no
chr04_15939	MELO3C027661.2	LOW QUALITY PROTEIN: gamma-aminobutyrate transaminase POP2, mitochondrial-like	388	408	-39.9	2.2e-05	target: 5' GCCAACCCACCAAACGC 3' |||||||*||||||||* miRNA: 3' CGGUUGGAUGGUUUGC- 5'	no
chr04_15939	MELO3C031482.2	LOW QUALITY PROTEIN: gamma-aminobutyrate transaminase POP2, mitochondrial-like						no
chr04_15939	MELO3C034759.2	LOW QUALITY PROTEIN: gamma-aminobutyrate transaminase POP2, mitochondrial-like	403	423	-36.6	0.000189	target: 5' GCCAAUCCACCAGACA 3' |||||:|*||||:||* miRNA: 3' CGGUUGGAUGGUUUGC 5'	no
chr04_15939	MELO3C013312.2	Unknown protein	67	87	-26.3	0.004101	target: 5' GCGCAACCU-UCGAACGG 3' ||*||||||*:|:||||* miRNA: 3' CG-GUUGGAUGGUUUGC- 5'	no
chr04_15939	MELO3C027653.2	Ulp1 protease family, carboxy-terminal domain protein	454	474	-38.1	0.000678	target: 5' GCCAACCCACCAAAUGC 3' |||||||*||||||:|* miRNA: 3' CGGUUGGAUGGUUUGC- 5'	no
chr04_15939	MELO3C022907.2	LOW QUALITY PROTEIN: gamma-aminobutyrate transaminase POP2, mitochondrial-like	871	891	-38.1	0.000146	target: 5' GCCAACCCACCAAAUGC 3' |||||||*||||||:|* miRNA: 3' CGGUUGGAUGGUUUGC- 5'	no
chr04_15939	MELO3C034958.2	LOW QUALITY PROTEIN: gamma-aminobutyrate transaminase POP2, mitochondrial-like	649	669	-41.8	4.3e-05	target: 5' GCCAACCUAUCAAACGC 3' |||||||||:||||||* miRNA: 3' CGGUUGGAUGGUUUGC- 5'	no
chr04_15939	MELO3C028855.2	LOW QUALITY PROTEIN: gamma-aminobutyrate transaminase POP2, mitochondrial-like	528	548	-37.8	0.000203	target: 5' GCCAACCCACUAAACGU 3' |||||||*||:|||||* miRNA: 3' CGGUUGGAUGGUUUGC- 5'	no
chr04_15939	MELO3C030815.2	LOW QUALITY PROTEIN: gamma-aminobutyrate transaminase POP2, mitochondrial-like	535	555	-39.9	8e-05	target: 5' GCCAACCCACCAAACGC 3' |||||||*||||||||* miRNA: 3' CGGUUGGAUGGUUUGC- 5'	no
chr04_15939	MELO3C030180.2	LOW QUALITY PROTEIN: gamma-aminobutyrate transaminase POP2, mitochondrial-like	640	660	-39.9	9.9e-05	target: 5' GCCAACCCACCAAACGC 3' |||||||*||||||||* miRNA: 3' CGGUUGGAUGGUUUGC- 5'	no
chr04_15939	MELO3C030919.2	LOW QUALITY PROTEIN: gamma-aminobutyrate transaminase POP2, mitochondrial-like	658	678	-40.6	1.5e-05	target: 5' GCCAACCCACCAAACGA 3' |||||||*||||||||* miRNA: 3' CGGUUGGAUGGUUUGC- 5'	no
chr04_15939	MELO3C028977.2	LOW QUALITY PROTEIN: gamma-aminobutyrate transaminase POP2, mitochondrial-like	366	386	-38.2	2.4e-05	target: 5' GCCAACCCACCAAACC 3' |||||||*|||||||* miRNA: 3' CGGUUGGAUGGUUUGC 5'	no
chr04_15939	MELO3C021105.2	subtilisin-like protease SBT3.17 isoform X1	31	51	-25.7	0.008853	target: 5' UCUAAUGUGCCAAACA 3' *|:||:*|:||||||* miRNA: 3' -GGUUGGAUGGUUUGC 5'	no
chr04_15939	MELO3C032171.2	LOW QUALITY PROTEIN: gamma-aminobutyrate transaminase POP2, mitochondrial-like	760	780	-39.9	5.3e-05	target: 5' GUCAACCUACCAAAUGC 3' |:||||||||||||:|* miRNA: 3' CGGUUGGAUGGUUUGC- 5'	no
chr04_15939	MELO3C028216.2	LOW QUALITY PROTEIN: gamma-aminobutyrate transaminase POP2, mitochondrial-like	589	609	-39.9	3.4e-05	target: 5' GCCAACCCACCAAACGC 3' |||||||*||||||||* miRNA: 3' CGGUUGGAUGGUUUGC- 5'	no
chr04_15939	MELO3C013940.2	peroxisome biogenesis protein 19-1-like	767	787	-29.8	0.008473	target: 5' GCCAACC-ACCAAAUGA 3' |||||||*||||||:|* miRNA: 3' CGGUUGGAUGGUUUGC- 5'	no
chr04_15939	MELO3C033491.2	LOW QUALITY PROTEIN: gamma-aminobutyrate transaminase POP2, mitochondrial-like	547	567	-39.1	2.7e-05	target: 5' GCCAACCCACCAAACA 3' |||||||*|||||||* miRNA: 3' CGGUUGGAUGGUUUGC 5'	no
chr04_15939	MELO3C028430.2	LOW QUALITY PROTEIN: gamma-aminobutyrate transaminase POP2, mitochondrial-like	567	587	-39.9	2.3e-05	target: 5' GCCAACCCACCAAACGC 3' |||||||*||||||||* miRNA: 3' CGGUUGGAUGGUUUGC- 5'	no
chr04_15939	MELO3C032771.2	protein Ycf2-like	45	65	-28.3	0.002435	target: 5' GCUCGCCAUACCAAAUGA 3' ||:*:||*|||||||:|* miRNA: 3' CGGUUGG-AUGGUUUGC- 5'	no
chr04_15939	MELO3C019860.2	pectinesterase inhibitor-like	446	466	-29	0.004002	target: 5' -CAGCC-ACCAAACGU 3' *||:||*||||||||* miRNA: 3' GGUUGGAUGGUUUGC- 5'	no
chr04_15939	MELO3C030925.2	LOW QUALITY PROTEIN: gamma-aminobutyrate transaminase POP2, mitochondrial-like	518	538	-39.9	5.1e-05	target: 5' GCCAACCCACCAAACGC 3' |||||||*||||||||* miRNA: 3' CGGUUGGAUGGUUUGC- 5'	no
chr04_15939	MELO3C030089.2	LOW QUALITY PROTEIN: gamma-aminobutyrate transaminase POP2, mitochondrial-like	642	662	-38.6	0.000189	target: 5' CCAACCCACCAAACGC 3' ||||||*||||||||* miRNA: 3' GGUUGGAUGGUUUGC- 5'	no
chr04_15939	MELO3C033913.2	LOW QUALITY PROTEIN: gamma-aminobutyrate transaminase POP2, mitochondrial-like	475	495	-40.1	1.9e-05	target: 5' GCCAACCCACCAAACGU 3' |||||||*||||||||* miRNA: 3' CGGUUGGAUGGUUUGC- 5'	no
chr04_15939	MELO3C034339.2	LOW QUALITY PROTEIN: gamma-aminobutyrate transaminase POP2, mitochondrial-like	421	441	-38.1	0.000121	target: 5' GCCAACCCACCAAAUGC 3' |||||||*||||||:|* miRNA: 3' CGGUUGGAUGGUUUGC- 5'	no
chr04_15939	MELO3C023644.2	subtilisin-like protease SBT3.17	492	512	-27.9	0.00801	target: 5' GCCCAGCUUGCCAAACA 3' |*|||:|:|:||||||* miRNA: 3' C-GGUUGGAUGGUUUGC 5'	no
chr04_15939	MELO3C025275.2	2,3-bisphosphoglycerate-independent phosphoglycerate mutase	1661	1681	-34.7	0.002643	target: 5' UUAACUUACCAAACGG 3' ::|||:|||||||||* miRNA: 3' GGUUGGAUGGUUUGC- 5'	no
chr04_15939	MELO3C029618.2	LOW QUALITY PROTEIN: gamma-aminobutyrate transaminase POP2, mitochondrial-like	540	560	-34.2	0.001229	target: 5' UCAACCCACCAAAUGC 3' :|||||*||||||:|* miRNA: 3' GGUUGGAUGGUUUGC- 5'	no
chr04_15939	MELO3C010360.2	Unknown protein	85	105	-31.6	9.5e-05	target: 5' CACAACCUACCAAGCA 3' |*|||||||||||:|* miRNA: 3' G-GUUGGAUGGUUUGC 5'	no
chr04_15939	MELO3C028447.2	LOW QUALITY PROTEIN: gamma-aminobutyrate transaminase POP2, mitochondrial-like	529	549	-39.9	3.7e-05	target: 5' GCCAACCCACCAAACGC 3' |||||||*||||||||* miRNA: 3' CGGUUGGAUGGUUUGC- 5'	no
chr04_15939	MELO3C014907.2	Pollen Ole e 1 allergen and extensin family protein	488	508	-30.1	0.004731	target: 5' UCGUUCUGCCAAGCGA 3' :|:*:||:||||:||* miRNA: 3' GGUUGGAUGGUUUGC- 5'	no
chr04_15939	MELO3C012678.2	major latex allergen Hev b 5-like	140	160	-29.7	0.004469	target: 5' CCUGCGCUACCAAGCC 3' ||*:|*|||||||:|* miRNA: 3' GGUUG-GAUGGUUUGC 5'	no
chr04_15939	MELO3C034584.2	LOW QUALITY PROTEIN: gamma-aminobutyrate transaminase POP2, mitochondrial-like	502	522	-39.9	1.2e-05	target: 5' GCCAACCCACCAAACGC 3' |||||||*||||||||* miRNA: 3' CGGUUGGAUGGUUUGC- 5'	no
chr04_15939	MELO3C025742.2	LOB domain-containing protein 1	326	346	-29.3	0.00907	target: 5' CCGAUGUGCCGAGCGA 3' ||:|:*|:||:|:||* miRNA: 3' GGUUGGAUGGUUUGC- 5'	no
chr04_15939	MELO3C030235.2	LOW QUALITY PROTEIN: gamma-aminobutyrate transaminase POP2, mitochondrial-like	526	546	-37.3	0.00014	target: 5' GCCAAUCCACCAAACGC 3' |||||:|*||||||||* miRNA: 3' CGGUUGGAUGGUUUGC- 5'	no
chr04_15939	MELO3C035587.2	LOW QUALITY PROTEIN: gamma-aminobutyrate transaminase POP2, mitochondrial-like	634	654	-38.1	0.00017	target: 5' GCCAACCCACCAAAUGC 3' |||||||*||||||:|* miRNA: 3' CGGUUGGAUGGUUUGC- 5'	no
chr04_15939	MELO3C033436.2	LOW QUALITY PROTEIN: gamma-aminobutyrate transaminase POP2, mitochondrial-like	934	954	-39.9	4.2e-05	target: 5' GCCAACCCACCAAACGC 3' |||||||*||||||||* miRNA: 3' CGGUUGGAUGGUUUGC- 5'	no
chr04_15939	MELO3C032546.2	LOW QUALITY PROTEIN: gamma-aminobutyrate transaminase POP2, mitochondrial-like	286	306	-39.9	3e-06	target: 5' GCCAACCCACCAAACGC 3' |||||||*||||||||* miRNA: 3' CGGUUGGAUGGUUUGC- 5'	no
chr04_15939	MELO3C031334.2	LOW QUALITY PROTEIN: gamma-aminobutyrate transaminase POP2, mitochondrial-like	436	456	-39.9	6.9e-05	target: 5' GCCAACCCACCAAACGC 3' |||||||*||||||||* miRNA: 3' CGGUUGGAUGGUUUGC- 5'	no
chr04_15939	MELO3C030432.2	LOW QUALITY PROTEIN: gamma-aminobutyrate transaminase POP2, mitochondrial-like	97	117	-38.1	2.3e-05	target: 5' GCCAACCCACCAAAUGC 3' |||||||*||||||:|* miRNA: 3' CGGUUGGAUGGUUUGC- 5'	no
chr04_15939	MELO3C028826.2	Transposon protein, putative, CACTA, En/Spm sub-class	1060	1080	-39.9	0.000141	target: 5' GCCAACCCACCAAACGC 3' |||||||*||||||||* miRNA: 3' CGGUUGGAUGGUUUGC- 5'	no
chr04_15939	MELO3C032003.2	LOW QUALITY PROTEIN: gamma-aminobutyrate transaminase POP2, mitochondrial-like	472	492	-39.9	2.6e-05	target: 5' GCCAACCCACCAAACGC 3' |||||||*||||||||* miRNA: 3' CGGUUGGAUGGUUUGC- 5'	no
chr04_15939	MELO3C029216.2	LOW QUALITY PROTEIN: gamma-aminobutyrate transaminase POP2, mitochondrial-like	436	456	-39.9	4.5e-05	target: 5' GCCAACCCACCAAACGC 3' |||||||*||||||||* miRNA: 3' CGGUUGGAUGGUUUGC- 5'	no
chr04_15939	MELO3C032311.2	Unknown protein	133	153	-25	0.007829	target: 5' CUAACUU-CCAAAUGG 3' |:|||:|*|||||:|* miRNA: 3' GGUUGGAUGGUUUGC- 5'	no
chr04_15939	MELO3C004858.2	Unknown protein	90	110	-26.7	0.002081	target: 5' -CAACCU-UCGAACGG 3' *||||||*:|:||||* miRNA: 3' GGUUGGAUGGUUUGC- 5'	no
chr04_15939	MELO3C001902.2	Unknown protein	38	58	-25.6	0.003924	target: 5' CGCAGCC-GCCGAGCGA 3' |*||:||*:||:|:||* miRNA: 3' G-GUUGGAUGGUUUGC- 5'	no
chr04_15939	MELO3C031540.2	LOW QUALITY PROTEIN: gamma-aminobutyrate transaminase POP2, mitochondrial-like	511	531	-38.1	0.000192	target: 5' GCCAACCCACCAAAUGC 3' |||||||*||||||:|* miRNA: 3' CGGUUGGAUGGUUUGC- 5'	no
chr04_15939	MELO3C031957.2	LOW QUALITY PROTEIN: gamma-aminobutyrate transaminase POP2, mitochondrial-like	277	297	-36.8	2.9e-05	target: 5' GCCAACCCACUAAACA 3' |||||||*||:||||* miRNA: 3' CGGUUGGAUGGUUUGC 5'	no
chr04_15939	MELO3C032245.2	LOW QUALITY PROTEIN: gamma-aminobutyrate transaminase POP2, mitochondrial-like	757	777	-39.9	7e-05	target: 5' GCCAACCCACCAAACGC 3' |||||||*||||||||* miRNA: 3' CGGUUGGAUGGUUUGC- 5'	no
chr04_15939	MELO3C030283.2	LOW QUALITY PROTEIN: gamma-aminobutyrate transaminase POP2, mitochondrial-like	580	600	-36.8	0.000229	target: 5' GCUAACCCACCAAACA 3' ||:||||*|||||||* miRNA: 3' CGGUUGGAUGGUUUGC 5'	no
chr04_15939	MELO3C035037.2	LOW QUALITY PROTEIN: gamma-aminobutyrate transaminase POP2, mitochondrial-like	430	450	-33.8	0.000455	target: 5' GCCAUCC-ACCAAACU 3' ||||*||*|||||||* miRNA: 3' CGGUUGGAUGGUUUGC 5'	no
chr04_15939	MELO3C031917.2	Unknown protein	248	268	-26.9	0.008536	target: 5' CCGAUC-ACCGAACGU 3' ||:|:|*|||:||||* miRNA: 3' GGUUGGAUGGUUUGC- 5'	no
chr04_15939	MELO3C032234.2	LOW QUALITY PROTEIN: gamma-aminobutyrate transaminase POP2, mitochondrial-like	573	593	-39.9	7.3e-05	target: 5' GCCAACCCACCAAACGC 3' |||||||*||||||||* miRNA: 3' CGGUUGGAUGGUUUGC- 5'	no
chr04_15939	MELO3C028427.2	LOW QUALITY PROTEIN: gamma-aminobutyrate transaminase POP2, mitochondrial-like	458	478	-39.9	1.7e-05	target: 5' GCCAACCCACCAAACGC 3' |||||||*||||||||* miRNA: 3' CGGUUGGAUGGUUUGC- 5'	no
chr04_15939	MELO3C031127.2	LOW QUALITY PROTEIN: gamma-aminobutyrate transaminase POP2, mitochondrial-like	97	117	-39.9	2.1e-05	target: 5' GCCAACCCACCAAACGC 3' |||||||*||||||||* miRNA: 3' CGGUUGGAUGGUUUGC- 5'	no
chr04_15939	MELO3C028384.2	Unknown protein	63	83	-25.9	0.002084	target: 5' CCGCGCCUGCCCAAGCC 3' ||:*:|||:*||||:|* miRNA: 3' GGU-UGGAU-GGUUUGC 5'	no
chr04_15939	MELO3C028440.2	LOW QUALITY PROTEIN: gamma-aminobutyrate transaminase POP2, mitochondrial-like	517	537	-39.9	1.5e-05	target: 5' GCCAACCCACCAAACGC 3' |||||||*||||||||* miRNA: 3' CGGUUGGAUGGUUUGC- 5'	no
chr04_15939	MELO3C027757.2	pectinesterase inhibitor-like	315	335	-29	0.0025	target: 5' -CAAUC-ACCAAACGA 3' *|||:|*||||||||* miRNA: 3' GGUUGGAUGGUUUGC- 5'	no
chr04_15939	MELO3C028253.2	LOW QUALITY PROTEIN: gamma-aminobutyrate transaminase POP2, mitochondrial-like	502	522	-39.9	3.7e-05	target: 5' GCCAACCCACCAAACGC 3' |||||||*||||||||* miRNA: 3' CGGUUGGAUGGUUUGC- 5'	no
chr04_15939	MELO3C028920.2	LOW QUALITY PROTEIN: gamma-aminobutyrate transaminase POP2, mitochondrial-like	316	336	-34.2	0.000158	target: 5' GCCAACCCACCAAACGC 3' |||||||*||||||||* miRNA: 3' CGGUUGGAUGGUUUGC- 5'	no
chr04_15939	MELO3C031333.2	Unknown protein	100	120	-29.2	0.001292	target: 5' CGUCAGUCCUGCUGGACU 3' *|:||:*|||:|:::||* miRNA: 3' -CGGUU-GGAUGGUUUGC 5'	no
chr04_15939	MELO3C033302.2	LOW QUALITY PROTEIN: gamma-aminobutyrate transaminase POP2, mitochondrial-like	470	490	-40.1	1.3e-05	target: 5' GCCAACCCACCAAACGU 3' |||||||*||||||||* miRNA: 3' CGGUUGGAUGGUUUGC- 5'	no
chr04_16062	MELO3C026099.2	Oligopeptide transporter	1934	1954	-37.5	0.000758	target: 5' CCGGUGGGCUGUAUCGC 3' |||:|:|*|:|:||||* miRNA: 3' GGCUAUCGGGCGUAGC- 5'	no
chr04_16062	MELO3C018241.2	Unknown protein	187	207	-27.4	0.005692	target: 5' CGGCGGCUUGCGUCGU 3' ||:*:||::||:|||* miRNA: 3' GCUAUCGGGCGUAGC- 5'	no
chr04_16062	MELO3C023816.2	3-ketoacyl-CoA synthase	1130	1150	-31.2	0.006921	target: 5' CGAAUGGCGCUGCAUCGA 3' ||*||:||*|:||||||* miRNA: 3' GC-UAUCG-GGCGUAGC- 5'	no
chr04_16062	MELO3C022431.2	Amaranthin-like lectin	578	598	-30.3	0.005125	target: 5' UCGUUGGCCCGUAUUC 3' :||*|:|||||:||:* miRNA: 3' GGCUAUCGGGCGUAGC 5'	no
chr04_16062	MELO3C007061.2	Germin-like protein 1	360	380	-30.2	0.003511	target: 5' C-AUGGUCCGCAUCGA 3' |*||:|:||||||||* miRNA: 3' GCUAUCGGGCGUAGC- 5'	no
chr04_16062	MELO3C022352.2	Coiled-coil domain-containing protein SCD2	192	212	-32.8	0.003711	target: 5' CUGGUGGUCCCGCAUCGC 3' |:|:|:|*|||||||||* miRNA: 3' GGCUAUC-GGGCGUAGC- 5'	no
chr04_16062	MELO3C000990.2	Unknown protein	52	72	-26	0.00699	target: 5' CUCGGCUCGGCUCGCGUCU 3' |*||:*|*:||:|||:||* miRNA: 3' G-GCU-A-UCGGGCGUAGC 5'	no
chr04_16062	MELO3C018949.2	Unknown protein	88	108	-24.9	0.006364	target: 5' CCAAUGGUCCUGUGUCGG 3' ||*||:|*||:|::|||* miRNA: 3' GGCUAUC-GGGCGUAGC- 5'	no
chr04_16062	MELO3C019218.2	acyl-CoA-binding domain-containing protein 4	143	163	-25.6	0.006046	target: 5' CUAUGGCUUGUAUCA 3' |*||:||::|:|||* miRNA: 3' GCUAUCGGGCGUAGC 5'	no
chr04_16062	MELO3C010623.2	IAA-amino acid hydrolase ILR1, putative	380	400	-32.8	0.003849	target: 5' CGG-AGCUUGCGUUU 3' ||:*|||::||:|:* miRNA: 3' GCUAUCGGGCGUAGC 5'	no
chr04_16062	MELO3C006530.2	late embryogenesis abundant protein D-34-like	394	414	-33.9	0.001407	target: 5' CGGGAGCCCGCGUCGU 3' ||:*|||||||:|||* miRNA: 3' GCUAUCGGGCGUAGC- 5'	no
chr04_16062	MELO3C008853.2	Unknown protein	28	48	-25.1	0.003912	target: 5' CACGGCGGUUCGUAUCU 3' |*||:*:|::||:|||* miRNA: 3' G-GCUAUCGGGCGUAGC 5'	no
chr04_16062	MELO3C025957.2	Transmembrane protein, putative	251	271	-33.1	0.000441	target: 5' AGA-AGCCCGCAUCGG 3' *||*|||||||||||* miRNA: 3' GCUAUCGGGCGUAGC- 5'	no
chr04_16062	MELO3C000615.2	Trihelix transcription factor GT-2	785	805	-29.1	0.008406	target: 5' CGGUGGC-CGCGUCA 3' ||:|:||*|||:||* miRNA: 3' GCUAUCGGGCGUAGC 5'	no
chr04_16062	MELO3C028424.2	Unknown protein	118	138	-30.5	0.002367	target: 5' CC-G-AGCCCGCGUCA 3' ||*:*|||||||:||* miRNA: 3' GGCUAUCGGGCGUAGC 5'	no
chr04_16062	MELO3C033002.2	Unknown protein	143	163	-25.6	0.006046	target: 5' CUAUGGCUUGUAUCA 3' |*||:||::|:|||* miRNA: 3' GCUAUCGGGCGUAGC 5'	no
chr04_16062	MELO3C031340.2	protein ROOT HAIR DEFECTIVE 3	145	165	-31	0.000999	target: 5' GGCAUAGUCUGCGUCGG 3' *|*||||:|:||:|||* miRNA: 3' GC-UAUCGGGCGUAGC- 5'	no
chr04_16062	MELO3C033679.2	NBS-LRR type resistance protein	264	284	-30.5	0.009366	target: 5' UCGGUCGCUCCGCAUCA 3' :||:|*||*|||||||* miRNA: 3' GGCUAUCG-GGCGUAGC 5'	no
chr04_16062	MELO3C028345.2	Unknown protein	145	165	-24.6	0.006408	target: 5' CCGAAGAGC-CGCGUCC 3' ||||*:*||*|||:||* miRNA: 3' GGCUAU-CGGGCGUAGC 5'	no
chr04_16062	MELO3C027440.2	girdin-like	40	60	-30.5	0.000257	target: 5' UGAUAGCCUGCAUCU 3' :|||||||:|||||* miRNA: 3' GCUAUCGGGCGUAGC 5'	no
chr04_16062	MELO3C025129.2	Unknown protein	29	49	-26.5	0.002628	target: 5' CGA-AGCCCGCAUUC 3' |||*|||||||||:* miRNA: 3' GCUAUCGGGCGUAGC 5'	no
chr04_16062	MELO3C028328.2	Unknown protein	128	148	-24	0.008752	target: 5' ----CGCCCGCGUCU 3' *****||||||:||* miRNA: 3' GCUAUCGGGCGUAGC 5'	no
chr04_16062	MELO3C019477.2	Oxidoreductase, 2OG-Fe(II) oxygenase family protein	48	68	-31.9	0.000161	target: 5' CGAUAGC-UGCAUCGU 3' |||||||*:||||||* miRNA: 3' GCUAUCGGGCGUAGC- 5'	no
chr04_16062	MELO3C030642.2	Unknown protein	63	83	-25.7	0.006848	target: 5' CGUGAAAGC-CGCAUUGG 3' |*:||*|||*|||||:|* miRNA: 3' GGGCUAUCGGGCGUAGC- 5'	no
chr04_16062	MELO3C028202.2	Unknown protein	155	175	-28	0.002159	target: 5' AGAUGGCGCGCGUCGG 3' *|||:||*|||:|||* miRNA: 3' GCUAUCGGGCGUAGC- 5'	no
chr04_16062	MELO3C032376.2	Sulfhydryl oxidase	18	38	-28	0.00984	target: 5' UGACGGCUCGCAUUC 3' :||*:||:|||||:* miRNA: 3' GCUAUCGGGCGUAGC 5'	no
chr04_16062	MELO3C028339.2	Unknown protein	147	167	-24.1	0.009063	target: 5' CGGCU-GCGCUGCGUCGG 3' ||:*|*||*|:||:|||* miRNA: 3' GCU-AUCG-GGCGUAGC- 5'	no
chr04_16062	MELO3C009088.2	Ethanolamine-phosphate cytidylyltransferase	918	938	-31.5	0.006257	target: 5' AGAU-GCUCGCAUCA 3' *|||*||:||||||* miRNA: 3' GCUAUCGGGCGUAGC 5'	no
chr04_16062	MELO3C000980.2	Bud13	152	172	-28.6	0.002743	target: 5' CCAAUCAGCCGCGCGUCU 3' ||*||*||||*|||:||* miRNA: 3' GGCUA-UCGG-GCGUAGC 5'	no
chr04_16062	MELO3C024609.2	acyl-CoA-binding domain-containing protein 4	143	163	-25.6	0.006046	target: 5' CUAUGGCUUGUAUCA 3' |*||:||::|:|||* miRNA: 3' GCUAUCGGGCGUAGC 5'	no
chr04_16062	MELO3C030003.2	Unknown protein	358	378	-31.6	0.003842	target: 5' CGA-AGCCCGCGUCU 3' |||*|||||||:||* miRNA: 3' GCUAUCGGGCGUAGC 5'	no
chr04_16062	MELO3C034992.2	LOW QUALITY PROTEIN: gamma-aminobutyrate transaminase POP2, mitochondrial-like	994	1014	-31	0.004139	target: 5' GGCAUAGUCUGCGUCGG 3' *|*||||:|:||:|||* miRNA: 3' GC-UAUCGGGCGUAGC- 5'	no
chr04_16062	MELO3C032927.2	acyl-CoA-binding domain-containing protein 4	143	163	-25.6	0.006046	target: 5' CUAUGGCUUGUAUCA 3' |*||:||::|:|||* miRNA: 3' GCUAUCGGGCGUAGC 5'	no
chr04_16062	MELO3C025400.2	Unknown protein	28	48	-27.7	0.000953	target: 5' CGAUGAUGCCCGCAUUC 3' ||||*|*||||||||:* miRNA: 3' GCUA-U-CGGGCGUAGC 5'	no
chr04_16062	MELO3C008135.2	alkylated DNA repair protein alkB homolog 8	989	1009	-32.5	0.004257	target: 5' UGGUAGUCCUCGCGUUC 3' :|:|||*||*|||:|:* miRNA: 3' GCUAUC-GG-GCGUAGC 5'	no
chr04_16062	MELO3C021000.2	Heat Stress Transcription Factor family protein	657	677	-30.5	0.003248	target: 5' CAGU-GCUUGUAUCGA 3' |*:|*||::|:||||* miRNA: 3' GCUAUCGGGCGUAGC- 5'	no
chr04_16062	MELO3C028926.2	Unknown protein	288	308	-36.5	2.9e-05	target: 5' CGG-AGCCUGCAUCGU 3' ||:*||||:||||||* miRNA: 3' GCUAUCGGGCGUAGC- 5'	no
chr04_16062	MELO3C027321.2	Unknown protein	129	149	-30.5	0.000628	target: 5' CAGU-GCUUGUAUCGA 3' |*:|*||::|:||||* miRNA: 3' GCUAUCGGGCGUAGC- 5'	no
chr04_16062	MELO3C026741.2	Non-specific serine/threonine protein kinase	1402	1422	-33.4	0.002772	target: 5' UGA-GGCCCGCAUUGA 3' :||*:||||||||:|* miRNA: 3' GCUAUCGGGCGUAGC- 5'	no
chr04_16062	MELO3C028367.2	Unknown protein	102	122	-24.6	0.005591	target: 5' CCGAAGAGC-CGCGUCC 3' ||||*:*||*|||:||* miRNA: 3' GGCUAU-CGGGCGUAGC 5'	no
chr04_16062	MELO3C031597.2	Monocarboxylate transporter 9	70	90	-26.2	0.003365	target: 5' CACGA-AGCCGCGCGUUGA 3' |*|||*||||*|||:|:|* miRNA: 3' G-GCUAUCGG-GCGUAGC- 5'	no
chr04_16062	MELO3C000937.2	Unknown protein	406	426	-29.7	0.00363	target: 5' CCCGGCU-GCGCUGCGUCGG 3' ||||:*|*||*|:||:|||* miRNA: 3' GGGCU-AUCG-GGCGUAGC- 5'	no
chr04_16062	MELO3C006416.2	Splicing factor 3B, subunit 5	290	310	-28.8	0.008735	target: 5' CGAUAGCUAUGCAUCA 3' |||||||:*:|||||* miRNA: 3' GCUAUCGG-GCGUAGC 5'	no
chr04_16062	MELO3C028821.2	Unknown protein	229	249	-30.4	0.004574	target: 5' CCGACUCGACCCGCAUCU 3' ||||*|*|*||||||||* miRNA: 3' GGCU-AUC-GGGCGUAGC 5'	no
chr04_16062	MELO3C035140.2	NBS-LRR type resistance protein	49	69	-27.4	0.007553	target: 5' CC-G-A-CCCGCGUCU 3' ||*:*|*|||||:||* miRNA: 3' GGCUAUCGGGCGUAGC 5'	no
chr04_16062	MELO3C020835.2	Unknown protein	405	425	-29.1	0.003462	target: 5' UGGUGGCUUGCGUCGA 3' :|:|:||::||:|||* miRNA: 3' GCUAUCGGGCGUAGC- 5'	no
chr04_16062	MELO3C022477.2	Protein nuclear fusion defective 4	1940	1960	-33.8	0.004181	target: 5' CGGUAGUGUGCAUCGG 3' ||:|||:*:||||||* miRNA: 3' GCUAUCGGGCGUAGC- 5'	no
chr04_16062	MELO3C001078.2	Membrane insertase, putative (DUF1685)	239	259	-27.8	0.006188	target: 5' U-AAAGCCUGCGUUGA 3' :*|*||||:||:|:|* miRNA: 3' GCUAUCGGGCGUAGC- 5'	no
chr04_16062	MELO3C034925.2	Unknown protein	40	60	-28.6	0.002206	target: 5' CGACGGCCACCGUAUCC 3' |||*:|*|*|||:|||* miRNA: 3' GCUAUC-G-GGCGUAGC 5'	no
chr04_16062	MELO3C013781.2	N6-adenosine-methyltransferase MT-A70-like	187	207	-32.7	0.006974	target: 5' CGA-AGCUCGCAUUC 3' |||*|||:|||||:* miRNA: 3' GCUAUCGGGCGUAGC 5'	no
chr04_16062	MELO3C000460.2	Regulatory-associated protein of tor 1	132	152	-26.6	0.007268	target: 5' CCAGGAAGCAUGCAUCGA 3' ||*|:*|||*:||||||* miRNA: 3' GG-CUAUCGGGCGUAGC- 5'	no
chr04_16062	MELO3C024541.2	germin-like protein subfamily 3 member 2	253	273	-28	0.008534	target: 5' UCGUUGGUUCGCGUCGA 3' :||*|:|::|||:|||* miRNA: 3' GGCUAUCGGGCGUAGC- 5'	no
chr04_16062	MELO3C005585.2	F5O11.10 isoform 1	1049	1069	-35	0.002763	target: 5' CGGUGGCUCUGUGUCGU 3' ||:|:||*|:|::|||* miRNA: 3' GCUAUCG-GGCGUAGC- 5'	no
chr04_16062	MELO3C033177.2	Unknown protein	527	547	-29.5	0.00634	target: 5' CGA-GCGACCCGCAUCU 3' |||*:*|*||||||||* miRNA: 3' GCUAU-C-GGGCGUAGC 5'	no
chr04_16062	MELO3C034669.2	Unknown protein	266	286	-29	0.008089	target: 5' CGA-ACGACCCGCGUCC 3' |||*|*|*|||||:||* miRNA: 3' GCUAU-C-GGGCGUAGC 5'	no
chr04_16062	MELO3C034451.2	Protein CASP-like protein	9	29	-27	0.002269	target: 5' CCAGU-GCCUGCAUCC 3' ||*:|*|||:|||||* miRNA: 3' GGCUAUCGGGCGUAGC 5'	no
chr04_16062	MELO3C010332.2	Equilibrative nucleoside transporter	701	721	-31.6	0.006588	target: 5' CGGUGGCCUGCAUUC 3' ||:|:|||:||||:* miRNA: 3' GCUAUCGGGCGUAGC 5'	no
chr04_16062	MELO3C028812.2	Unknown protein	532	552	-33.9	0.000723	target: 5' AUCGUUAGCCCGUGUCGC 3' *:||*|||||||::|||* miRNA: 3' -GGCUAUCGGGCGUAGC- 5'	no
chr04_16062	MELO3C027447.2	Serine/threonine-protein phosphatase 7 long form-like protein	183	203	-26.3	0.005705	target: 5' C-G-AGCCUGCAUCA 3' |*:*||||:|||||* miRNA: 3' GCUAUCGGGCGUAGC 5'	no
chr04_16062	MELO3C005253.2	E3 ubiquitin protein ligase RIE1	193	213	-31.3	0.005005	target: 5' UGAAGAGCGCCGCAUCGA 3' :|*|*|||*||||||||* miRNA: 3' GC-UAUCG-GGCGUAGC- 5'	no
chr04_16062	MELO3C031849.2	Unknown protein	285	305	-33.5	0.000152	target: 5' CGUUGGCUCCGCGUCC 3' ||*|:||*||||:||* miRNA: 3' GCUAUCG-GGCGUAGC 5'	no
chr04_16062	MELO3C016839.2	BnaA08g25910D protein	285	305	-27.7	0.007364	target: 5' CGACGGCUCUGCAUCU 3' |||*:||*|:|||||* miRNA: 3' GCUAUCG-GGCGUAGC 5'	no
chr04_16062	MELO3C034349.2	LOW QUALITY PROTEIN: gamma-aminobutyrate transaminase POP2, mitochondrial-like	142	162	-30.7	0.009333	target: 5' CG-UGAGCUUGCAUUA 3' ||*|*|||::||||:* miRNA: 3' GCUA-UCGGGCGUAGC 5'	no
chr04_16062	MELO3C022263.2	Fiber protein fb11	145	165	-28.4	0.007179	target: 5' CGUGGUGGC-UGCAUCU 3' ||*:*|:||*:|||||* miRNA: 3' GC-U-AUCGGGCGUAGC 5'	no
chr04_16062	MELO3C007914.2	calmodulin-lysine N-methyltransferase isoform X1	823	843	-30.3	0.007502	target: 5' CGAUGGCUUGCAUUU 3' ||||:||::||||:* miRNA: 3' GCUAUCGGGCGUAGC 5'	no
chr04_16062	MELO3C005973.2	Gb|AAD43168.1	163	183	-26.5	0.009011	target: 5' CGG-AGCGUGCAUCGA 3' ||:*|||*:||||||* miRNA: 3' GCUAUCGGGCGUAGC- 5'	no
chr04_16062	MELO3C028050.2	Unknown protein	233	253	-27.8	0.002423	target: 5' CGGUGGCGUCGCGUCGG 3' ||:|:||*:|||:|||* miRNA: 3' GCUAUCG-GGCGUAGC- 5'	no
chr04_16062	MELO3C032191.2	Unknown protein	189	209	-31.7	0.001322	target: 5' C-AUGGCCGCGCGUCU 3' |*||:|||*|||:||* miRNA: 3' GCUAUCGG-GCGUAGC 5'	no
chr04_16062	MELO3C030138.2	aspartic proteinase A1-like isoform X1	342	362	-29	0.005756	target: 5' CCUGAUAGACUGCGUUA 3' ||:|||||*|:||:|:* miRNA: 3' GGGCUAUCGGGCGUAGC 5'	no
chr04_16062	MELO3C028243.2	Unknown protein	97	117	-28.6	0.001124	target: 5' CCAAUCAGCCGCGCGUCU 3' ||*||*||||*|||:||* miRNA: 3' GGCUA-UCGG-GCGUAGC 5'	no
chr04_16062	MELO3C001321.2	Unknown protein	354	374	-28.4	0.003624	target: 5' CCGAAA-CCCGCGUCC 3' ||||*|*|||||:||* miRNA: 3' GGCUAUCGGGCGUAGC 5'	no
chr04_16062	MELO3C015067.2	transcription factor LHW	3079	3099	-34.3	0.005174	target: 5' UGGUAGCUUGCAUUGA 3' :|:||||::||||:|* miRNA: 3' GCUAUCGGGCGUAGC- 5'	no
chr04_16062	MELO3C034844.2	serine/threonine-protein phosphatase 7 long form homolog	39	59	-24.4	0.007161	target: 5' ---GAGCCUGCAUCA 3' ****||||:|||||* miRNA: 3' GCUAUCGGGCGUAGC 5'	no
chr04_16062	MELO3C033488.2	signal recognition particle 19 kDa protein	239	259	-28.1	0.005098	target: 5' AGG-AGCCUGCAUCA 3' *|:*||||:|||||* miRNA: 3' GCUAUCGGGCGUAGC 5'	no
chr04_16062	MELO3C008175.2	WRKY transcription factor	1683	1703	-33.3	0.006037	target: 5' CGAU-GCCCGCGUCU 3' ||||*||||||:||* miRNA: 3' GCUAUCGGGCGUAGC 5'	no
chr04_16062	MELO3C006133.2	digalactosyldiacylglycerol synthase 1, chloroplastic-like	1759	1779	-32.1	0.007129	target: 5' CGGGAGCCUGCAUCC 3' ||:*||||:|||||* miRNA: 3' GCUAUCGGGCGUAGC 5'	no
chr04_16062	MELO3C031334.2	LOW QUALITY PROTEIN: gamma-aminobutyrate transaminase POP2, mitochondrial-like	1042	1062	-31.1	0.005185	target: 5' GGCAUAGCUUGCAUCGA 3' *|*|||||::||||||* miRNA: 3' GC-UAUCGGGCGUAGC- 5'	no
chr04_16062	MELO3C010796.2	At4g33800-like protein	123	143	-30	0.004861	target: 5' CAGGUGGCUUGCAUCU 3' |*|:|:||::|||||* miRNA: 3' G-CUAUCGGGCGUAGC 5'	no
chr04_16062	MELO3C025199.2	Leucoanthocyanidin dioxygenase	252	272	-34.4	0.001648	target: 5' CC-AUAGUCCGUGUCC 3' ||*||||:|||::||* miRNA: 3' GGCUAUCGGGCGUAGC 5'	no
chr04_16062	MELO3C028756.2	Receptor protein kinase	20	40	-24.7	0.009802	target: 5' UGA-AGGUCGCGUCGC 3' :||*||*:|||:|||* miRNA: 3' GCUAUCGGGCGUAGC- 5'	no
chr04_16062	MELO3C028559.2	Unknown protein	42	62	-27.1	0.001964	target: 5' CC-ACAGC-CGCAUUC 3' ||*|*|||*|||||:* miRNA: 3' GGCUAUCGGGCGUAGC 5'	no
chr04_16062	MELO3C010639.2	Unknown protein	97	117	-27.4	0.00319	target: 5' CG-UCGUCCGCAUCGA 3' ||*|*|:||||||||* miRNA: 3' GCUAUCGGGCGUAGC- 5'	no
chr04_16062	MELO3C026133.2	Unknown protein	168	188	-26.4	0.005353	target: 5' GUCGGUGGCUUCGCGUCC 3' *:||:|:||*:|||:||* miRNA: 3' -GGCUAUCG-GGCGUAGC 5'	no
chr04_16062	MELO3C020373.2	non-specific phospholipase C3-like	573	593	-32.7	0.004151	target: 5' CGGUGGUUCGCGUCGG 3' ||:|:|::|||:|||* miRNA: 3' GCUAUCGGGCGUAGC- 5'	no
chr04_16062	MELO3C028524.2	Unknown protein	295	315	-48.5	0	target: 5' CCGAUAGCCCGCAUCGC 3' ||||||||||||||||* miRNA: 3' GGCUAUCGGGCGUAGC- 5'	no
chr04_16062	MELO3C033176.2	Unknown protein	38	58	-28.5	0.001292	target: 5' CGGUUGCGCUGCGUCGG 3' ||:|*||*|:||:|||* miRNA: 3' GCUAUCG-GGCGUAGC- 5'	no
chr04_16062	MELO3C005467.2	At5g07590	1369	1389	-35	0.001464	target: 5' CCGGUAGCCCGCAUUU 3' |||:||||||||||:* miRNA: 3' GGCUAUCGGGCGUAGC 5'	no
chr04_16062	MELO3C023627.2	polygalacturonase At1g48100-like	1264	1284	-31	0.009406	target: 5' CUCGAGAGCUUGCGUCA 3' |:|||*|||::||:||* miRNA: 3' GGGCUAUCGGGCGUAGC 5'	no
chr04_16062	MELO3C000358.2	acyl-CoA-binding domain-containing protein 4	143	163	-25.6	0.006046	target: 5' CUAUGGCUUGUAUCA 3' |*||:||::|:|||* miRNA: 3' GCUAUCGGGCGUAGC 5'	no
chr04_16062	MELO3C001251.2	Unknown protein	97	117	-23.6	0.009872	target: 5' ---GGGCUCGCAUCA 3' ****:||:||||||* miRNA: 3' GCUAUCGGGCGUAGC 5'	no
chr04_16062	MELO3C030321.2	Unknown protein	113	133	-28	0.002513	target: 5' CG-U-GCCCGUGUCC 3' ||*|*|||||::||* miRNA: 3' GCUAUCGGGCGUAGC 5'	no
chr04_18434	MELO3C027352.2	WAT1-related protein	137	158	-25.7	0.003302	target: 5' -GCGGAGCGGCCGACGU 3' **|:||:*|||||||:* miRNA: 3' AAGUCUUACCGGCUGU- 5'	no
chr04_18434	MELO3C031771.2	Unknown protein	168	189	-27.6	0.002294	target: 5' AUUAGAAGGGCCGACAG 3' *|:||||*||||||||* miRNA: 3' AAGUCUUACCGGCUGU- 5'	no
chr04_18434	MELO3C001094.2	Unknown protein	129	150	-29.3	0.000888	target: 5' UUCGGAAGGGCCGACGG 3' |||:|||*|||||||:* miRNA: 3' AAGUCUUACCGGCUGU- 5'	no
chr04_18434	MELO3C027308.2	alanine--tRNA ligase-like	708	729	-29.4	0.009865	target: 5' UAUCAGAAUGGUUGACAA 3' |*|||||||||::||||* miRNA: 3' AAAGUCUUACCGGCUGU- 5'	no
chr04_18434	MELO3C013395.2	Unknown protein	135	156	-26	0.006851	target: 5' UUCAAGAUGGUCGGCGA 3' ||||*:||||:||:|:* miRNA: 3' AAGUCUUACCGGCUGU- 5'	no
chr04_18434	MELO3C000129.2	Unknown protein	55	76	-27.8	0.001587	target: 5' -ACAGAGUGGUCGACU 3' **||||:|||:||||* miRNA: 3' AAGUCUUACCGGCUGU 5'	no
chr04_18434	MELO3C000256.2	Coatomer subunit beta'	30	51	-26.4	0.007853	target: 5' -GCAGAAUGGUCGAUG 3' **||||||||:|||:: miRNA: 3' AAGUCUUACCGGCUGU 5'	no
chr04_18434	MELO3C033473.2	Unknown protein	146	167	-29	0.001877	target: 5' --GGGAGUGGCCGGCAA 3' ***:||:||||||:||* miRNA: 3' AAGUCUUACCGGCUGU- 5'	no
chr04_18434	MELO3C032420.2	Phloroisovalerophenone synthase	922	943	-30.3	0.005279	target: 5' -GCGGAGUGGCCGACGU 3' **|:||:||||||||:* miRNA: 3' AAGUCUUACCGGCUGU- 5'	no
chr04_18434	MELO3C011724.2	Unknown protein	127	148	-25.4	0.004247	target: 5' UUCAAGAUUGGCUGACAA 3' |||*|||*||||:||||* miRNA: 3' AAG-UCUUACCGGCUGU- 5'	no
chr04_18434	MELO3C028324.2	Unknown protein	76	97	-25.4	0.007098	target: 5' UUCGUGAG-GGCCGACGG 3' |||:*||:*|||||||:* miRNA: 3' AAGU-CUUACCGGCUGU- 5'	no
chr04_18434	MELO3C003213.2	laccase-7	1147	1168	-33.2	0.002903	target: 5' UUUCCGGAUGAGCCGACGG 3' ||||*|:|||*||||||:* miRNA: 3' AAAGUCUUAC-CGGCUGU- 5'	no
chr04_18434	MELO3C013523.2	Methionyl-tRNA synthetase	68	89	-25.8	0.007783	target: 5' -GCGGAGUAGGCCGGCGC 3' **|:||:|*|||||:|:* miRNA: 3' AAGUCUUA-CCGGCUGU- 5'	no
chr04_18434	MELO3C022167.2	Unknown protein	169	190	-25.7	0.008925	target: 5' -GCAGAA-GGCCGGCGG 3' **|||||*|||||:|:* miRNA: 3' AAGUCUUACCGGCUGU- 5'	no
chr04_18434	MELO3C004216.2	F-actin capping protein alpha subunit	42	63	-31.3	0.004653	target: 5' UUCGGCAAUGGCCGACGA 3' |||:|*||||||||||:* miRNA: 3' AAGUC-UUACCGGCUGU- 5'	no
chr04_18434	MELO3C025267.2	Unknown protein	90	111	-26.2	0.006833	target: 5' --GAGGAUGGCUGACGG 3' ***||:|||||:|||:* miRNA: 3' AAGUCUUACCGGCUGU- 5'	no
chr04_18434	MELO3C028099.2	Unknown protein	123	144	-29.8	0.000281	target: 5' UUCGGAAGGGUCGACGG 3' |||:|||*||:||||:* miRNA: 3' AAGUCUUACCGGCUGU- 5'	no
chr04_18434	MELO3C010687.2	Unknown protein	111	132	-27.6	0.003552	target: 5' UUUAGAAUUGGCCGGCGA 3' ||:||||*||||||:|:* miRNA: 3' AAGUCUU-ACCGGCUGU- 5'	no
chr04_18434	MELO3C024646.2	phosphoenolpyruvate carboxylase kinase 1	117	138	-30.8	0.008812	target: 5' UUCAGCAAUGGCCGACAU 3' |||||*|||||||||||* miRNA: 3' AAGUC-UUACCGGCUGU- 5'	no
chr04_18434	MELO3C019357.2	Unknown protein	143	164	-24.4	0.007132	target: 5' ---UGGAUGGUCGACAA 3' ****|:||||:|||||* miRNA: 3' AAGUCUUACCGGCUGU- 5'	no
chr04_18434	MELO3C031174.2	Unknown protein	99	120	-27.9	0.001897	target: 5' -ACAGAACGGCCGACAG 3' **|||||*||||||||* miRNA: 3' AAGUCUUACCGGCUGU- 5'	no
chr04_18434	MELO3C035382.2	40S ribosomal protein S20	277	298	-26.6	0.008219	target: 5' CUUGGGGUGGCCGAUG 3' *|::|::|||||||:: miRNA: 3' AAGUCUUACCGGCUGU 5'	no
chr04_18434	MELO3C028272.2	Unknown protein	35	56	-25.4	0.005486	target: 5' UUCGUGAG-GGCCGACGG 3' |||:*||:*|||||||:* miRNA: 3' AAGU-CUUACCGGCUGU- 5'	no
chr04_18434	MELO3C014101.2	Unknown protein	49	70	-25.7	0.006336	target: 5' GUCGUGGUGGCCGGCGA 3' *||:*::||||||:|:* miRNA: 3' AAGUCUUACCGGCUGU- 5'	no
chr04_18434	MELO3C032163.2	Cell division protein ftsH	105	126	-25.5	0.009128	target: 5' UUGAGAG-GGCCGACAG 3' ||*|||:*||||||||* miRNA: 3' AAGUCUUACCGGCUGU- 5'	no
chr04_18434	MELO3C017595.2	Protein UPSTREAM OF FLC	151	172	-30	0.000458	target: 5' GUUUCGGAUUGGCUGGCU 3' *||||:||*||||:|:|* miRNA: 3' -AAAGUCUUACCGGCUGU 5'	no
chr04_18434	MELO3C016460.2	Unknown protein	140	161	-26.4	0.006097	target: 5' ---UGGAUGGCCGACGA 3' ****|:|||||||||:* miRNA: 3' AAGUCUUACCGGCUGU- 5'	no
chr04_18434	MELO3C020019.2	subtilisin-like protease SBT3.17 isoform X1	158	179	-30.6	0.000625	target: 5' GUCAGAGUGGCCGAUC 3' *|||||:|||||||:* miRNA: 3' AAGUCUUACCGGCUGU 5'	no
chr04_18434	MELO3C020060.2	Unknown protein	108	129	-25.7	0.005906	target: 5' CUCUGAAGGGCCGACAG 3' *||*|||*||||||||* miRNA: 3' AAGUCUUACCGGCUGU- 5'	no
chr04_18434	MELO3C005320.2	Unknown protein	86	107	-25.4	0.004247	target: 5' AUGGGAGGGGCCGACAA 3' *|*:||:*||||||||* miRNA: 3' AAGUCUUACCGGCUGU- 5'	no
chr04_18434	MELO3C003613.2	Unknown protein	46	67	-25.3	0.009855	target: 5' --UGGGAUGGUCGGCAC 3' **::|:||||:||:||* miRNA: 3' AAGUCUUACCGGCUGU- 5'	no
chr04_18434	MELO3C031890.2	Unknown protein	140	161	-26.4	0.005841	target: 5' ---UGGAUGGCCGACGA 3' ****|:|||||||||:* miRNA: 3' AAGUCUUACCGGCUGU- 5'	no
chr04_19359	MELO3C019030.2	D-xylose-proton symporter-like 2	1196	1219	-31.9	0.007569	target: 5' UUGUUGUUGAUAGACUUG 3' ||:||:|:|||||||||* miRNA: 3' AAUAAUAGCUAUCUGAAA 5'	no
chr04_19497	MELO3C009405.2	purine-uracil permease NCS1	1549	1572	-32.7	0.004704	target: 5' UACGGGAGUGCGUGGUUUA 3' ||||:|||:*||:|:|||* miRNA: 3' AUGCUCUCGAGCGCUAAA- 5'	no
chr04_19497	MELO3C000101.2	Photosystem I P700 chlorophyll a apoprotein A1	78	101	-30	0.001839	target: 5' UAAUGGGUGGCUUCGCGAUUUC 3' |*|:|:|*:||*|||||||||* miRNA: 3' AAUGCUC-UCG-AGCGCUAAA- 5'	no
chr04_19497	MELO3C012880.2	Protein LIGHT-DEPENDENT SHORT HYPOCOTYLS 3	458	481	-31	0.003061	target: 5' UACGAGAGGUUCGUGAUUUG 3' |||||||*|:|||:|||||* miRNA: 3' AUGCUCU-CGAGCGCUAAA- 5'	no
chr04_19497	MELO3C027748.2	Unknown protein	105	128	-25.9	0.009266	target: 5' UACGAGAUGUCUUGUGAUUG 3' |||||||*|*||:|:||||* miRNA: 3' AUGCUCU-C-GAGCGCUAAA 5'	no
chr04_19497	MELO3C020375.2	RING-H2 finger protein ATL52-like	595	618	-31.6	0.00647	target: 5' AACGAGAGUUUGCGAUUG 3' *|||||||:|:||||||* miRNA: 3' AUGCUCUCGAGCGCUAAA 5'	no
chr04_19497	MELO3C028163.2	Photosystem I P700 chlorophyll a apoprotein A1	78	101	-30	0.000987	target: 5' UAAUGGGUGGCUUCGCGAUUUC 3' |*|:|:|*:||*|||||||||* miRNA: 3' AAUGCUC-UCG-AGCGCUAAA- 5'	no
chr04_19497	MELO3C028693.2	LOW QUALITY PROTEIN: NAC transcription factor 29-like	149	172	-25.8	0.005496	target: 5' CGCGACGGCUGGCGGUUG 3' *:|||*:|||*|||:||* miRNA: 3' AUGCUCUCGAGCGCUAAA 5'	no
chr04_19497	MELO3C030670.2	Unknown protein	101	124	-25.9	0.009104	target: 5' UACGAGAUGUCUUGUGAUUG 3' |||||||*|*||:|:||||* miRNA: 3' AUGCUCU-C-GAGCGCUAAA 5'	no
chr04_19497	MELO3C023517.2	Unknown protein	1	24	-26.8	0.008445	target: 5' -AUGUGGAGCUCGUGGUUUC 3' *|:|*:|||||||:|:|||* miRNA: 3' AUGC-UCUCGAGCGCUAAA- 5'	no
chr04_19497	MELO3C003703.2	UDP-sugar transporter, putative	806	829	-31.2	0.009321	target: 5' UGCUGGAGCUCGUGAUUUG 3' |:|*:|||||||:|||||* miRNA: 3' AUGCUCUCGAGCGCUAAA- 5'	no
chr04_19497	MELO3C033693.2	Unknown protein	53	76	-24.7	0.006883	target: 5' ---AGGUGCUCGCGAUUA 3' ****:|*||||||||||* miRNA: 3' AUGCUCUCGAGCGCUAAA 5'	no
chr05_20016	MELO3C014445.2	Unknown protein	154	177	-26.8	0.008332	target: 5' -UGCCAGCACCUCGGCCGUA 3' **:||*|*||||||:||:|* miRNA: 3' UUUGG-C-UGGAGCUGGUAA 5'	no
chr05_20016	MELO3C001905.2	Unknown protein	78	101	-25.5	0.004752	target: 5' --UCCGGCUUCGGCUGUC 3' ***|||:|:|||:|::|* miRNA: 3' UUUGGCUGGAGCUGGUAA 5'	no
chr05_20016	MELO3C005251.2	Beta-galactosidase	771	794	-30.2	0.00993	target: 5' AGGCCGAUUUUGGCCAUC 3' |::||||::|:|:||||* miRNA: 3' UUUGGCUGGAGCUGGUAA 5'	no
chr05_20016	MELO3C011330.2	Enoyl-CoA hydratase 2, peroxisomal	608	631	-31.3	0.008421	target: 5' GAACUUGCCUGGACUGUC 3' :|||:*:|||*|||::|* miRNA: 3' UUUGGCUGGAGCUGGUAA 5'	no
chr05_20016	MELO3C035574.2	60S ribosomal protein L3	39	62	-26.9	0.009308	target: 5' GCAAACG-CCGUCGACCAUC 3' :*||*||*||*||||||||* miRNA: 3' U-UUGGCUGG-AGCUGGUAA 5'	no
chr05_20016	MELO3C027161.2	beta-galactosidase-like	151	174	-30.2	0.00369	target: 5' AGGCCGAUUUUGGCCAUC 3' |::||||::|:|:||||* miRNA: 3' UUUGGCUGGAGCUGGUAA 5'	no
chr05_20016	MELO3C009700.2	Plant cadmium resistance protein	59	82	-31	0.005995	target: 5' AAACCGGCC-CGACCGUC 3' ||||||:||*|||||:|* miRNA: 3' UUUGGCUGGAGCUGGUAA 5'	no
chr05_20016	MELO3C018005.2	Trypsin inhibitor 1	223	246	-28	0.008906	target: 5' AAAACCGACCGCGAUUGUUU 3' *|||||||||*|||:::||* miRNA: 3' -UUUGGCUGGAGCUGGUAA- 5'	no
chr05_20016	MELO3C027551.2	Unknown protein	124	147	-25.3	0.005186	target: 5' AAUCGGGCUGCGACCAUC 3' ||*|*|:|:*|||||||* miRNA: 3' UUUGGCUGGAGCUGGUAA 5'	no
chr05_20016	MELO3C027934.2	Unknown protein	105	128	-25.6	0.008102	target: 5' CGGCCAGCCGUCGGCCGUUU 3' *::||*:||*|||:||:||* miRNA: 3' UUUGGCUGG-AGCUGGUAA- 5'	no
chr05_20016	MELO3C027683.2	Unknown protein	124	147	-25.3	0.005417	target: 5' AAUCGGGCUGCGACCAUC 3' ||*|*|:|:*|||||||* miRNA: 3' UUUGGCUGGAGCUGGUAA 5'	no
chr05_20016	MELO3C020432.2	Adenosylhomocysteinase	255	278	-31.8	0.008419	target: 5' UCAGGCUGACUUCGGUCGUC 3' |*|::|:|||:|||::|:|* miRNA: 3' A-UUUGGCUGGAGCUGGUAA 5'	no
chr05_20016	MELO3C029936.2	Unknown protein	493	516	-31.1	0.008968	target: 5' -UGCCGUCCUCGACCAUG 3' **:|||*||||||||||* miRNA: 3' UUUGGCUGGAGCUGGUAA 5'	no
chr05_20016	MELO3C026158.2	ethylene-responsive transcription factor ERF115	228	251	-29.1	0.009107	target: 5' GAACAUGACACGUCGGCCAUG 3' :|||*:|||*|*|||:||||* miRNA: 3' UUUG-GCUG-G-AGCUGGUAA 5'	no
chr05_20016	MELO3C004179.2	RNA polymerase II-associated protein 3	1333	1356	-31.4	0.008075	target: 5' GAACCGGCUUUGGCCAUC 3' :|||||:|:|:|:||||* miRNA: 3' UUUGGCUGGAGCUGGUAA 5'	no
chr05_20016	MELO3C017201.2	dCTP pyrophosphatase 1-like	387	410	-30.1	0.004641	target: 5' UGGCCUUGAUCUCGGCCAUG 3' |::*|*:||:||||:||||* miRNA: 3' AUUUG-GCUGGAGCUGGUAA 5'	no
chr05_20016	MELO3C019843.2	zinc finger protein ZAT5-like	460	483	-30.6	0.005424	target: 5' -CACCGCCCUCGACCAUA 3' **||||*||||||||||* miRNA: 3' UUUGGCUGGAGCUGGUAA 5'	no
chr05_20016	MELO3C031966.2	Unknown protein	313	336	-26.6	0.00997	target: 5' -UAUCGACCCCGACCGUC 3' **|:|||||*|||||:|* miRNA: 3' UUUGGCUGGAGCUGGUAA 5'	no
chr05_20016	MELO3C027919.2	Unknown protein	129	152	-29.3	0.00054	target: 5' AAUCCGGCUGCGACCAUC 3' ||*|||:|:*|||||||* miRNA: 3' UUUGGCUGGAGCUGGUAA 5'	no
chr05_20016	MELO3C009144.2	transcription factor bHLH140	85	108	-34.3	0.004184	target: 5' GAGCUGACCUUGACCGUG 3' :|:|:|||||:||||:|* miRNA: 3' UUUGGCUGGAGCUGGUAA 5'	no
chr05_20016	MELO3C028116.2	Unknown protein	110	133	-25.6	0.007695	target: 5' CGGCCAGCCGUCGGCCGUUU 3' *::||*:||*|||:||:||* miRNA: 3' UUUGGCUGG-AGCUGGUAA- 5'	no
chr05_20016	MELO3C035565.2	zinc finger BED domain-containing protein RICESLEEPER 2-like	881	904	-32	0.002832	target: 5' GAACCGACC-CGACCGUC 3' :||||||||*|||||:|* miRNA: 3' UUUGGCUGGAGCUGGUAA 5'	no
chr05_20016	MELO3C032422.2	Unknown protein	294	317	-32.3	0.009762	target: 5' AAACUGGCCUUGACCGUA 3' ||||:|:|||:||||:|* miRNA: 3' UUUGGCUGGAGCUGGUAA 5'	no
chr05_20016	MELO3C028431.2	Retrotransposon protein, putative, Ty3-gypsy subclass	1611	1634	-32.9	0.004485	target: 5' CAACUGGCCUCGACCGUUC 3' *|||:|:||||||||:||* miRNA: 3' UUUGGCUGGAGCUGGUAA- 5'	no
chr05_20016	MELO3C010147.2	kinesin-like protein KIN-1 isoform X1	447	470	-32.4	0.006278	target: 5' GCGCUCGAUUUCGGCCAUUA 3' :*:|*|||::|||:|||||* miRNA: 3' UUUG-GCUGGAGCUGGUAA- 5'	no
chr05_20016	MELO3C033765.2	beta-galactosidase-like	151	174	-30.2	0.00369	target: 5' AGGCCGAUUUUGGCCAUC 3' |::||||::|:|:||||* miRNA: 3' UUUGGCUGGAGCUGGUAA 5'	no
chr05_20016	MELO3C031810.2	Unknown protein	1	24	-25.2	0.005999	target: 5' ---ACGACAUUCGACCAUUA 3' ****||||*:|||||||||* miRNA: 3' UUUGGCUG-GAGCUGGUAA- 5'	no
chr05_20016	MELO3C032047.2	MLO-like protein	15	38	-25.2	0.00735	target: 5' ---ACGAUCCUUGGCCAUUA 3' ****|||*|||:|:|||||* miRNA: 3' UUUGGCU-GGAGCUGGUAA- 5'	no
chr05_20016	MELO3C018094.2	COBRA-like protein 10	761	784	-34.6	0.002918	target: 5' CGGCCG-CCUCGACCAUUG 3' *::|||*|||||||||||* miRNA: 3' UUUGGCUGGAGCUGGUAA- 5'	no
chr05_20016	MELO3C013743.2	aconitate hydratase	696	719	-29.2	0.009391	target: 5' GAACUGACCUGGACUAUC 3' :|||:|||||*|||:||* miRNA: 3' UUUGGCUGGAGCUGGUAA 5'	no
chr05_20016	MELO3C018752.2	Kelch repeat-containing F-box family protein, putative, expressed	704	727	-30.5	0.004569	target: 5' AGGAUGACUUCGGCUGUC 3' |::*:|||:|||:|::|* miRNA: 3' UUUGGCUGGAGCUGGUAA 5'	no
chr05_20016	MELO3C025141.2	Phosphate translocator-related family protein	1394	1417	-33.3	0.003808	target: 5' UAGAUCGACCAUUGACUAUA 3' ||:|:|||||*|:|||:||* miRNA: 3' AUUUGGCUGG-AGCUGGUAA 5'	no
chr05_20016	MELO3C007352.2	Cysteine-rich receptor-kinase-like protein	118	141	-30.2	0.006532	target: 5' AGGCCAACCUUGACCAUG 3' |::||*||||:||||||* miRNA: 3' UUUGGCUGGAGCUGGUAA 5'	no
chr05_20016	MELO3C000682.2	FGGY carbohydrate kinase domain-containing protein	54	77	-27.5	0.007697	target: 5' GGACCUAUCUUGGCCAUG 3' ::|||*|:||:|:||||* miRNA: 3' UUUGGCUGGAGCUGGUAA 5'	no
chr05_20016	MELO3C033625.2	Unknown protein	204	227	-26.4	0.00724	target: 5' AAACAGGCGUCGGCCAUG 3' ||||*|:|*|||:||||* miRNA: 3' UUUGGCUGGAGCUGGUAA 5'	no
chr05_20016	MELO3C010832.2	F-box protein GID2-like	224	247	-29.4	0.003405	target: 5' GGACCAACCUUGGCUGUG 3' ::|||*||||:|:|::|* miRNA: 3' UUUGGCUGGAGCUGGUAA 5'	no
chr05_20016	MELO3C031044.2	Transmembrane protein	347	370	-31.9	0.004935	target: 5' AGAUCGACUUCGGCCAUG 3' |:|:||||:|||:||||* miRNA: 3' UUUGGCUGGAGCUGGUAA 5'	no
chr05_20016	MELO3C009117.2	alanine--glyoxylate aminotransferase 2 homolog 2, mitochondrial-like	1014	1037	-31.3	0.008351	target: 5' AAGCUGGGUUCGGCCGUA 3' ||:|:|:*:|||:||:|* miRNA: 3' UUUGGCUGGAGCUGGUAA 5'	no
chr05_20016	MELO3C005319.2	Calcium-binding protein	180	203	-28.4	0.005683	target: 5' AGGCCG-CCUCGGCUGUG 3' |::|||*|||||:|::|* miRNA: 3' UUUGGCUGGAGCUGGUAA 5'	no
chr05_20016	MELO3C025875.2	calmodulin-binding receptor-like cytoplasmic kinase 1	1233	1256	-33.5	0.002925	target: 5' AGACC-AUCUCGACCAUC 3' |:|||*|:|||||||||* miRNA: 3' UUUGGCUGGAGCUGGUAA 5'	no
chr05_20016	MELO3C007437.2	Unknown protein	132	155	-26.8	0.00179	target: 5' AGAUGCGAUCUUGACCGUUG 3' |:|:*|||:||:||||:||* miRNA: 3' UUUG-GCUGGAGCUGGUAA- 5'	no
chr05_20016	MELO3C023854.2	CASP-like protein	801	824	-30.9	0.009296	target: 5' GGUUCGAUUUCGGCCAUG 3' ::*:|||::|||:||||* miRNA: 3' UUUGGCUGGAGCUGGUAA 5'	no
chr05_20016	MELO3C033766.2	beta-galactosidase-like	54	77	-30.2	0.002853	target: 5' AGGCCGAUUUUGGCCAUC 3' |::||||::|:|:||||* miRNA: 3' UUUGGCUGGAGCUGGUAA 5'	no
chr05_20016	MELO3C027533.2	Unknown protein	1	24	-24	0.009139	target: 5' ---ACGACAUUCGACCAUC 3' ****||||*:||||||||* miRNA: 3' UUUGGCUG-GAGCUGGUAA 5'	no
chr05_20016	MELO3C020513.2	F10K1.26 protein	170	193	-35.4	0.000632	target: 5' GAGCCGAUCUCGGCCAUUG 3' :|:||||:||||:|||||* miRNA: 3' UUUGGCUGGAGCUGGUAA- 5'	no
chr05_20016	MELO3C013822.2	Unknown protein	862	885	-32.5	0.003318	target: 5' AAACUGACUUCGACCAUC 3' ||||:|||:||||||||* miRNA: 3' UUUGGCUGGAGCUGGUAA 5'	no
chr05_20016	MELO3C025046.2	phosphopantothenoylcysteine decarboxylase subunit VHS3-like	39	62	-25.3	0.005651	target: 5' -UAUCGACUGCGACCGUG 3' **|:||||:*|||||:|* miRNA: 3' UUUGGCUGGAGCUGGUAA 5'	no
chr05_20016	MELO3C028420.2	Unknown protein	4	27	-24.6	0.003199	target: 5' -GAUUGGCUUCGGCUGUC 3' *:|::|:|:|||:|::|* miRNA: 3' UUUGGCUGGAGCUGGUAA 5'	no
chr05_20016	MELO3C006608.2	CASP-like protein	289	312	-30.4	0.007482	target: 5' AAGCCAAGUUCGACCAUUC 3' ||:||*|*:|||||||||* miRNA: 3' UUUGGCUGGAGCUGGUAA- 5'	no
chr05_20016	MELO3C015049.2	protein ELC-like	13	36	-26.9	0.009757	target: 5' --GUUGACCUUGGCCAUA 3' **:::|||||:|:||||* miRNA: 3' UUUGGCUGGAGCUGGUAA 5'	no
chr05_20016	MELO3C032338.2	Unknown protein	160	183	-25.3	0.009976	target: 5' AAUCGGGCUACGACCAUC 3' ||*|*|:|:*|||||||* miRNA: 3' UUUGGCUGGAGCUGGUAA 5'	no
chr05_20016	MELO3C033785.2	Beta-galactosidase	151	174	-30.2	0.00369	target: 5' AGGCCGAUUUUGGCCAUC 3' |::||||::|:|:||||* miRNA: 3' UUUGGCUGGAGCUGGUAA 5'	no
chr05_20016	MELO3C004687.2	Peroxidase	255	278	-28.3	0.008312	target: 5' GGACCCGACC-CGACCAUC 3' ::|*||||||*|||||||* miRNA: 3' UUU-GGCUGGAGCUGGUAA 5'	no
chr05_20016	MELO3C028241.2	Unknown protein	43	66	-24.6	0.00682	target: 5' -GAUUGGCUUCGGCUGUC 3' *:|::|:|:|||:|::|* miRNA: 3' UUUGGCUGGAGCUGGUAA 5'	no
chr05_20016	MELO3C028225.2	Unknown protein	105	128	-25.6	0.008694	target: 5' CGGCCAGCCGUCGGCCGUUU 3' *::||*:||*|||:||:||* miRNA: 3' UUUGGCUGG-AGCUGGUAA- 5'	no
chr05_20016	MELO3C016325.2	Dirigent protein	475	498	-32.7	0.001508	target: 5' GAGCUGACC-CGAUCAUG 3' :|:|:||||*|||:|||* miRNA: 3' UUUGGCUGGAGCUGGUAA 5'	no
chr05_20016	MELO3C014429.2	NDR1/HIN1-like protein 12	1	24	-27.3	0.004021	target: 5' ---AUGGCCUUGACCAUUG 3' ****:|:|||:|||||||* miRNA: 3' UUUGGCUGGAGCUGGUAA- 5'	no
chr05_20016	MELO3C015479.2	cytokinin dehydrogenase 4	1268	1291	-34.1	0.002255	target: 5' GAGCGGACCUCGGCCGUG 3' :|:|*|||||||:||:|* miRNA: 3' UUUGGCUGGAGCUGGUAA 5'	no
chr05_20016	MELO3C007732.2	Ring finger protein, putative	289	312	-28.4	0.008322	target: 5' GGACCGGUUUGGGCCAUC 3' ::||||:::|*|:||||* miRNA: 3' UUUGGCUGGAGCUGGUAA 5'	no
chr05_20016	MELO3C011016.2	tubulin beta chain	1102	1125	-32.9	0.004762	target: 5' -AACCG-CCUCGGCCAUG 3' *|||||*|||||:||||* miRNA: 3' UUUGGCUGGAGCUGGUAA 5'	no
chr05_20016	MELO3C031105.2	chloroplastic group IIA intron splicing facilitator CRS1, chloroplastic	97	120	-26.3	0.008697	target: 5' -UACCGCCCUGGACCGUUU 3' **||||*|||*||||:||* miRNA: 3' UUUGGCUGGAGCUGGUAA- 5'	no
chr05_20016	MELO3C035231.2	Unknown protein	181	204	-27.2	0.003546	target: 5' --GUCGACUCUCGACCAUC 3' **::||||*|||||||||* miRNA: 3' UUUGGCUG-GAGCUGGUAA 5'	no
chr05_20603	MELO3C000904.2	NBS-LRR type resistance protein	393	416	-28.6	0.004452	target: 5' ACGCCGACGGAGAUGGAG 3' |||*||||::|:||:||* miRNA: 3' UGCAGCUGUUUUUAUCUA 5'	no
chr05_20603	MELO3C024323.2	Auxin-responsive family protein	330	353	-30.2	0.004024	target: 5' CAUCGUUUGACGAGGAUGGGG 3' ||*||*|:|||:|::||:|:* miRNA: 3' GU-GC-AGCUGUUUUUAUCUA 5'	no
chr05_20603	MELO3C035188.2	Unknown protein	278	301	-29.3	0.005827	target: 5' CGUCGUCGA-GGAAAUGGAA 3' |:*||||||*::||||:||* miRNA: 3' GU-GCAGCUGUUUUUAUCUA 5'	no
chr05_20603	MELO3C008950.2	Unknown protein	86	109	-25.1	0.005034	target: 5' GACGUGCGAGGGAGAUGGAA 3' *||||*|||*::|:||:||* miRNA: 3' -UGCA-GCUGUUUUUAUCUA 5'	no
chr05_20603	MELO3C031345.2	Unknown protein	89	112	-23.9	0.008785	target: 5' GACGAUGACGACGAUGGAUG 3' *|||*:|||:|*:||:|||* miRNA: 3' GUGCAGCUGUUUUUAUCUA- 5'	no
chr05_20603	MELO3C008154.2	Exosome complex exonuclease RRP42	1002	1025	-33.7	0.002523	target: 5' UACGUUGACAAAAGUGGGUA 3' :||||:|||||||:|:|:|* miRNA: 3' GUGCAGCUGUUUUUAUCUA- 5'	no
chr05_20603	MELO3C015462.2	WD-40 repeat protein-like protein	1259	1282	-32.2	0.006462	target: 5' ACGUCGAU-AGAGUGGAG 3' |||||||:*|:|:|:||* miRNA: 3' UGCAGCUGUUUUUAUCUA 5'	no
chr05_20603	MELO3C022182.2	Unknown protein	109	132	-27.4	0.003727	target: 5' ACGUCGAUGGAAGUGGAA 3' |||||||:::||:|:||* miRNA: 3' UGCAGCUGUUUUUAUCUA 5'	no
chr05_20603	MELO3C030373.2	Unknown protein	100	123	-25.9	0.006371	target: 5' GUGUCGAC-GAGAUAGGA 3' ::||||||*:|:||||:* miRNA: 3' UGCAGCUGUUUUUAUCUA 5'	no
chr05_20603	MELO3C027748.2	Unknown protein	169	192	-26.7	0.005899	target: 5' ACGUCGGGCAGGGAUAGAG 3' ||||||*:||:::|||||* miRNA: 3' UGCAGC-UGUUUUUAUCUA 5'	no
chr05_20603	MELO3C028719.2	Unknown protein	53	76	-26	0.003326	target: 5' ACGCCGACGGAAGUAGAA 3' |||*||||::||:||||* miRNA: 3' UGCAGCUGUUUUUAUCUA 5'	no
chr05_20603	MELO3C020717.2	Unknown protein	12	35	-24.7	0.009093	target: 5' GCGUCGAGAGUAAUGGAA 3' :||||||*|:*|||:||* miRNA: 3' UGCAGCUGUUUUUAUCUA 5'	no
chr05_20603	MELO3C018621.2	1,4-dihydroxy-2-naphthoate polyprenyltransferase, chloroplastic	858	881	-31.6	0.00678	target: 5' AGGUCGAGGGAGAUAGAG 3' |*|||||*::|:|||||* miRNA: 3' UGCAGCUGUUUUUAUCUA 5'	no
chr05_21762	MELO3C031033.2	Unknown protein	59	82	-30.5	0.000711	target: 5' AGGACUGUAGUUGGUUUA 3' |||*|||:|||||||||* miRNA: 3' UCCAGACGUCAACCAAAA 5'	no
chr05_21762	MELO3C020625.2	Rhomboid-like protein	1037	1060	-33	0.003157	target: 5' GGGUUUGCAGUUGGUUUG 3' :|||:||||||||||||* miRNA: 3' UCCAGACGUCAACCAAAA 5'	no
chr05_21762	MELO3C006328.2	Vesicle-associated membrane protein, putative	996	1019	-32.1	0.003679	target: 5' GGGUCUGUAGUUUGGUUUG 3' :||||||:|||*||||||* miRNA: 3' UCCAGACGUCA-ACCAAAA 5'	no
chr05_21976	MELO3C027692.2	CAI-1 autoinducer sensor kinase/phosphatase cqsS isoform 2	540	563	-31.5	0.002809	target: 5' GGAAUGUUAUUGAGCGCG 3' ||||::||||::|:|:|* miRNA: 3' CCUUGUAAUAGUUUGUGA 5'	no
chr05_21976	MELO3C033859.2	CAI-1 autoinducer sensor kinase/phosphatase cqsS isoform 2	749	772	-29	0.009458	target: 5' GGAAUGUCAUUAAGCGCG 3' ||||::|*||:||:|:|* miRNA: 3' CCUUGUAAUAGUUUGUGA 5'	no
chr05_21976	MELO3C014774.2	Aminopeptidase	1079	1102	-31.7	0.007986	target: 5' AGGAAUAUAUGUCAAGCAUUU 3' |||||:||*|:||||:||:|* miRNA: 3' UCCUUGUA-AUAGUUUGUGA- 5'	no
chr05_21976	MELO3C028546.2	Ulp1 protease family, carboxy-terminal domain protein	78	101	-25.1	0.008649	target: 5' AGGUGGCAUUGUGGAGUGCG 3' |||*::||||:|*:|:::|* miRNA: 3' UCC-UUGUAAUAGUUUGUGA 5'	no
chr05_21976	MELO3C026462.2	Calcium-binding EF-hand	86	109	-29	0.007392	target: 5' AGG-AUGUUUAUCAAGCACUA 3' |||*|::||*|||||:||||* miRNA: 3' UCCUUGUAA-UAGUUUGUGA- 5'	no
chr05_21976	MELO3C028922.2	CAI-1 autoinducer sensor kinase/phosphatase cqsS isoform 2	827	850	-32.1	0.003296	target: 5' GGAAUGUUAUUGAGCGCG 3' ||||::||||::|:|:|* miRNA: 3' CCUUGUAAUAGUUUGUGA 5'	no
chr05_21976	MELO3C030955.2	Unknown protein	111	134	-24.7	0.009867	target: 5' GGAGCCCAUU-UCAAGCACG 3' |||:*|*|||*||||:|||* miRNA: 3' CCUU-G-UAAUAGUUUGUGA 5'	no
chr05_21976	MELO3C021912.2	Peptidyl-prolyl cis-trans isomerase	913	936	-31.1	0.007937	target: 5' GGAGCAUUAUUGGACACUG 3' |||:||||||:::|||||* miRNA: 3' CCUUGUAAUAGUUUGUGA- 5'	no
chr05_21976	MELO3C032575.2	CAI-1 autoinducer sensor kinase/phosphatase cqsS isoform 2	575	598	-28.2	0.009368	target: 5' GGAAUGUCAUUGAGCGCG 3' ||||::|*||::|:|:|* miRNA: 3' CCUUGUAAUAGUUUGUGA 5'	no
chr05_21976	MELO3C026675.2	Cytokinin dehydrogenase, putative	49	72	-30.7	0.001291	target: 5' GGGACGUUGUCAAAUGCA 3' ||:||:||:|||||::|* miRNA: 3' CCUUGUAAUAGUUUGUGA 5'	no
chr05_21976	MELO3C018433.2	Peptidyl-prolyl cis-trans isomerase	985	1008	-30.9	0.00992	target: 5' GGAGCAUUGUUAGAUACUG 3' |||:||||:|:|:|:|||* miRNA: 3' CCUUGUAAUAGUUUGUGA- 5'	no
chr05_21976	MELO3C030625.2	ATP synthase subunit alpha	8	31	-25.7	0.00838	target: 5' GAGAUAUUGUCAAGCACA 3' |*:|:|||:||||:|||* miRNA: 3' CCUUGUAAUAGUUUGUGA 5'	no
chr05_21976	MELO3C031764.2	CAI-1 autoinducer sensor kinase/phosphatase cqsS isoform 2	836	859	-32.1	0.003336	target: 5' GGAAUGUUAUUGAGCGCG 3' ||||::||||::|:|:|* miRNA: 3' CCUUGUAAUAGUUUGUGA 5'	no
chr05_21976	MELO3C022110.2	exopolygalacturonase-like	341	364	-31.2	0.00614	target: 5' GGAACGUUG-CAAGCACC 3' |||||:||:*|||:|||* miRNA: 3' CCUUGUAAUAGUUUGUGA 5'	no
chr05_21976	MELO3C033089.2	CAI-1 autoinducer sensor kinase/phosphatase cqsS isoform 2	974	997	-32.1	0.003702	target: 5' GGAAUGUUAUUGAACGCG 3' ||||::||||::|||:|* miRNA: 3' CCUUGUAAUAGUUUGUGA 5'	no
chr05_22190	MELO3C024870.2	Guanosine-3',5'-bis(Diphosphate) 3'-pyrophosphohydrolase	482	505	-35	0.004075	target: 5' UCUGGAGCUUGUCUUUCUA 3' |||:|||||::|||||||* miRNA: 3' AGAUCUCGAGUAGAAAGA- 5'	no
chr05_22190	MELO3C030842.2	zinc finger BED domain-containing protein RICESLEEPER 2-like	522	545	-29.9	0.007441	target: 5' GUUU-GAG-UCGUCUUUUA 3' ||:|*|||*||:|||||:* miRNA: 3' CAGAUCUCGAGUAGAAAGA 5'	no
chr05_22190	MELO3C003287.2	DYAD protein	1790	1813	-32.6	0.0074	target: 5' UUUGGAGUUCAUCUUUCUU 3' |:|:|||:||||||||||* miRNA: 3' AGAUCUCGAGUAGAAAGA- 5'	no
chr05_22190	MELO3C021076.2	Unknown protein	251	274	-26.9	0.005333	target: 5' UGU-GAGC-CAUUUUUCUC 3' |*|*||||*|||:|||||* miRNA: 3' AGAUCUCGAGUAGAAAGA- 5'	no
chr05_22190	MELO3C012056.2	Unknown protein	158	181	-26.4	0.004582	target: 5' UUUAGGGUUU-UCUUUUUA 3' |:|||:|:|:*|||||:|* miRNA: 3' AGAUCUCGAGUAGAAAGA- 5'	no
chr05_22190	MELO3C020594.2	copper transporter 2-like	273	296	-33.3	0.00103	target: 5' G-CUGGUGUUCGUCUUUUUG 3' |*||:|*|:||:|||||:|* miRNA: 3' CAGAUCUCGAGUAGAAAGA- 5'	no
chr05_22190	MELO3C015065.2	Unknown protein	239	262	-27.1	0.00825	target: 5' UC-AG-GCGUAUCUUUCUC 3' ||*||*||*:||||||||* miRNA: 3' AGAUCUCGAGUAGAAAGA- 5'	no
chr05_22190	MELO3C019489.2	Sulfurtransferase	330	353	-34.6	0.001716	target: 5' -CUAGAGCUCAUUUUUCA 3' *|||||||||||:||||* miRNA: 3' AGAUCUCGAGUAGAAAGA 5'	no
chr05_22190	MELO3C029409.2	ATP synthase subunit a	149	172	-25.1	0.008793	target: 5' ----AAGCUCAUCUUUCUA 3' *****|||||||||||||* miRNA: 3' AGAUCUCGAGUAGAAAGA- 5'	no
chr05_22190	MELO3C034923.2	Envelope-like protein	27	50	-30.5	0.001053	target: 5' UCUGAGGCUCAUCUUUCUG 3' |||:*:||||||||||||* miRNA: 3' AGAUCUCGAGUAGAAAGA- 5'	no
chr05_22190	MELO3C027524.2	ATP synthase subunit a	152	175	-25.1	0.009451	target: 5' ----AAGCUCAUCUUUCUA 3' *****|||||||||||||* miRNA: 3' AGAUCUCGAGUAGAAAGA- 5'	no
chr05_22190	MELO3C027032.2	ATP synthase subunit a	149	172	-25.1	0.009231	target: 5' ----AAGCUCAUCUUUCUA 3' *****|||||||||||||* miRNA: 3' AGAUCUCGAGUAGAAAGA- 5'	no
chr05_22212	MELO3C015983.2	Unknown protein	10	33	-27.6	0.002165	target: 5' GAGCAGGCAGCGGUGGCG 3' *|:|*:*||*|::|:||* miRNA: 3' GUUGAUAGUGGUUAUCGA 5'	no
chr05_22212	MELO3C009507.2	Short-chain dehydrogenase/reductase protein	47	70	-36	0.000274	target: 5' CGAUUAUCACCGGUGGCG 3' |:|:|||||||::|:||* miRNA: 3' GUUGAUAGUGGUUAUCGA 5'	no
chr05_22212	MELO3C012932.2	LOW QUALITY PROTEIN: probable WRKY transcription factor 68	359	382	-33	0.004104	target: 5' C-ACUAUCACCGAUGGCG 3' |*|||||||||:||:||* miRNA: 3' GUUGAUAGUGGUUAUCGA 5'	no
chr05_22212	MELO3C033810.2	Dual specificity phosphatase domain protein	650	673	-29.1	0.006869	target: 5' GCAAUUUUCACCAAAUGGCA 3' ||||:|*|||||*|||:||* miRNA: 3' CGUUGAUAGUGG-UUAUCGA 5'	no
chr05_22212	MELO3C009476.2	Alpha carbonic anhydrase	572	595	-33.1	0.003318	target: 5' UAGCUAUCAUAGAUGGCA 3' :|:||||||:*:||:||* miRNA: 3' GUUGAUAGUGGUUAUCGA 5'	no
chr05_22212	MELO3C001376.2	Unknown protein	126	149	-26.6	0.002482	target: 5' GAGGUGUUGCUAGUGGUA 3' *|:*|:|::|:|:|:|:* miRNA: 3' GUUGAUAGUGGUUAUCGA 5'	no
chr05_22212	MELO3C028206.2	Unknown protein	102	125	-26.6	0.004046	target: 5' CGGCUGUUGGCGGUGGUG 3' |::||:|::*|::|:|:* miRNA: 3' GUUGAUAGUGGUUAUCGA 5'	no
chr05_22212	MELO3C023519.2	Beta-glucosidase	169	192	-31.8	0.00775	target: 5' CGGCUAUUGCUAAUGGCG 3' |::||||::|:|||:||* miRNA: 3' GUUGAUAGUGGUUAUCGA 5'	no
chr05_22212	MELO3C025176.2	acyl-CoA-binding domain-containing protein 4	114	137	-25.7	0.006244	target: 5' CAAACUUUUAUCAGUAGUUG 3' |*||||*|:|:||:|||:|* miRNA: 3' G-UUGAUAGUGGUUAUCGA- 5'	no
chr05_22212	MELO3C008899.2	Kinase family protein	2172	2195	-35.5	0.00291	target: 5' CAGCUUUCAUGGAUAGUUG 3' ||:||*|||:*:||||:|* miRNA: 3' GUUGAUAGUGGUUAUCGA- 5'	no
chr05_22212	MELO3C031849.2	Unknown protein	219	242	-34.5	0.000115	target: 5' C-AUUAUCACCGAUGGCUC 3' |*|:|||||||:||:|||* miRNA: 3' GUUGAUAGUGGUUAUCGA- 5'	no
chr05_22212	MELO3C004940.2	Unknown protein	303	326	-27.5	0.005126	target: 5' -AGCUGGCGGCGAUAGUG 3' *|:||:*|:*|:||||:* miRNA: 3' GUUGAUAGUGGUUAUCGA 5'	no
chr05_22212	MELO3C024629.2	Unknown protein	24	47	-26	0.002803	target: 5' CAAC-AUCGAUAAUGGUC 3' ||||*|||:*:|||:|:* miRNA: 3' GUUGAUAGUGGUUAUCGA 5'	no
chr05_22212	MELO3C030434.2	LOW QUALITY PROTEIN: putative pentatricopeptide repeat-containing protein At3g23330	400	423	-31.6	0.002916	target: 5' CAACAGUGACACAGUAGCUG 3' ||||*:|*||*||:|||||* miRNA: 3' GUUGAUAGUG-GUUAUCGA- 5'	no
chr05_22212	MELO3C013662.2	Unknown protein	87	110	-27.8	0.002293	target: 5' UGGCUGACAUGAAUGGCUC 3' :::||:*||:*|||:|||* miRNA: 3' GUUGAUAGUGGUUAUCGA- 5'	no
chr05_22212	MELO3C021826.2	histone-lysine N-methyltransferase ASHR1 isoform X1	87	110	-24.8	0.005824	target: 5' G-AACCUAUCCUCAGUGGCA 3' |*||*|||||*:||:|:||* miRNA: 3' CGUU-GAUAGUGGUUAUCGA 5'	no
chr05_22212	MELO3C000990.2	Unknown protein	256	279	-26.2	0.007823	target: 5' GC-GC-A-CGCCGGUGGCUG 3' ||*:|*|*|:||::|:|||* miRNA: 3' CGUUGAUAGUGGUUAUCGA- 5'	no
chr05_22212	MELO3C008723.2	Unknown protein	53	76	-28.7	0.00172	target: 5' CAAUCCUGUCACCAAUGGUA 3' |||*|*|:||||||||:|:* miRNA: 3' GUU-G-AUAGUGGUUAUCGA 5'	no
chr05_22212	MELO3C020396.2	Unknown protein	158	181	-27.7	0.009417	target: 5' GAGCUAGCACCGGUGGUG 3' *|:|||*||||::|:|:* miRNA: 3' GUUGAUAGUGGUUAUCGA 5'	no
chr05_22212	MELO3C007297.2	Stem-specific protein TSJT1	755	778	-31	0.006823	target: 5' GGACUGCCGCCGAUGGCUC 3' *:|||:*|:||:||:|||* miRNA: 3' GUUGAUAGUGGUUAUCGA- 5'	no
chr05_22212	MELO3C007474.2	Small GTPase superfamily	386	409	-32.7	0.00165	target: 5' GCAGCUAUUCCAGCAGUAGUUG 3' |||:||||*|*|*||:|||:|* miRNA: 3' CGUUGAUA-G-UGGUUAUCGA- 5'	no
chr05_22212	MELO3C026719.2	Myb/SANT-like DNA-binding domain protein	8	31	-27.7	0.004178	target: 5' CGGCGAUC-CCGAUGGCG 3' |::|*|||*||:||:||* miRNA: 3' GUUGAUAGUGGUUAUCGA 5'	no
chr05_22212	MELO3C021915.2	la-related protein 6C	539	562	-31.8	0.0087	target: 5' AAGCUAUCACCAAUAGCG 3' *|:||||||||||||||* miRNA: 3' GUUGAUAGUGGUUAUCGA 5'	no
chr05_22212	MELO3C031242.2	Unknown protein	114	137	-28.1	0.001532	target: 5' CAAACUUUUAUCAGUAGCUG 3' |*||||*|:|:||:|||||* miRNA: 3' G-UUGAUAGUGGUUAUCGA- 5'	no
chr05_22212	MELO3C016231.2	VQ motif-containing protein 22	513	536	-28.1	0.008106	target: 5' CAAUGG-CGGUAAUGGCC 3' |||:*:*|:*:|||:||* miRNA: 3' GUUGAUAGUGGUUAUCGA 5'	no
chr05_22212	MELO3C034375.2	LOW QUALITY PROTEIN: gamma-aminobutyrate transaminase POP2, mitochondrial-like	111	134	-29.4	0.006819	target: 5' CGACAAUUCGGCUAAUGGCC 3' |:||*|*||:*|:|||:||* miRNA: 3' GUUGAU-AGU-GGUUAUCGA 5'	no
chr05_22212	MELO3C017655.2	Sugar transporter, putative	495	518	-31.8	0.006001	target: 5' GAGCUAUCAACAAUGGCUU 3' *|:||||||*||||:|||* miRNA: 3' GUUGAUAGUGGUUAUCGA- 5'	no
chr05_22212	MELO3C028329.2	Unknown protein	107	130	-26.2	0.002645	target: 5' GCGACGAGCGGCGGUGGCG 3' ||:||*|*|:*|::|:||* miRNA: 3' CGUUGAUAGUGGUUAUCGA 5'	no
chr05_22212	MELO3C031931.2	Mutator-like transposase	1659	1682	-31.5	0.008937	target: 5' CGAUCAUCGCCAAUGGCA 3' |:|:*|||:|||||:||* miRNA: 3' GUUGAUAGUGGUUAUCGA 5'	no
chr05_22212	MELO3C023850.2	dolichyl-phosphate beta-glucosyltransferase-like	26	49	-36.8	0.000409	target: 5' GC-GCGAUCGCCAAUGGCG 3' ||*:|*|||:|||||:||* miRNA: 3' CGUUGAUAGUGGUUAUCGA 5'	no
chr05_22212	MELO3C004670.2	Unknown protein	63	86	-28.7	0.001078	target: 5' GCAACUGGUCAACACGGUGGUG 3' ||||||*:||*||*|::|:|:* miRNA: 3' CGUUGA-UAG-UG-GUUAUCGA 5'	no
chr05_22212	MELO3C027700.2	Methyltransferase	115	138	-25.8	0.009918	target: 5' -AGCUGUUCGUCCUAAUGGUG 3' *|:||:*||:*||*|||:|:* miRNA: 3' GUUGAU-AGU-GG-UUAUCGA 5'	no
chr05_22212	MELO3C010526.2	AP-4 complex subunit epsilon	2827	2850	-37.7	0.001623	target: 5' CAACUGUCACCAGUAGUG 3' |||||:||||||:|||:* miRNA: 3' GUUGAUAGUGGUUAUCGA 5'	no
chr05_22212	MELO3C027537.2	ENTH/ANTH/VHS superfamily protein	158	181	-26.7	0.003849	target: 5' ACGACUGU-GGUGGUGGCG 3' *|:|||:|*:*:::|:||* miRNA: 3' -GUUGAUAGUGGUUAUCGA 5'	no
chr05_22212	MELO3C001335.2	Cytochrome b reductase 1	1	24	-26.6	0.004793	target: 5' GCACCUG-CACGAGUAGUG 3' |||*||:*|||*|:|||:* miRNA: 3' CGUUGAUAGUGGUUAUCGA 5'	no
chr05_22212	MELO3C014820.2	Unknown protein	108	131	-24.2	0.009937	target: 5' GGGAC-G-CGACCAGUGGCG 3' |*:||*:*|*||||:|:||* miRNA: 3' CGUUGAUAG-UGGUUAUCGA 5'	no
chr05_22212	MELO3C034622.2	Unknown protein	69	92	-27.2	0.002526	target: 5' GCAAACAGUCGUCAAUAGUG 3' ||*|||*:||::||||||:* miRNA: 3' CG-UUGAUAGUGGUUAUCGA 5'	no
chr05_22212	MELO3C014553.2	Unknown protein	102	125	-27.2	0.006232	target: 5' GCAAACAGUCGUCAAUAGUG 3' ||*|||*:||::||||||:* miRNA: 3' CG-UUGAUAGUGGUUAUCGA 5'	no
chr05_22212	MELO3C000249.2	Importin subunit beta-1	239	262	-29	0.003482	target: 5' UGGCUAUCGCUGGAUAGCA 3' :::|||||:|:*:|||||* miRNA: 3' GUUGAUAGUGG-UUAUCGA 5'	no
chr05_22212	MELO3C034302.2	Unknown protein	295	318	-29.1	0.009139	target: 5' UAGCUGAUAUUGGUAGCUG 3' :|:||:*:|::::|||||* miRNA: 3' GUUGAUAGUGGUUAUCGA- 5'	no
chr05_22212	MELO3C014064.2	Chloride channel protein	1346	1369	-33.4	0.008489	target: 5' CAGCUGUUGCCGGUAGCUU 3' ||:||:|::||::|||||* miRNA: 3' GUUGAUAGUGGUUAUCGA- 5'	no
chr05_22212	MELO3C001056.2	Cationic amino acid transporter, putative	8	31	-26.6	0.004313	target: 5' CAGC-AUUUUCAAUGGCUU 3' ||:|*||:*:||||:|||* miRNA: 3' GUUGAUAGUGGUUAUCGA- 5'	no
chr05_22212	MELO3C017053.2	Cysteine proteinase	61	84	-34.1	0.001714	target: 5' CAAGUAUUAACAAUGGCUC 3' |||*|||:|*||||:|||* miRNA: 3' GUUGAUAGUGGUUAUCGA- 5'	no
chr05_22212	MELO3C018835.2	ribonuclease 3-like protein 3	471	494	-28.8	0.009739	target: 5' CUGUUUUCGCCGAUAGCA 3' |*::|*||:||:|||||* miRNA: 3' GUUGAUAGUGGUUAUCGA 5'	no
chr05_22212	MELO3C031606.2	Protease inhibitor protein	134	157	-27.4	0.009738	target: 5' GUAGCUGUUGGUGAUGGUG 3' |:|:||:|::*::||:|:* miRNA: 3' CGUUGAUAGUGGUUAUCGA 5'	no
chr05_22212	MELO3C015279.2	calmodulin-binding protein 60 A-like	139	162	-33.4	0.002031	target: 5' GCUGCUAUUCGUCCGAUGGUUG 3' ||*:|||*||:*||:||:|:|* miRNA: 3' CGUUGAU-AGU-GGUUAUCGA- 5'	no
chr05_22212	MELO3C014587.2	photosystem II 5 kDa protein, chloroplastic-like	293	316	-30.1	0.004312	target: 5' GCUGCUGUCA-CAGUAGCUG 3' ||*:||:|||*||:|||||* miRNA: 3' CGUUGAUAGUGGUUAUCGA- 5'	no
chr05_22212	MELO3C035389.2	Unknown protein	114	137	-28.1	0.001532	target: 5' CAAACUUUUAUCAGUAGCUG 3' |*||||*|:|:||:|||||* miRNA: 3' G-UUGAUAGUGGUUAUCGA- 5'	no
chr05_22212	MELO3C014211.2	Protein EARLY RESPONSIVE TO DEHYDRATION 15	312	335	-29.8	0.006056	target: 5' CGACUUCUACAUCGAUGGUG 3' |:||*|*|*||:|:||:|:* miRNA: 3' GUUG-AUA-GUGGUUAUCGA 5'	no
chr05_22212	MELO3C031295.2	Unknown protein	11	34	-25.3	0.004733	target: 5' CGAUUA-CGGCUGAUGGCG 3' |:|:||*|:*|::||:||* miRNA: 3' GUUGAUAGU-GGUUAUCGA 5'	no
chr05_22212	MELO3C015217.2	SOSS complex subunit B homolog	66	89	-27	0.002394	target: 5' GAGAUGUGACCGGUGGCA 3' *|:*|:|*|||::|:||* miRNA: 3' GUUGAUAGUGGUUAUCGA 5'	no
chr05_22212	MELO3C031260.2	glycine-rich cell wall structural protein 1-like	58	81	-34.6	8.2e-05	target: 5' CAGCU-UCACCGGUGGCA 3' ||:||*|||||::|:||* miRNA: 3' GUUGAUAGUGGUUAUCGA 5'	no
chr05_22212	MELO3C015047.2	Unknown protein	74	97	-25.9	0.008728	target: 5' AGGCGGUCACCAGUGGCC 3' *::|*:||||||:|:||* miRNA: 3' GUUGAUAGUGGUUAUCGA 5'	no
chr05_22212	MELO3C008305.2	Unknown protein	98	121	-24.6	0.008326	target: 5' ----AAUCACCAAUGGCG 3' *****|||||||||:||* miRNA: 3' GUUGAUAGUGGUUAUCGA 5'	no
chr05_22212	MELO3C018784.2	Unknown protein	204	227	-25.5	0.008459	target: 5' GGAGUCAUCAUCGGUGGCC 3' *:|*|*||||:|::|:||* miRNA: 3' GUUGA-UAGUGGUUAUCGA 5'	no
chr05_22212	MELO3C027936.2	Unknown protein	151	174	-26.6	0.005216	target: 5' CGGCUGUUGGCGGUGGUG 3' |::||:|::*|::|:|:* miRNA: 3' GUUGAUAGUGGUUAUCGA 5'	no
chr05_22212	MELO3C013736.2	basic endochitinase C	501	524	-30	0.009186	target: 5' GCAACUG-CACCAGAUGGUC 3' ||||||:*||||*:||:|:* miRNA: 3' CGUUGAUAGUGG-UUAUCGA 5'	no
chr05_22212	MELO3C024165.2	Pentatricopeptide repeat-containing protein	1597	1620	-31.3	0.009829	target: 5' UUGCUAUCACUAAUGGCUA 3' :*:|||||||:|||:|||* miRNA: 3' GUUGAUAGUGGUUAUCGA- 5'	no
chr05_22212	MELO3C027800.2	RING-type E3 ubiquitin transferase	298	321	-28.4	0.009898	target: 5' GCAACAGUCGACGGUAGUC 3' |||||*:||:*|::|||:* miRNA: 3' CGUUGAUAGUGGUUAUCGA 5'	no
chr05_22212	MELO3C022732.2	Unknown protein	1	24	-25	0.005156	target: 5' GCUGACUGUGCUCCGGUAGUG 3' ||*:|||:|*|*||::|||:* miRNA: 3' CG-UUGAUA-GUGGUUAUCGA 5'	no
chr05_22212	MELO3C028200.2	Unknown protein	118	141	-24.6	0.007229	target: 5' ACGACGGUGGCUGGUGGCUA 3' *|:||*:|*:|:::|:|||* miRNA: 3' -GUUGAUAGUGGUUAUCGA- 5'	no
chr05_22681	MELO3C000051.2	RING-type E3 ubiquitin transferase	118	141	-28.5	0.001605	target: 5' UUGACACUCUUGCAAUUGUG 3' :|:|||*:||::|||||||* miRNA: 3' GAUUGUAGGAGUGUUAACAA 5'	no
chr05_22681	MELO3C021536.2	Quinone oxidoreductase-like protein	1497	1520	-32.1	0.005396	target: 5' AGCUGUUCAUCAUAAUUGUUA 3' |:|*:|:|*|||:|||||||* miRNA: 3' UUG-UAGG-AGUGUUAACAA- 5'	no
chr05_22681	MELO3C029561.2	Unknown protein	256	279	-26.5	0.006803	target: 5' GUGGCG-CCAUCACGAUUGUA 3' *|::|:*||*||||:|||||* miRNA: 3' -AUUGUAGG-AGUGUUAACAA 5'	no
chr06_24500	MELO3C028596.2	polygalacturonase-like	28	48	-24.7	0.006294	target: 5' -UGUGCAUCCACCAA 3' **:|:|||||||||* miRNA: 3' UUUAUGUAGGUGGUC 5'	no
chr06_24500	MELO3C033925.2	Unknown protein	32	52	-25.4	0.006026	target: 5' AGAUGUUAUUUUCACCAGA 3' |:|*:|*|:*|:||||||* miRNA: 3' UUU-UA-UGUAGGUGGUC- 5'	no
chr06_24500	MELO3C007795.2	cytochrome P450 CYP736A12-like	1171	1191	-31.3	0.006967	target: 5' GAGAAUGCAUCCACCAGU 3' *|:|||:||||||||||* miRNA: 3' GUUUUAUGUAGGUGGUC- 5'	no
chr06_24500	MELO3C004149.2	Unknown protein	81	101	-31.1	0.00014	target: 5' GAAGUGGGUCCACCAU 3' :||:|:*:|||||||* miRNA: 3' UUUUAUGUAGGUGGUC 5'	no
chr06_24500	MELO3C003042.2	Unknown protein	105	125	-24.4	0.008112	target: 5' GAG-ACUUCCACCAA 3' :|:*||*|||||||* miRNA: 3' UUUAUGUAGGUGGUC 5'	no
chr06_24500	MELO3C035170.2	Unknown protein	9	29	-27.6	0.002403	target: 5' GAGA-ACAACCACCAGA 3' :|:|*|||*|||||||* miRNA: 3' UUUUAUGUAGGUGGUC- 5'	no
chr06_24500	MELO3C025332.2	Unknown protein	202	222	-27	0.00701	target: 5' CAGCUGCAUCCGCCGA 3' *|:*|:|||||:||:* miRNA: 3' UUU-AUGUAGGUGGUC 5'	no
chr06_24500	MELO3C035579.2	organic cation/carnitine transporter 7	397	417	-27.4	0.008201	target: 5' GAGGUACA-CCAUUGA 3' :|::||||*|||:::* miRNA: 3' UUUUAUGUAGGUGGUC 5'	no
chr06_24500	MELO3C027926.2	Serine/threonine-protein phosphatase 7 long form-like protein	242	262	-27	0.006148	target: 5' GAAUACAUCCACUGGU 3' :|||||||||||::|* miRNA: 3' UUUAUGUAGGUGGUC- 5'	no
chr06_24500	MELO3C019989.2	Transcription factor bHLH61-like protein	212	232	-28.8	0.007665	target: 5' AGAUAUAUCCACCGU 3' |:|||:|||||||:* miRNA: 3' UUUAUGUAGGUGGUC 5'	no
chr06_24500	MELO3C003056.2	At5g12930	387	407	-29.1	0.006423	target: 5' AAAA-GCAACCAUCAGA 3' ||||*:||*|||:|||* miRNA: 3' UUUUAUGUAGGUGGUC- 5'	no
chr06_24500	MELO3C017072.2	Poly polymerase	487	507	-31	0.00589	target: 5' GAAUGCCUCCACCAA 3' :|||:|*|||||||* miRNA: 3' UUUAUGUAGGUGGUC 5'	no
chr06_24500	MELO3C015818.2	Transcription repressor OFP12	392	412	-30.5	0.003371	target: 5' GAGUAC-UCCGCCAGG 3' :|:|||*|||:||||* miRNA: 3' UUUAUGUAGGUGGUC- 5'	no
chr06_24500	MELO3C022119.2	ethylene-responsive transcription factor ERF022-like	93	113	-29.2	0.002973	target: 5' AGAUACGGCUACCGGG 3' |:||||:*|:|||:|* miRNA: 3' UUUAUGUAGGUGGUC- 5'	no
chr06_24500	MELO3C011909.2	ribose-phosphate pyrophosphokinase 3, mitochondrial-like	25	45	-27.3	0.009404	target: 5' CGAGAGUCACAUCCGCCAU 3' |*|:|:|*||||||:|||* miRNA: 3' G-UUUUA-UGUAGGUGGUC 5'	no
chr06_24500	MELO3C002083.2	Bowman-Birk type bran trypsin inhibitor	266	286	-31	0.003031	target: 5' AGAUACAUCUGCUGU 3' |:|||||||::|::* miRNA: 3' UUUAUGUAGGUGGUC 5'	no
chr06_24500	MELO3C002823.2	Protein SULFUR DEFICIENCY-INDUCED 1						no
chr06_24500	MELO3C030302.2	Unknown protein	105	125	-24.5	0.009776	target: 5' AAAAAACAAUUCCACCAA 3' ||||*||*|*|||||||* miRNA: 3' UUUUAUG-U-AGGUGGUC 5'	no
chr06_24500	MELO3C032323.2	spindle and kinetochore-associated protein 2	30	50	-28.8	0.003079	target: 5' GAAUGCAUCCAUCAC 3' :|||:||||||:||* miRNA: 3' UUUAUGUAGGUGGUC 5'	no
chr06_24500	MELO3C000818.2	Unknown protein	48	68	-25.4	0.007279	target: 5' AUAUGCUUCCACCAU 3' |*||:|*|||||||* miRNA: 3' UUUAUGUAGGUGGUC 5'	no
chr06_24500	MELO3C020643.2	Fasciclin-like arabinogalactan protein 4	351	371	-30.6	0.007342	target: 5' AAACGCGUCCACCAU 3' |||*:|:|||||||* miRNA: 3' UUUAUGUAGGUGGUC 5'	no
chr06_24500	MELO3C029874.2	Unknown protein	311	331	-26.2	0.009983	target: 5' GACAUGCCUCCACUAGG 3' :|*||:|*|||||:||* miRNA: 3' UUUUAUGUAGGUGGUC- 5'	no
chr06_24500	MELO3C008707.2	Unknown protein	16	36	-24.7	0.005575	target: 5' GAA-ACAUCCAUCAGU 3' :||*|||||||:|||* miRNA: 3' UUUAUGUAGGUGGUC- 5'	no
chr06_24500	MELO3C030467.2	Unknown protein	233	253	-28.5	0.002612	target: 5' AAAACGCCUCCACCAC 3' ||||*:|*|||||||* miRNA: 3' UUUUAUGUAGGUGGUC 5'	no
chr06_24500	MELO3C010641.2	Unknown protein	136	156	-24.8	0.006563	target: 5' GUGGGCGUCCGCCGGG 3' :*:*:|:|||:||:|* miRNA: 3' UUUAUGUAGGUGGUC- 5'	no
chr06_24500	MELO3C022942.2	cytochrome P450 CYP736A12	1242	1262	-31.2	0.008721	target: 5' UAAGAUUACAUCCACCAGU 3' :||:|*||||||||||||* miRNA: 3' GUUUU-AUGUAGGUGGUC- 5'	no
chr06_24500	MELO3C010003.2	Unknown protein	132	152	-26.2	0.003086	target: 5' GAGUACA-CCACUAC 3' :|:||||*||||:|* miRNA: 3' UUUAUGUAGGUGGUC 5'	no
chr06_24500	MELO3C015587.2	18.2 kDa class I heat shock protein	122	142	-28.8	0.009767	target: 5' -AGGUAACGUCCACCGGG 3' *|::|*||:||||||:|* miRNA: 3' UUUUA-UGUAGGUGGUC- 5'	no
chr06_24500	MELO3C005580.2	40S ribosomal protein S13-like	345	365	-27.6	0.004567	target: 5' AGAAGCUUCCACCAGU 3' |:|*:|*||||||||* miRNA: 3' UUUAUGUAGGUGGUC- 5'	no
chr06_24500	MELO3C011398.2	Unknown protein	115	135	-23.6	0.009526	target: 5' GGAUGCAUCCGUCAGA 3' ::||:|||||::|||* miRNA: 3' UUUAUGUAGGUGGUC- 5'	no
chr06_24500	MELO3C018109.2	Unknown protein	376	396	-28.5	0.003914	target: 5' AAAACGCCUCCACCAC 3' ||||*:|*|||||||* miRNA: 3' UUUUAUGUAGGUGGUC 5'	no
chr06_24500	MELO3C018204.2	subtilisin-like protease SBT3.17 isoform X1	148	168	-24.8	0.009241	target: 5' AAAUGUACG-CCACCAA 3' |||*:|||:*||||||* miRNA: 3' UUU-UAUGUAGGUGGUC 5'	no
chr06_24500	MELO3C003785.2	ethylene-responsive transcription factor ERF110-like	99	119	-27.5	0.009193	target: 5' AAG-GCGUCCGCCAGC 3' ||:*:|:|||:||||* miRNA: 3' UUUAUGUAGGUGGUC- 5'	no
chr06_24500	MELO3C020266.2	Unknown protein	31	51	-24.5	0.008568	target: 5' GAG-ACAUUCGCCGA 3' :|:*||||:|:||:* miRNA: 3' UUUAUGUAGGUGGUC 5'	no
chr06_24500	MELO3C023721.2	Unknown protein	379	399	-28.5	0.004119	target: 5' AAAACGCCUCCACCAC 3' ||||*:|*|||||||* miRNA: 3' UUUUAUGUAGGUGGUC 5'	no
chr06_24527	MELO3C019256.2	Glutamate receptor						no
chr06_24527	MELO3C033495.2	Lac4	358	379	-29.4	0.008985	target: 5' GCCGAGCUUGGGCAAGAUGA 3' :||:|||||*:*|||:||:* miRNA: 3' UGGUUCGAAGU-GUUUUAU- 5'	no
chr06_24527	MELO3C021270.2	pectinesterase inhibitor-like	210	231	-27.8	0.009151	target: 5' CGCGCUUCUCAAAGUC 3' |:*|||||*||||:|* miRNA: 3' GUUCGAAGUGUUUUAU 5'	no
chr06_24527	MELO3C011910.2	Methyltransferase domain protein	220	241	-29.8	0.006174	target: 5' CAAGCUCCGCAAGAUAU 3' ||||||*|:|||:|||* miRNA: 3' GUUCGAAGUGUUUUAU- 5'	no
chr06_24527	MELO3C007150.2	Beta-D-xylosidase	267	288	-32.4	0.007462	target: 5' CGGAGCUUC-CGGAGUAG 3' |*:||||||*|::|:||* miRNA: 3' GGUUCGAAGUGUUUUAU- 5'	no
chr06_24527	MELO3C003856.2	AT3g19540/T31J18_4	1136	1157	-32.8	0.003551	target: 5' CCAAGC-UCGUCAGAAUGA 3' ||||||*||:*||:|||:* miRNA: 3' GGUUCGAAGU-GUUUUAU- 5'	no
chr06_24725	MELO3C029099.2	LOW QUALITY PROTEIN: gamma-aminobutyrate transaminase POP2, mitochondrial-like	520	540	-39.9	1.3e-05	target: 5' GCCAACCCACCAAACGC 3' |||||||*||||||||* miRNA: 3' CGGUUGGAUGGUUUGC- 5'	no
chr06_24725	MELO3C001806.2	Unknown protein	109	129	-24.2	0.007659	target: 5' CCGAACCAAGCCGAGCGA 3' ||*||||*|*||:|:||* miRNA: 3' GG-UUGGAU-GGUUUGC- 5'	no
chr06_24725	MELO3C008980.2	RING finger protein 165-like	296	316	-30.3	0.002951	target: 5' CCAUUCUUCCGAGCU 3' |||*:||*||:|:|* miRNA: 3' GGUUGGAUGGUUUGC 5'	no
chr06_24725	MELO3C034326.2	LOW QUALITY PROTEIN: gamma-aminobutyrate transaminase POP2, mitochondrial-like	271	291	-28.5	0.002979	target: 5' GCUAACCCAUCAAACA 3' ||:||||*|:|||||* miRNA: 3' CGGUUGGAUGGUUUGC 5'	no
chr06_24725	MELO3C033306.2	basic proline-rich protein isoform X2	28	48	-28.8	0.00087	target: 5' UCAACUUGCCAAACGU 3' :||||:|:|||||||* miRNA: 3' GGUUGGAUGGUUUGC- 5'	no
chr06_24725	MELO3C033748.2	LOW QUALITY PROTEIN: gamma-aminobutyrate transaminase POP2, mitochondrial-like	481	501	-42.7	3.5e-05	target: 5' GCCAACCUACCAAACC 3' |||||||||||||||* miRNA: 3' CGGUUGGAUGGUUUGC 5'	no
chr06_24725	MELO3C028440.2	LOW QUALITY PROTEIN: gamma-aminobutyrate transaminase POP2, mitochondrial-like	517	537	-39.9	1.5e-05	target: 5' GCCAACCCACCAAACGC 3' |||||||*||||||||* miRNA: 3' CGGUUGGAUGGUUUGC- 5'	no
chr06_24725	MELO3C028551.2	LOW QUALITY PROTEIN: gamma-aminobutyrate transaminase POP2, mitochondrial-like	590	610	-39.9	3.3e-05	target: 5' GCCAACCCACCAAACGC 3' |||||||*||||||||* miRNA: 3' CGGUUGGAUGGUUUGC- 5'	no
chr06_24725	MELO3C028250.2	LOW QUALITY PROTEIN: gamma-aminobutyrate transaminase POP2, mitochondrial-like	460	480	-39.9	1.8e-05	target: 5' GCCAACCCACCAAACGC 3' |||||||*||||||||* miRNA: 3' CGGUUGGAUGGUUUGC- 5'	no
chr06_24725	MELO3C019483.2	Unknown protein	414	434	-28	0.007474	target: 5' CGCGACC-ACCAAACGA 3' |*|:|||*||||||||* miRNA: 3' G-GUUGGAUGGUUUGC- 5'	no
chr06_24725	MELO3C006881.2	DNA-directed RNA polymerases II, IV and V subunit 6A	762	782	-31.5	0.003361	target: 5' GCU-ACCUGCCAGAUGG 3' ||:*||||:|||:|:|* miRNA: 3' CGGUUGGAUGGUUUGC- 5'	no
chr06_24725	MELO3C033468.2	LOW QUALITY PROTEIN: gamma-aminobutyrate transaminase POP2, mitochondrial-like	504	524	-39.9	5.1e-05	target: 5' GCCAACCCACCAAACGC 3' |||||||*||||||||* miRNA: 3' CGGUUGGAUGGUUUGC- 5'	no
chr06_24725	MELO3C033301.2	LOW QUALITY PROTEIN: gamma-aminobutyrate transaminase POP2, mitochondrial-like	538	558	-39.9	7e-05	target: 5' GCCAACCCACCAAACGC 3' |||||||*||||||||* miRNA: 3' CGGUUGGAUGGUUUGC- 5'	no
chr06_24725	MELO3C030432.2	LOW QUALITY PROTEIN: gamma-aminobutyrate transaminase POP2, mitochondrial-like	97	117	-38.1	2.3e-05	target: 5' GCCAACCCACCAAAUGC 3' |||||||*||||||:|* miRNA: 3' CGGUUGGAUGGUUUGC- 5'	no
chr06_24725	MELO3C028780.2	NBS-LRR type resistance protein	619	639	-33.4	0.001011	target: 5' GCCAACCCACCAAACA 3' |||||||*|||||||* miRNA: 3' CGGUUGGAUGGUUUGC 5'	no
chr06_24725	MELO3C033127.2	LOW QUALITY PROTEIN: gamma-aminobutyrate transaminase POP2, mitochondrial-like	97	117	-39.1	5e-06	target: 5' GCCAACCCACCAAACA 3' |||||||*|||||||* miRNA: 3' CGGUUGGAUGGUUUGC 5'	no
chr06_24725	MELO3C026141.2	ADP-ribosylation factor-like	103	123	-28.1	0.009135	target: 5' GCUCACCCAUCCCAAACGU 3' ||*||*||*|*|||||||* miRNA: 3' CG-GUUGG-AUGGUUUGC- 5'	no
chr06_24725	MELO3C028427.2	LOW QUALITY PROTEIN: gamma-aminobutyrate transaminase POP2, mitochondrial-like	458	478	-39.9	1.7e-05	target: 5' GCCAACCCACCAAACGC 3' |||||||*||||||||* miRNA: 3' CGGUUGGAUGGUUUGC- 5'	no
chr06_24725	MELO3C028952.2	NBS-LRR type resistance protein	585	605	-39.1	8e-05	target: 5' GCCAACCCACCAAACA 3' |||||||*|||||||* miRNA: 3' CGGUUGGAUGGUUUGC 5'	no
chr06_24725	MELO3C033913.2	LOW QUALITY PROTEIN: gamma-aminobutyrate transaminase POP2, mitochondrial-like	475	495	-40.1	1.9e-05	target: 5' GCCAACCCACCAAACGU 3' |||||||*||||||||* miRNA: 3' CGGUUGGAUGGUUUGC- 5'	no
chr06_24725	MELO3C027878.2	LOW QUALITY PROTEIN: gamma-aminobutyrate transaminase POP2, mitochondrial-like	649	669	-37.3	0.000127	target: 5' GCCAAUCCACCAAACGC 3' |||||:|*||||||||* miRNA: 3' CGGUUGGAUGGUUUGC- 5'	no
chr06_24725	MELO3C005730.2	Unknown protein	70	90	-24.6	0.009212	target: 5' UGUGGAGC-GCCAAACA 3' ||:*:|*|*:||||||* miRNA: 3' ACGGUUGGAUGGUUUGC 5'	no
chr06_24725	MELO3C028235.2	Vacuolar protein-sorting-associated protein 33-like protein	418	438	-39.9	3.9e-05	target: 5' GCCAACCCACCAAACGC 3' |||||||*||||||||* miRNA: 3' CGGUUGGAUGGUUUGC- 5'	no
chr06_24725	MELO3C034992.2	LOW QUALITY PROTEIN: gamma-aminobutyrate transaminase POP2, mitochondrial-like	445	465	-39.9	4.9e-05	target: 5' GCCAACCCACCAAACGC 3' |||||||*||||||||* miRNA: 3' CGGUUGGAUGGUUUGC- 5'	no
chr06_24725	MELO3C014907.2	Pollen Ole e 1 allergen and extensin family protein	488	508	-30.1	0.004731	target: 5' UCGUUCUGCCAAGCGA 3' :|:*:||:||||:||* miRNA: 3' GGUUGGAUGGUUUGC- 5'	no
chr06_24725	MELO3C011287.2	ethylene-responsive transcription factor ERF003-like	686	706	-29.6	0.006232	target: 5' CCACCCUCUCAGGCGU 3' |||*|||*:||::||* miRNA: 3' GGUUGGAUGGUUUGC- 5'	no
chr06_24725	MELO3C030735.2	LOW QUALITY PROTEIN: gamma-aminobutyrate transaminase POP2, mitochondrial-like	97	117	-39.9	4.5e-05	target: 5' GCCAACCCACCAAACGC 3' |||||||*||||||||* miRNA: 3' CGGUUGGAUGGUUUGC- 5'	no
chr06_24725	MELO3C032812.2	LOW QUALITY PROTEIN: gamma-aminobutyrate transaminase POP2, mitochondrial-like	373	393	-38.3	2.5e-05	target: 5' GCCAACCCACCAAAUGU 3' |||||||*||||||:|* miRNA: 3' CGGUUGGAUGGUUUGC- 5'	no
chr06_24725	MELO3C025275.2	2,3-bisphosphoglycerate-independent phosphoglycerate mutase	1661	1681	-34.7	0.002643	target: 5' UUAACUUACCAAACGG 3' ::|||:|||||||||* miRNA: 3' GGUUGGAUGGUUUGC- 5'	no
chr06_24725	MELO3C032771.2	protein Ycf2-like	45	65	-28.3	0.002435	target: 5' GCUCGCCAUACCAAAUGA 3' ||:*:||*|||||||:|* miRNA: 3' CGGUUGG-AUGGUUUGC- 5'	no
chr06_24725	MELO3C003796.2	LOW QUALITY PROTEIN: gamma-aminobutyrate transaminase POP2, mitochondrial-like	649	669	-38.3	0.000127	target: 5' GCCAACCCACCAAAUGU 3' |||||||*||||||:|* miRNA: 3' CGGUUGGAUGGUUUGC- 5'	no
chr06_24725	MELO3C008368.2	Carbohydrate esterase, putative (DUF303)	653	673	-31.4	0.002258	target: 5' CACAACCUACCAAACGU 3' |*||||||||||||||* miRNA: 3' G-GUUGGAUGGUUUGC- 5'	no
chr06_24725	MELO3C029715.2	LOW QUALITY PROTEIN: gamma-aminobutyrate transaminase POP2, mitochondrial-like	496	516	-39.9	6.4e-05	target: 5' GCCAACCCACCAAACGC 3' |||||||*||||||||* miRNA: 3' CGGUUGGAUGGUUUGC- 5'	no
chr06_24725	MELO3C030572.2	LOW QUALITY PROTEIN: gamma-aminobutyrate transaminase POP2, mitochondrial-like	367	387	-39.9	2.5e-05	target: 5' GCCAACCCACCAAACGC 3' |||||||*||||||||* miRNA: 3' CGGUUGGAUGGUUUGC- 5'	no
chr06_24725	MELO3C006444.2	enoyl-CoA delta isomerase 2, peroxisomal-like	421	441	-30.4	0.003082	target: 5' CCACUCUGCCGGACU 3' |||*:||:||::||* miRNA: 3' GGUUGGAUGGUUUGC 5'	no
chr06_24725	MELO3C029986.2	LOW QUALITY PROTEIN: gamma-aminobutyrate transaminase POP2, mitochondrial-like	519	539	-38.2	3.7e-05	target: 5' GCCAACCCACCAAACC 3' |||||||*|||||||* miRNA: 3' CGGUUGGAUGGUUUGC 5'	no
chr06_24725	MELO3C031127.2	LOW QUALITY PROTEIN: gamma-aminobutyrate transaminase POP2, mitochondrial-like	97	117	-39.9	2.1e-05	target: 5' GCCAACCCACCAAACGC 3' |||||||*||||||||* miRNA: 3' CGGUUGGAUGGUUUGC- 5'	no
chr06_24725	MELO3C029640.2	Unknown protein	31	51	-26.3	0.007648	target: 5' CCAACUUUCCAAACU 3' |||||:|*||||||* miRNA: 3' GGUUGGAUGGUUUGC 5'	no
chr06_24725	MELO3C033814.2	LOW QUALITY PROTEIN: gamma-aminobutyrate transaminase POP2, mitochondrial-like	652	672	-35.5	0.000682	target: 5' GCCAAUCCACCAAAUGC 3' |||||:|*||||||:|* miRNA: 3' CGGUUGGAUGGUUUGC- 5'	no
chr06_24725	MELO3C029029.2	LOW QUALITY PROTEIN: gamma-aminobutyrate transaminase POP2, mitochondrial-like	478	498	-39.9	1.1e-05	target: 5' GCCAACCCACCAAACGC 3' |||||||*||||||||* miRNA: 3' CGGUUGGAUGGUUUGC- 5'	no
chr06_24725	MELO3C031957.2	LOW QUALITY PROTEIN: gamma-aminobutyrate transaminase POP2, mitochondrial-like	277	297	-36.8	2.9e-05	target: 5' GCCAACCCACUAAACA 3' |||||||*||:||||* miRNA: 3' CGGUUGGAUGGUUUGC 5'	no
chr06_24725	MELO3C034846.2	LOW QUALITY PROTEIN: gamma-aminobutyrate transaminase POP2, mitochondrial-like	187	207	-36.5	0.000251	target: 5' CCAACCCACCAAACGC 3' ||||||*||||||||* miRNA: 3' GGUUGGAUGGUUUGC- 5'	no
chr06_24725	MELO3C029673.2	LOW QUALITY PROTEIN: gamma-aminobutyrate transaminase POP2, mitochondrial-like	352	372	-39.9	1.5e-05	target: 5' GCCAACCCACCAAACGC 3' |||||||*||||||||* miRNA: 3' CGGUUGGAUGGUUUGC- 5'	no
chr06_24725	MELO3C028156.2	LOW QUALITY PROTEIN: gamma-aminobutyrate transaminase POP2, mitochondrial-like	70	90	-39.9	3.7e-05	target: 5' GCCAACCCACCAAACGC 3' |||||||*||||||||* miRNA: 3' CGGUUGGAUGGUUUGC- 5'	no
chr06_24725	MELO3C027757.2	pectinesterase inhibitor-like	315	335	-29	0.0025	target: 5' -CAAUC-ACCAAACGA 3' *|||:|*||||||||* miRNA: 3' GGUUGGAUGGUUUGC- 5'	no
chr06_24725	MELO3C032198.2	LOW QUALITY PROTEIN: gamma-aminobutyrate transaminase POP2, mitochondrial-like	546	566	-39.1	7.6e-05	target: 5' GCCAACCCACCAAACA 3' |||||||*|||||||* miRNA: 3' CGGUUGGAUGGUUUGC 5'	no
chr06_24725	MELO3C026062.2	C2 domain-containing protein	192	212	-29.2	0.003099	target: 5' CCGAACCUACCGGACU 3' ||*||||||||::||* miRNA: 3' GG-UUGGAUGGUUUGC 5'	no
chr06_24725	MELO3C028826.2	Transposon protein, putative, CACTA, En/Spm sub-class	1060	1080	-39.9	0.000141	target: 5' GCCAACCCACCAAACGC 3' |||||||*||||||||* miRNA: 3' CGGUUGGAUGGUUUGC- 5'	no
chr06_24725	MELO3C035258.2	LOW QUALITY PROTEIN: gamma-aminobutyrate transaminase POP2, mitochondrial-like	136	156	-39.1	5.2e-05	target: 5' GCCAACCCACCAAACA 3' |||||||*|||||||* miRNA: 3' CGGUUGGAUGGUUUGC 5'	no
chr06_24725	MELO3C031295.2	Unknown protein	32	52	-25.9	0.002542	target: 5' CGGA-CGGCCGGACGG 3' |*:|*|*:||::|||* miRNA: 3' GGUUGGAUGGUUUGC- 5'	no
chr06_24725	MELO3C029976.2	kinesin-related protein 4 isoform X1	78	98	-26.7	0.003216	target: 5' GUCGGCCU-CCAGGCC 3' |:|::|||*|||::|* miRNA: 3' CGGUUGGAUGGUUUGC 5'	no
chr06_24725	MELO3C029216.2	LOW QUALITY PROTEIN: gamma-aminobutyrate transaminase POP2, mitochondrial-like	436	456	-39.9	4.5e-05	target: 5' GCCAACCCACCAAACGC 3' |||||||*||||||||* miRNA: 3' CGGUUGGAUGGUUUGC- 5'	no
chr06_24725	MELO3C030925.2	LOW QUALITY PROTEIN: gamma-aminobutyrate transaminase POP2, mitochondrial-like	518	538	-39.9	5.1e-05	target: 5' GCCAACCCACCAAACGC 3' |||||||*||||||||* miRNA: 3' CGGUUGGAUGGUUUGC- 5'	no
chr06_24725	MELO3C035150.2	LOW QUALITY PROTEIN: gamma-aminobutyrate transaminase POP2, mitochondrial-like	386	406	-39.9	2e-05	target: 5' GCCAACCCACCAAACGC 3' |||||||*||||||||* miRNA: 3' CGGUUGGAUGGUUUGC- 5'	no
chr06_24725	MELO3C027661.2	LOW QUALITY PROTEIN: gamma-aminobutyrate transaminase POP2, mitochondrial-like	388	408	-39.9	2.2e-05	target: 5' GCCAACCCACCAAACGC 3' |||||||*||||||||* miRNA: 3' CGGUUGGAUGGUUUGC- 5'	no
chr06_24725	MELO3C032137.2	LOW QUALITY PROTEIN: gamma-aminobutyrate transaminase POP2, mitochondrial-like	505	525	-36.5	7.5e-05	target: 5' GCCAGCCCAUCAAACA 3' ||||:||*|:|||||* miRNA: 3' CGGUUGGAUGGUUUGC 5'	no
chr06_24725	MELO3C032701.2	LOW QUALITY PROTEIN: gamma-aminobutyrate transaminase POP2, mitochondrial-like	586	606	-38.1	4.3e-05	target: 5' GCCAACUCACCAAACGC 3' ||||||:*||||||||* miRNA: 3' CGGUUGGAUGGUUUGC- 5'	no
chr06_24725	MELO3C028337.2	Unknown protein	28	48	-24.4	0.007711	target: 5' UUGCAGCCGUCGCCGAGCGA 3' *:*||:||*|*:||:|:||* miRNA: 3' CG-GUUGG-A-UGGUUUGC- 5'	no
chr06_24725	MELO3C029878.2	LOW QUALITY PROTEIN: gamma-aminobutyrate transaminase POP2, mitochondrial-like	423	443	-40.1	2.9e-05	target: 5' GCCAACCCACCAAACGU 3' |||||||*||||||||* miRNA: 3' CGGUUGGAUGGUUUGC- 5'	no
chr06_24725	MELO3C033917.2	LOW QUALITY PROTEIN: gamma-aminobutyrate transaminase POP2, mitochondrial-like	562	582	-39.9	4.8e-05	target: 5' GCCAACCCACCAAACGC 3' |||||||*||||||||* miRNA: 3' CGGUUGGAUGGUUUGC- 5'	no
chr06_24725	MELO3C035493.2	LOW QUALITY PROTEIN: gamma-aminobutyrate transaminase POP2, mitochondrial-like	706	726	-39.9	8.2e-05	target: 5' GCCAACCCACCAAACGC 3' |||||||*||||||||* miRNA: 3' CGGUUGGAUGGUUUGC- 5'	no
chr06_24725	MELO3C030089.2	LOW QUALITY PROTEIN: gamma-aminobutyrate transaminase POP2, mitochondrial-like	642	662	-38.6	0.000189	target: 5' CCAACCCACCAAACGC 3' ||||||*||||||||* miRNA: 3' GGUUGGAUGGUUUGC- 5'	no
chr06_24725	MELO3C032752.2	LOW QUALITY PROTEIN: gamma-aminobutyrate transaminase POP2, mitochondrial-like	653	673	-38.1	0.000192	target: 5' GCCAACUCACCAAACGC 3' ||||||:*||||||||* miRNA: 3' CGGUUGGAUGGUUUGC- 5'	no
chr06_24725	MELO3C035156.2	LOW QUALITY PROTEIN: gamma-aminobutyrate transaminase POP2, mitochondrial-like	97	117	-38.6	2.1e-05	target: 5' GCCAACCCACCAAACU 3' |||||||*|||||||* miRNA: 3' CGGUUGGAUGGUUUGC 5'	no
chr06_24725	MELO3C030919.2	LOW QUALITY PROTEIN: gamma-aminobutyrate transaminase POP2, mitochondrial-like	658	678	-40.6	1.5e-05	target: 5' GCCAACCCACCAAACGA 3' |||||||*||||||||* miRNA: 3' CGGUUGGAUGGUUUGC- 5'	no
chr06_24725	MELO3C032226.2	LOW QUALITY PROTEIN: gamma-aminobutyrate transaminase POP2, mitochondrial-like	532	552	-39.9	9.2e-05	target: 5' GCCAACCCACCAAACGC 3' |||||||*||||||||* miRNA: 3' CGGUUGGAUGGUUUGC- 5'	no
chr06_24725	MELO3C032421.2	LOW QUALITY PROTEIN: gamma-aminobutyrate transaminase POP2, mitochondrial-like	469	489	-38.2	7.2e-05	target: 5' GCCAACCCACCAAACC 3' |||||||*|||||||* miRNA: 3' CGGUUGGAUGGUUUGC 5'	no
chr06_24725	MELO3C034759.2	LOW QUALITY PROTEIN: gamma-aminobutyrate transaminase POP2, mitochondrial-like	403	423	-36.6	0.000189	target: 5' GCCAAUCCACCAGACA 3' |||||:|*||||:||* miRNA: 3' CGGUUGGAUGGUUUGC 5'	no
chr06_24725	MELO3C027890.2	LOW QUALITY PROTEIN: gamma-aminobutyrate transaminase POP2, mitochondrial-like	186	206	-39.1	2.3e-05	target: 5' GCCAACCCACCAAACA 3' |||||||*|||||||* miRNA: 3' CGGUUGGAUGGUUUGC 5'	no
chr06_24725	MELO3C032245.2	LOW QUALITY PROTEIN: gamma-aminobutyrate transaminase POP2, mitochondrial-like	757	777	-39.9	7e-05	target: 5' GCCAACCCACCAAACGC 3' |||||||*||||||||* miRNA: 3' CGGUUGGAUGGUUUGC- 5'	no
chr06_24725	MELO3C033887.2	LOW QUALITY PROTEIN: gamma-aminobutyrate transaminase POP2, mitochondrial-like	250	270	-37.6	0.000107	target: 5' GCUAACCCACCAAACGC 3' ||:||||*||||||||* miRNA: 3' CGGUUGGAUGGUUUGC- 5'	no
chr06_24725	MELO3C032280.2	Unknown protein	50	70	-26.5	0.003388	target: 5' CCAAGCUAUCAAGCU 3' ||||*|||:|||:|* miRNA: 3' GGUUGGAUGGUUUGC 5'	no
chr06_24725	MELO3C028900.2	LOW QUALITY PROTEIN: gamma-aminobutyrate transaminase POP2, mitochondrial-like	4323	4343	-40.1	0.000533	target: 5' GCCAACCCACCAAACGU 3' |||||||*||||||||* miRNA: 3' CGGUUGGAUGGUUUGC- 5'	no
chr06_24725	MELO3C034979.2	LOW QUALITY PROTEIN: gamma-aminobutyrate transaminase POP2, mitochondrial-like	361	381	-39.9	1.1e-05	target: 5' GCCAACCCACCAAACGC 3' |||||||*||||||||* miRNA: 3' CGGUUGGAUGGUUUGC- 5'	no
chr06_24725	MELO3C028077.2	Unknown protein	138	158	-30.1	0.000196	target: 5' CCAGCCGAGCCGAGCGA 3' |||:||*|*||:|:||* miRNA: 3' GGUUGGAU-GGUUUGC- 5'	no
chr06_24725	MELO3C034520.2	Respiratory burst oxidase, putative	103	123	-24.9	0.00693	target: 5' CCAAUGCUGGCCAAACA 3' ||||:*||*:||||||* miRNA: 3' GGUUG-GA-UGGUUUGC 5'	no
chr06_24725	MELO3C010360.2	Unknown protein	85	105	-31.6	9.5e-05	target: 5' CACAACCUACCAAGCA 3' |*|||||||||||:|* miRNA: 3' G-GUUGGAUGGUUUGC 5'	no
chr06_24725	MELO3C028992.2	LOW QUALITY PROTEIN: gamma-aminobutyrate transaminase POP2, mitochondrial-like	595	615	-39.9	2.1e-05	target: 5' GCCAACCCACCAAACGC 3' |||||||*||||||||* miRNA: 3' CGGUUGGAUGGUUUGC- 5'	no
chr06_24725	MELO3C031390.2	LOW QUALITY PROTEIN: gamma-aminobutyrate transaminase POP2, mitochondrial-like	238	258	-39.9	4e-06	target: 5' GCCAACCCACCAAACGC 3' |||||||*||||||||* miRNA: 3' CGGUUGGAUGGUUUGC- 5'	no
chr06_24725	MELO3C029052.2	LOW QUALITY PROTEIN: gamma-aminobutyrate transaminase POP2, mitochondrial-like	424	444	-39.9	1.2e-05	target: 5' GCCAACCCACCAAACGC 3' |||||||*||||||||* miRNA: 3' CGGUUGGAUGGUUUGC- 5'	no
chr06_24725	MELO3C005571.2	Cytochrome P450 family protein	1606	1626	-32.4	0.005343	target: 5' GCCG-CACUGCCCAAGCGA 3' |||:*|*||:*||||:||* miRNA: 3' CGGUUG-GAU-GGUUUGC- 5'	no
chr06_24725	MELO3C031469.2	LOW QUALITY PROTEIN: gamma-aminobutyrate transaminase POP2, mitochondrial-like	433	453	-39.1	7.1e-05	target: 5' GCCAACCCACCAAACA 3' |||||||*|||||||* miRNA: 3' CGGUUGGAUGGUUUGC 5'	no
chr06_24725	MELO3C032745.2	LOW QUALITY PROTEIN: gamma-aminobutyrate transaminase POP2, mitochondrial-like	664	684	-39.9	6.5e-05	target: 5' GCCAACCCACCAAACGC 3' |||||||*||||||||* miRNA: 3' CGGUUGGAUGGUUUGC- 5'	no
chr06_24725	MELO3C007942.2	aconitate hydratase	2000	2020	-32.6	0.00884	target: 5' CC-ACAUACCAAGCGA 3' ||*||*||||||:||* miRNA: 3' GGUUGGAUGGUUUGC- 5'	no
chr06_24725	MELO3C031765.2	LOW QUALITY PROTEIN: gamma-aminobutyrate transaminase POP2, mitochondrial-like	498	518	-38.4	0.000126	target: 5' GCCAACCCACCAAAUGC 3' |||||||*||||||:|* miRNA: 3' CGGUUGGAUGGUUUGC- 5'	no
chr06_24725	MELO3C032003.2	LOW QUALITY PROTEIN: gamma-aminobutyrate transaminase POP2, mitochondrial-like	472	492	-39.9	2.6e-05	target: 5' GCCAACCCACCAAACGC 3' |||||||*||||||||* miRNA: 3' CGGUUGGAUGGUUUGC- 5'	no
chr06_24725	MELO3C032099.2	LOW QUALITY PROTEIN: gamma-aminobutyrate transaminase POP2, mitochondrial-like	97	117	-32.4	0.000628	target: 5' GCCAACCCACCAAAUGC 3' |||||||*||||||:|* miRNA: 3' CGGUUGGAUGGUUUGC- 5'	no
chr06_24725	MELO3C032311.2	Unknown protein	133	153	-25	0.007829	target: 5' CUAACUU-CCAAAUGG 3' |:|||:|*|||||:|* miRNA: 3' GGUUGGAUGGUUUGC- 5'	no
chr06_24725	MELO3C013140.2	Cell differentiation, Rcd1-like protein	1190	1210	-33.4	0.002531	target: 5' CGCAACUUACCAAACGA 3' |*||||:|||||||||* miRNA: 3' G-GUUGGAUGGUUUGC- 5'	no
chr06_24725	MELO3C032181.2	LOW QUALITY PROTEIN: gamma-aminobutyrate transaminase POP2, mitochondrial-like	640	660	-38.8	0.000157	target: 5' GCCAACCCGCCAAACGA 3' |||||||*:|||||||* miRNA: 3' CGGUUGGAUGGUUUGC- 5'	no
chr06_24725	MELO3C033302.2	LOW QUALITY PROTEIN: gamma-aminobutyrate transaminase POP2, mitochondrial-like	470	490	-40.1	1.3e-05	target: 5' GCCAACCCACCAAACGU 3' |||||||*||||||||* miRNA: 3' CGGUUGGAUGGUUUGC- 5'	no
chr06_24725	MELO3C029647.2	LOW QUALITY PROTEIN: gamma-aminobutyrate transaminase POP2, mitochondrial-like	1691	1711	-38.2	0.000424	target: 5' GCCAACCCACCAAACC 3' |||||||*|||||||* miRNA: 3' CGGUUGGAUGGUUUGC 5'	no
chr06_24725	MELO3C004858.2	Unknown protein	90	110	-26.7	0.002081	target: 5' -CAACCU-UCGAACGG 3' *||||||*:|:||||* miRNA: 3' GGUUGGAUGGUUUGC- 5'	no
chr06_24725	MELO3C034435.2	LOW QUALITY PROTEIN: gamma-aminobutyrate transaminase POP2, mitochondrial-like	484	504	-40.2	2.9e-05	target: 5' GCCAACCCACCAAACGC 3' |||||||*||||||||* miRNA: 3' CGGUUGGAUGGUUUGC- 5'	no
chr06_24725	MELO3C014774.2	Aminopeptidase	782	802	-33.7	0.002575	target: 5' CCAACCUACCAGACU 3' |||||||||||:||* miRNA: 3' GGUUGGAUGGUUUGC 5'	no
chr06_24725	MELO3C005647.2	Methyl-cpg-binding domain-containing protein 13	695	715	-28.7	0.008246	target: 5' UGAGCCUACCAAGCU 3' :*|:||||||||:|* miRNA: 3' GGUUGGAUGGUUUGC 5'	no
chr06_24725	MELO3C030815.2	LOW QUALITY PROTEIN: gamma-aminobutyrate transaminase POP2, mitochondrial-like	535	555	-39.9	8e-05	target: 5' GCCAACCCACCAAACGC 3' |||||||*||||||||* miRNA: 3' CGGUUGGAUGGUUUGC- 5'	no
chr06_24725	MELO3C033453.2	LOW QUALITY PROTEIN: gamma-aminobutyrate transaminase POP2, mitochondrial-like	820	840	-36.7	0.000197	target: 5' GUCAACCCACCAAACA 3' |:|||||*|||||||* miRNA: 3' CGGUUGGAUGGUUUGC 5'	no
chr06_24725	MELO3C034455.2	LOW QUALITY PROTEIN: gamma-aminobutyrate transaminase POP2, mitochondrial-like	460	480	-34.2	0.001271	target: 5' GCCAACCCACCAAACGC 3' |||||||*||||||||* miRNA: 3' CGGUUGGAUGGUUUGC- 5'	no
chr06_24725	MELO3C029273.2	Unknown protein	164	184	-27.4	0.006273	target: 5' CUGACC-AUUAAAUGG 3' |::|||*|::|||:|* miRNA: 3' GGUUGGAUGGUUUGC- 5'	no
chr06_24725	MELO3C021538.2	Unknown protein	120	140	-27.3	0.001353	target: 5' CC-ACCGAUCGAGCC 3' ||*|||*|:|:|:|* miRNA: 3' GGUUGGAUGGUUUGC 5'	no
chr06_24725	MELO3C034784.2	LOW QUALITY PROTEIN: gamma-aminobutyrate transaminase POP2, mitochondrial-like	295	315	-37.8	1.3e-05	target: 5' GCCAACCCACCAAACGC 3' |||||||*||||||||* miRNA: 3' CGGUUGGAUGGUUUGC- 5'	no
chr06_24725	MELO3C032546.2	LOW QUALITY PROTEIN: gamma-aminobutyrate transaminase POP2, mitochondrial-like	286	306	-39.9	3e-06	target: 5' GCCAACCCACCAAACGC 3' |||||||*||||||||* miRNA: 3' CGGUUGGAUGGUUUGC- 5'	no
chr06_24725	MELO3C008413.2	Acyl-[acyl-carrier-protein] desaturase	462	482	-31	0.006697	target: 5' CCGACUUAUCAGACGA 3' ||:||:||:||:|||* miRNA: 3' GGUUGGAUGGUUUGC- 5'	no
chr06_24725	MELO3C028397.2	Unknown protein	52	72	-25.9	0.001661	target: 5' CCGCGCCUGCCCAAGCC 3' ||:*:|||:*||||:|* miRNA: 3' GGU-UGGAU-GGUUUGC 5'	no
chr06_24725	MELO3C030972.2	LOW QUALITY PROTEIN: gamma-aminobutyrate transaminase POP2, mitochondrial-like	609	629	-39.9	9.9e-05	target: 5' GCCAACCCACCAAACGC 3' |||||||*||||||||* miRNA: 3' CGGUUGGAUGGUUUGC- 5'	no
chr06_24725	MELO3C035339.2	PHD finger alfin-like protein	28	48	-28.8	0.008719	target: 5' UCAACUUGCCAAACGU 3' :||||:|:|||||||* miRNA: 3' GGUUGGAUGGUUUGC- 5'	no
chr06_24725	MELO3C012678.2	major latex allergen Hev b 5-like	140	160	-29.7	0.004469	target: 5' CCUGCGCUACCAAGCC 3' ||*:|*|||||||:|* miRNA: 3' GGUUG-GAUGGUUUGC 5'	no
chr06_24725	MELO3C031482.2	LOW QUALITY PROTEIN: gamma-aminobutyrate transaminase POP2, mitochondrial-like						no
chr06_24725	MELO3C030283.2	LOW QUALITY PROTEIN: gamma-aminobutyrate transaminase POP2, mitochondrial-like	580	600	-36.8	0.000229	target: 5' GCUAACCCACCAAACA 3' ||:||||*|||||||* miRNA: 3' CGGUUGGAUGGUUUGC 5'	no
chr06_24725	MELO3C035657.2	LOW QUALITY PROTEIN: gamma-aminobutyrate transaminase POP2, mitochondrial-like	943	963	-40.6	3.3e-05	target: 5' GCCAACCCACCAAACGA 3' |||||||*||||||||* miRNA: 3' CGGUUGGAUGGUUUGC- 5'	no
chr06_24725	MELO3C033661.2	LOW QUALITY PROTEIN: gamma-aminobutyrate transaminase POP2, mitochondrial-like	487	507	-39.9	7.7e-05	target: 5' GCCAACCCACCAAACGC 3' |||||||*||||||||* miRNA: 3' CGGUUGGAUGGUUUGC- 5'	no
chr06_24725	MELO3C029884.2	PHD finger alfin-like protein	27	47	-30.8	0.001763	target: 5' UCAACUUGCCAAACGU 3' :||||:|:|||||||* miRNA: 3' GGUUGGAUGGUUUGC- 5'	no
chr06_24725	MELO3C035008.2	LOW QUALITY PROTEIN: gamma-aminobutyrate transaminase POP2, mitochondrial-like	589	609	-39.9	5e-05	target: 5' GCCAACCCACCAAACGC 3' |||||||*||||||||* miRNA: 3' CGGUUGGAUGGUUUGC- 5'	no
chr06_24725	MELO3C025742.2	LOB domain-containing protein 1	326	346	-29.3	0.00907	target: 5' CCGAUGUGCCGAGCGA 3' ||:|:*|:||:|:||* miRNA: 3' GGUUGGAUGGUUUGC- 5'	no
chr06_24725	MELO3C033430.2	LOW QUALITY PROTEIN: gamma-aminobutyrate transaminase POP2, mitochondrial-like	289	309	-39.9	3.5e-05	target: 5' GCCAACCCACCAAACGC 3' |||||||*||||||||* miRNA: 3' CGGUUGGAUGGUUUGC- 5'	no
chr06_24725	MELO3C030142.2	LOW QUALITY PROTEIN: gamma-aminobutyrate transaminase POP2, mitochondrial-like	547	567	-39.9	8.4e-05	target: 5' GCCAACCCACCAAACGC 3' |||||||*||||||||* miRNA: 3' CGGUUGGAUGGUUUGC- 5'	no
chr06_24725	MELO3C034774.2	Unknown protein	25	45	-30.5	0.000545	target: 5' CCGACCAGCCAAACGC 3' ||:|||*:|||||||* miRNA: 3' GGUUGGAUGGUUUGC- 5'	no
chr06_24725	MELO3C033433.2	LOW QUALITY PROTEIN: gamma-aminobutyrate transaminase POP2, mitochondrial-like	247	267	-34.1	0.000179	target: 5' GCCAACCCAUCAAAUC 3' |||||||*|:||||:* miRNA: 3' CGGUUGGAUGGUUUGC 5'	no
chr06_24725	MELO3C033252.2	LOW QUALITY PROTEIN: gamma-aminobutyrate transaminase POP2, mitochondrial-like	121	141	-39.9	1.4e-05	target: 5' GCCAACCCACCAAACGC 3' |||||||*||||||||* miRNA: 3' CGGUUGGAUGGUUUGC- 5'	no
chr06_24725	MELO3C029846.2	Unknown protein	475	495	-33.1	0.000542	target: 5' -CAACCUGCCAAACA 3' *||||||:||||||* miRNA: 3' GGUUGGAUGGUUUGC 5'	no
chr06_24725	MELO3C032748.2	LOW QUALITY PROTEIN: gamma-aminobutyrate transaminase POP2, mitochondrial-like	97	117	-39.9	5e-06	target: 5' GCCAACCCACCAAACGC 3' |||||||*||||||||* miRNA: 3' CGGUUGGAUGGUUUGC- 5'	no
chr06_24725	MELO3C033855.2	LOW QUALITY PROTEIN: gamma-aminobutyrate transaminase POP2, mitochondrial-like	423	443	-36.5	4.8e-05	target: 5' GCCAAUCCACCAAACA 3' |||||:|*|||||||* miRNA: 3' CGGUUGGAUGGUUUGC 5'	no
chr06_24725	MELO3C028977.2	LOW QUALITY PROTEIN: gamma-aminobutyrate transaminase POP2, mitochondrial-like	366	386	-38.2	2.4e-05	target: 5' GCCAACCCACCAAACC 3' |||||||*|||||||* miRNA: 3' CGGUUGGAUGGUUUGC 5'	no
chr06_24725	MELO3C034349.2	LOW QUALITY PROTEIN: gamma-aminobutyrate transaminase POP2, mitochondrial-like	1195	1215	-40.6	8.3e-05	target: 5' GCCAACCCACCAAACGA 3' |||||||*||||||||* miRNA: 3' CGGUUGGAUGGUUUGC- 5'	no
chr06_24725	MELO3C033486.2	LOW QUALITY PROTEIN: gamma-aminobutyrate transaminase POP2, mitochondrial-like	572	592	-31.9	0.002501	target: 5' GCUAACCCACCAAACGC 3' ||:||||*||||||||* miRNA: 3' CGGUUGGAUGGUUUGC- 5'	no
chr06_24725	MELO3C031333.2	Unknown protein	100	120	-29.2	0.001292	target: 5' CGUCAGUCCUGCUGGACU 3' *|:||:*|||:|:::||* miRNA: 3' -CGGUU-GGAUGGUUUGC 5'	no
chr06_24725	MELO3C027817.2	LOW QUALITY PROTEIN: gamma-aminobutyrate transaminase POP2, mitochondrial-like	657	677	-39.1	3.2e-05	target: 5' GCCAACCCACCAAACA 3' |||||||*|||||||* miRNA: 3' CGGUUGGAUGGUUUGC 5'	no
chr06_24725	MELO3C023963.2	Unknown protein	333	353	-26.1	0.009877	target: 5' GACGAUCUGCUGGGCGC 3' |*|:|:||:|::::||* miRNA: 3' CGGUUGGAUGGUUUGC- 5'	no
chr06_24725	MELO3C032712.2	LOW QUALITY PROTEIN: gamma-aminobutyrate transaminase POP2, mitochondrial-like	1121	1141	-39.9	0.000173	target: 5' GCCAACCCACCAAACGC 3' |||||||*||||||||* miRNA: 3' CGGUUGGAUGGUUUGC- 5'	no
chr06_24725	MELO3C027560.2	LOW QUALITY PROTEIN: gamma-aminobutyrate transaminase POP2, mitochondrial-like	325	345	-39.1	8.5e-05	target: 5' GCCAACCCACCAAACA 3' |||||||*|||||||* miRNA: 3' CGGUUGGAUGGUUUGC 5'	no
chr06_24725	MELO3C000129.2	Unknown protein	59	79	-28	0.001287	target: 5' GUCGACUUGCCAAACC 3' |:|:||:|:||||||* miRNA: 3' CGGUUGGAUGGUUUGC 5'	no
chr06_24725	MELO3C029233.2	LOW QUALITY PROTEIN: gamma-aminobutyrate transaminase POP2, mitochondrial-like	289	309	-39.9	7e-05	target: 5' GCCAACCCACCAAACGC 3' |||||||*||||||||* miRNA: 3' CGGUUGGAUGGUUUGC- 5'	no
chr06_24725	MELO3C031334.2	LOW QUALITY PROTEIN: gamma-aminobutyrate transaminase POP2, mitochondrial-like	436	456	-39.9	6.9e-05	target: 5' GCCAACCCACCAAACGC 3' |||||||*||||||||* miRNA: 3' CGGUUGGAUGGUUUGC- 5'	no
chr06_24725	MELO3C031977.2	LOW QUALITY PROTEIN: gamma-aminobutyrate transaminase POP2, mitochondrial-like						no
chr06_24725	MELO3C008855.2	Unknown protein	31	51	-24.2	0.009977	target: 5' UGCAG-CAGCCAAACGA 3' :*||:*|*:|||||||* miRNA: 3' G-GUUGGAUGGUUUGC- 5'	no
chr06_24725	MELO3C032009.2	LOW QUALITY PROTEIN: gamma-aminobutyrate transaminase POP2, mitochondrial-like	649	669	-39.9	2e-05	target: 5' GCCAACCCACCAAACGC 3' |||||||*||||||||* miRNA: 3' CGGUUGGAUGGUUUGC- 5'	no
chr06_24725	MELO3C034375.2	LOW QUALITY PROTEIN: gamma-aminobutyrate transaminase POP2, mitochondrial-like	250	270	-39.1	3.7e-05	target: 5' GCCAACCCACCAAACA 3' |||||||*|||||||* miRNA: 3' CGGUUGGAUGGUUUGC 5'	no
chr06_24725	MELO3C027754.2	Envelope-like protein	127	147	-27.3	0.003105	target: 5' CUGA-CUAUCAGACGG 3' |::|*|||:||:|||* miRNA: 3' GGUUGGAUGGUUUGC- 5'	no
chr06_24725	MELO3C010938.2	Erythronate-4-phosphate dehydrogenase family protein	1535	1555	-33.8	0.002486	target: 5' -CCGUACCUACCGAGCGA 3' *||:*|||||||:|:||* miRNA: 3' CGGU-UGGAUGGUUUGC- 5'	no
chr06_24725	MELO3C032794.2	LOW QUALITY PROTEIN: gamma-aminobutyrate transaminase POP2, mitochondrial-like	610	630	-39.9	6.4e-05	target: 5' GCCAACCCACCAAACGC 3' |||||||*||||||||* miRNA: 3' CGGUUGGAUGGUUUGC- 5'	no
chr06_24725	MELO3C027985.2	LOW QUALITY PROTEIN: gamma-aminobutyrate transaminase POP2, mitochondrial-like	496	516	-33.3	0.001085	target: 5' ACCAACCCACCAAACGC 3' *||||||*||||||||* miRNA: 3' CGGUUGGAUGGUUUGC- 5'	no
chr06_24725	MELO3C035017.2	LOW QUALITY PROTEIN: gamma-aminobutyrate transaminase POP2, mitochondrial-like	682	702	-38.2	0.000176	target: 5' GCCAACCGACCAAACC 3' |||||||*|||||||* miRNA: 3' CGGUUGGAUGGUUUGC 5'	no
chr06_24725	MELO3C029917.2	Retrotransposon protein	259	279	-29.6	0.002735	target: 5' UCCAAUGUGCCAAGCGA 3' *||||:*|:||||:||* miRNA: 3' -GGUUGGAUGGUUUGC- 5'	no
chr06_24725	MELO3C030180.2	LOW QUALITY PROTEIN: gamma-aminobutyrate transaminase POP2, mitochondrial-like	640	660	-39.9	9.9e-05	target: 5' GCCAACCCACCAAACGC 3' |||||||*||||||||* miRNA: 3' CGGUUGGAUGGUUUGC- 5'	no
chr06_24725	MELO3C003317.2	Nuclear RNA-binding-like protein	375	395	-30.8	0.008795	target: 5' CUCAGCCUGCCAAACC 3' |*||:|||:||||||* miRNA: 3' G-GUUGGAUGGUUUGC 5'	no
chr06_24725	MELO3C035458.2	LOW QUALITY PROTEIN: gamma-aminobutyrate transaminase POP2, mitochondrial-like	487	507	-39.9	3.4e-05	target: 5' GCCAACCCACCAAACGC 3' |||||||*||||||||* miRNA: 3' CGGUUGGAUGGUUUGC- 5'	no
chr06_24725	MELO3C020469.2	Unknown protein	248	268	-26.5	0.008973	target: 5' UGCUCAGCUUGUCGGACGA 3' |||*||:|:|::|::|||* miRNA: 3' ACG-GUUGGAUGGUUUGC- 5'	no
chr06_24725	MELO3C028497.2	LOW QUALITY PROTEIN: gamma-aminobutyrate transaminase POP2, mitochondrial-like	289	309	-39.9	8e-06	target: 5' GCCAACCCACCAAACGC 3' |||||||*||||||||* miRNA: 3' CGGUUGGAUGGUUUGC- 5'	no
chr06_24725	MELO3C029618.2	LOW QUALITY PROTEIN: gamma-aminobutyrate transaminase POP2, mitochondrial-like	540	560	-34.2	0.001229	target: 5' UCAACCCACCAAAUGC 3' :|||||*||||||:|* miRNA: 3' GGUUGGAUGGUUUGC- 5'	no
chr06_24725	MELO3C032793.2	LOW QUALITY PROTEIN: gamma-aminobutyrate transaminase POP2, mitochondrial-like	772	792	-39.9	2.9e-05	target: 5' GCCAACCCACCAAACGC 3' |||||||*||||||||* miRNA: 3' CGGUUGGAUGGUUUGC- 5'	no
chr06_24725	MELO3C000413.2	Cytosolic Fe-S cluster assembly factor NARFL	131	151	-28.2	0.006629	target: 5' CCAACC-ACCAAACC 3' ||||||*|||||||* miRNA: 3' GGUUGGAUGGUUUGC 5'	no
chr06_24725	MELO3C028920.2	LOW QUALITY PROTEIN: gamma-aminobutyrate transaminase POP2, mitochondrial-like	316	336	-34.2	0.000158	target: 5' GCCAACCCACCAAACGC 3' |||||||*||||||||* miRNA: 3' CGGUUGGAUGGUUUGC- 5'	no
chr06_24725	MELO3C033477.2	LOW QUALITY PROTEIN: gamma-aminobutyrate transaminase POP2, mitochondrial-like	520	540	-40.9	1.6e-05	target: 5' GCCAACCCACCAAACGA 3' |||||||*||||||||* miRNA: 3' CGGUUGGAUGGUUUGC- 5'	no
chr06_24725	MELO3C029043.2	LOW QUALITY PROTEIN: gamma-aminobutyrate transaminase POP2, mitochondrial-like	550	570	-33.6	0.001213	target: 5' GCCAACCCACCAAACGC 3' |||||||*||||||||* miRNA: 3' CGGUUGGAUGGUUUGC- 5'	no
chr06_24725	MELO3C030362.2	Unknown protein	202	222	-28.1	0.002504	target: 5' CUAACCCGACCAAACA 3' |:||||*:*||||||* miRNA: 3' GGUUGGAU-GGUUUGC 5'	no
chr06_24725	MELO3C012658.2	folate-biopterin transporter 1, chloroplastic	2036	2056	-32	0.008539	target: 5' CCAAGUUGCCAGGCA 3' ||||*:|:|||::|* miRNA: 3' GGUUGGAUGGUUUGC 5'	no
chr06_24725	MELO3C031540.2	LOW QUALITY PROTEIN: gamma-aminobutyrate transaminase POP2, mitochondrial-like	511	531	-38.1	0.000192	target: 5' GCCAACCCACCAAAUGC 3' |||||||*||||||:|* miRNA: 3' CGGUUGGAUGGUUUGC- 5'	no
chr06_24725	MELO3C033983.2	LOW QUALITY PROTEIN: gamma-aminobutyrate transaminase POP2, mitochondrial-like	682	702	-39.9	4e-05	target: 5' GCCAACCCACCAAACGC 3' |||||||*||||||||* miRNA: 3' CGGUUGGAUGGUUUGC- 5'	no
chr06_24725	MELO3C034958.2	LOW QUALITY PROTEIN: gamma-aminobutyrate transaminase POP2, mitochondrial-like	649	669	-41.8	4.3e-05	target: 5' GCCAACCUAUCAAACGC 3' |||||||||:||||||* miRNA: 3' CGGUUGGAUGGUUUGC- 5'	no
chr06_24725	MELO3C027880.2	LOW QUALITY PROTEIN: gamma-aminobutyrate transaminase POP2, mitochondrial-like	649	669	-39.9	0.000101	target: 5' GCCAACCCACCAAACGC 3' |||||||*||||||||* miRNA: 3' CGGUUGGAUGGUUUGC- 5'	no
chr06_24725	MELO3C032171.2	LOW QUALITY PROTEIN: gamma-aminobutyrate transaminase POP2, mitochondrial-like	760	780	-39.9	5.3e-05	target: 5' GUCAACCUACCAAAUGC 3' |:||||||||||||:|* miRNA: 3' CGGUUGGAUGGUUUGC- 5'	no
chr06_24725	MELO3C032140.2	LOW QUALITY PROTEIN: gamma-aminobutyrate transaminase POP2, mitochondrial-like	523	543	-39.9	7.3e-05	target: 5' GCCAACCCACCAAACGC 3' |||||||*||||||||* miRNA: 3' CGGUUGGAUGGUUUGC- 5'	no
chr06_24725	MELO3C032735.2	LOW QUALITY PROTEIN: gamma-aminobutyrate transaminase POP2, mitochondrial-like	574	594	-39.9	2.5e-05	target: 5' GCCAACCCACCAAACGC 3' |||||||*||||||||* miRNA: 3' CGGUUGGAUGGUUUGC- 5'	no
chr06_24725	MELO3C001078.2	Membrane insertase, putative (DUF1685)	151	171	-27.7	0.006531	target: 5' GCCGACCGUGACCAAGCC 3' |||:|||*|*|||||:|* miRNA: 3' CGGUUGG-A-UGGUUUGC 5'	no
chr06_24725	MELO3C019860.2	pectinesterase inhibitor-like	446	466	-29	0.004002	target: 5' -CAGCC-ACCAAACGU 3' *||:||*||||||||* miRNA: 3' GGUUGGAUGGUUUGC- 5'	no
chr06_24725	MELO3C029062.2	LOW QUALITY PROTEIN: gamma-aminobutyrate transaminase POP2, mitochondrial-like	494	514	-39.9	1.2e-05	target: 5' GCCAACCCACCAAACGC 3' |||||||*||||||||* miRNA: 3' CGGUUGGAUGGUUUGC- 5'	no
chr06_24725	MELO3C029679.2	LOW QUALITY PROTEIN: gamma-aminobutyrate transaminase POP2, mitochondrial-like	808	828	-38.1	0.00023	target: 5' GCCAACUCACCAAACGC 3' ||||||:*||||||||* miRNA: 3' CGGUUGGAUGGUUUGC- 5'	no
chr06_24725	MELO3C028549.2	Ribosomal protein S1	66	86	-30.1	0.002175	target: 5' CCAAUCAACCGAGCC 3' ||||:|*|||:|:|* miRNA: 3' GGUUGGAUGGUUUGC 5'	no
chr06_24725	MELO3C032027.2	LOW QUALITY PROTEIN: gamma-aminobutyrate transaminase POP2, mitochondrial-like	461	481	-37.9	2.9e-05	target: 5' GCCAACCUACCAAACA 3' |||||||||||||||* miRNA: 3' CGGUUGGAUGGUUUGC 5'	no
chr06_24725	MELO3C030873.2	LOW QUALITY PROTEIN: gamma-aminobutyrate transaminase POP2, mitochondrial-like	289	309	-39.9	8e-06	target: 5' GCCAACCCACCAAACGC 3' |||||||*||||||||* miRNA: 3' CGGUUGGAUGGUUUGC- 5'	no
chr06_24725	MELO3C034339.2	LOW QUALITY PROTEIN: gamma-aminobutyrate transaminase POP2, mitochondrial-like	421	441	-38.1	0.000121	target: 5' GCCAACCCACCAAAUGC 3' |||||||*||||||:|* miRNA: 3' CGGUUGGAUGGUUUGC- 5'	no
chr06_24725	MELO3C033436.2	LOW QUALITY PROTEIN: gamma-aminobutyrate transaminase POP2, mitochondrial-like	934	954	-39.9	4.2e-05	target: 5' GCCAACCCACCAAACGC 3' |||||||*||||||||* miRNA: 3' CGGUUGGAUGGUUUGC- 5'	no
chr06_24725	MELO3C033491.2	LOW QUALITY PROTEIN: gamma-aminobutyrate transaminase POP2, mitochondrial-like	547	567	-39.1	2.7e-05	target: 5' GCCAACCCACCAAACA 3' |||||||*|||||||* miRNA: 3' CGGUUGGAUGGUUUGC 5'	no
chr06_24725	MELO3C000547.2	Unknown protein	245	265	-25.9	0.008869	target: 5' CCAAACCUUCCAAGCC 3' ||*|||||*||||:|* miRNA: 3' GG-UUGGAUGGUUUGC 5'	no
chr06_24725	MELO3C030197.2	LOW QUALITY PROTEIN: gamma-aminobutyrate transaminase POP2, mitochondrial-like	306	326	-38.6	2.5e-05	target: 5' GCCAACCCACCAAACU 3' |||||||*|||||||* miRNA: 3' CGGUUGGAUGGUUUGC 5'	no
chr06_24725	MELO3C028413.2	LOW QUALITY PROTEIN: gamma-aminobutyrate transaminase POP2, mitochondrial-like	592	612	-39.9	1.7e-05	target: 5' GCCAACCCACCAAACGC 3' |||||||*||||||||* miRNA: 3' CGGUUGGAUGGUUUGC- 5'	no
chr06_24725	MELO3C010917.2	elongation of fatty acids protein 3-like	637	657	-28.6	0.009862	target: 5' CUCAAU-UGCCAAGCU 3' |*|||:*|:||||:|* miRNA: 3' G-GUUGGAUGGUUUGC 5'	no
chr06_24725	MELO3C013940.2	peroxisome biogenesis protein 19-1-like	767	787	-29.8	0.008473	target: 5' GCCAACC-ACCAAAUGA 3' |||||||*||||||:|* miRNA: 3' CGGUUGGAUGGUUUGC- 5'	no
chr06_24725	MELO3C007044.2	Protein CHUP1, chloroplastic	2507	2527	-33.8	0.005276	target: 5' GCCAACCUACUGAACA 3' ||||||||||::|||* miRNA: 3' CGGUUGGAUGGUUUGC 5'	no
chr06_24725	MELO3C029025.2	LOW QUALITY PROTEIN: gamma-aminobutyrate transaminase POP2, mitochondrial-like	94	114	-38.2	0.000399	target: 5' GCCAACCCACCAAACC 3' |||||||*|||||||* miRNA: 3' CGGUUGGAUGGUUUGC 5'	no
chr06_24725	MELO3C028986.2	LOW QUALITY PROTEIN: gamma-aminobutyrate transaminase POP2, mitochondrial-like	289	309	-39.9	4e-05	target: 5' GCCAACCCACCAAACGC 3' |||||||*||||||||* miRNA: 3' CGGUUGGAUGGUUUGC- 5'	no
chr06_24725	MELO3C022907.2	LOW QUALITY PROTEIN: gamma-aminobutyrate transaminase POP2, mitochondrial-like	871	891	-38.1	0.000146	target: 5' GCCAACCCACCAAAUGC 3' |||||||*||||||:|* miRNA: 3' CGGUUGGAUGGUUUGC- 5'	no
chr06_24725	MELO3C028216.2	LOW QUALITY PROTEIN: gamma-aminobutyrate transaminase POP2, mitochondrial-like	589	609	-39.9	3.4e-05	target: 5' GCCAACCCACCAAACGC 3' |||||||*||||||||* miRNA: 3' CGGUUGGAUGGUUUGC- 5'	no
chr06_24725	MELO3C033483.2	LOW QUALITY PROTEIN: gamma-aminobutyrate transaminase POP2, mitochondrial-like	479	499	-35.4	0.000185	target: 5' GUCAACCCACCAAAUGC 3' |:|||||*||||||:|* miRNA: 3' CGGUUGGAUGGUUUGC- 5'	no
chr06_24725	MELO3C031940.2	LOW QUALITY PROTEIN: gamma-aminobutyrate transaminase POP2, mitochondrial-like	223	243	-39.9	2e-06	target: 5' GCCAACCCACCAAACGC 3' |||||||*||||||||* miRNA: 3' CGGUUGGAUGGUUUGC- 5'	no
chr06_24725	MELO3C000499.2	Unknown protein	150	170	-24.6	0.009918	target: 5' CCGUCCUCCCAAGCC 3' ||:*|||*||||:|* miRNA: 3' GGUUGGAUGGUUUGC 5'	no
chr06_24725	MELO3C031952.2	LOW QUALITY PROTEIN: gamma-aminobutyrate transaminase POP2, mitochondrial-like	602	622	-35.7	0.000158	target: 5' GCCAACCCAUCAAAUGU 3' |||||||*|:||||:|* miRNA: 3' CGGUUGGAUGGUUUGC- 5'	no
chr06_24725	MELO3C018207.2	Unknown protein	111	131	-25.1	0.005149	target: 5' GCGCCGCCCGACCAAGCC 3' ||*|*:||*:*||||:|* miRNA: 3' CG-GUUGGAU-GGUUUGC 5'	no
chr06_24725	MELO3C030273.2	LOW QUALITY PROTEIN: gamma-aminobutyrate transaminase POP2, mitochondrial-like	657	677	-33.4	0.000874	target: 5' GCAAACCCACCAAACGC 3' ||*||||*||||||||* miRNA: 3' CGGUUGGAUGGUUUGC- 5'	no
chr06_24725	MELO3C028381.2	Unknown protein	83	103	-23.8	0.007911	target: 5' GCU-GCGCUGCUGAACA 3' ||:*:|*||:|::|||* miRNA: 3' CGGUUG-GAUGGUUUGC 5'	no
chr06_24725	MELO3C034584.2	LOW QUALITY PROTEIN: gamma-aminobutyrate transaminase POP2, mitochondrial-like	502	522	-39.9	1.2e-05	target: 5' GCCAACCCACCAAACGC 3' |||||||*||||||||* miRNA: 3' CGGUUGGAUGGUUUGC- 5'	no
chr06_24725	MELO3C032780.2	LOW QUALITY PROTEIN: gamma-aminobutyrate transaminase POP2, mitochondrial-like	559	579	-38.6	5.5e-05	target: 5' GCCAACCCACCAAACU 3' |||||||*|||||||* miRNA: 3' CGGUUGGAUGGUUUGC 5'	no
chr06_24725	MELO3C028034.2	LOW QUALITY PROTEIN: gamma-aminobutyrate transaminase POP2, mitochondrial-like	199	219	-39.9	3e-06	target: 5' GCCAACCCACCAAACGC 3' |||||||*||||||||* miRNA: 3' CGGUUGGAUGGUUUGC- 5'	no
chr06_24725	MELO3C035623.2	LOW QUALITY PROTEIN: gamma-aminobutyrate transaminase POP2, mitochondrial-like						no
chr06_24725	MELO3C030160.2	LOW QUALITY PROTEIN: gamma-aminobutyrate transaminase POP2, mitochondrial-like	325	345	-40.1	9e-06	target: 5' GCCAACCCACCAAACGU 3' |||||||*||||||||* miRNA: 3' CGGUUGGAUGGUUUGC- 5'	no
chr06_24725	MELO3C023644.2	subtilisin-like protease SBT3.17	492	512	-27.9	0.00801	target: 5' GCCCAGCUUGCCAAACA 3' |*|||:|:|:||||||* miRNA: 3' C-GGUUGGAUGGUUUGC 5'	no
chr06_24725	MELO3C029168.2	LOW QUALITY PROTEIN: gamma-aminobutyrate transaminase POP2, mitochondrial-like	550	570	-39.9	1.9e-05	target: 5' GCCAACCCACCAAACGC 3' |||||||*||||||||* miRNA: 3' CGGUUGGAUGGUUUGC- 5'	no
chr06_24725	MELO3C035587.2	LOW QUALITY PROTEIN: gamma-aminobutyrate transaminase POP2, mitochondrial-like	634	654	-38.1	0.00017	target: 5' GCCAACCCACCAAAUGC 3' |||||||*||||||:|* miRNA: 3' CGGUUGGAUGGUUUGC- 5'	no
chr06_24725	MELO3C016238.2	Mitochondrial gamma aminobutyrate transaminase 1	388	408	-31.7	0.008763	target: 5' GCAAACCCACCAAACC 3' ||*||||*|||||||* miRNA: 3' CGGUUGGAUGGUUUGC 5'	no
chr06_24725	MELO3C034536.2	LOW QUALITY PROTEIN: gamma-aminobutyrate transaminase POP2, mitochondrial-like	516	536	-39.9	6.6e-05	target: 5' GCCAACCCACCAAACGC 3' |||||||*||||||||* miRNA: 3' CGGUUGGAUGGUUUGC- 5'	no
chr06_24725	MELO3C033870.2	LOW QUALITY PROTEIN: gamma-aminobutyrate transaminase POP2, mitochondrial-like	661	681	-39.9	5.7e-05	target: 5' GCCAACCCACCAAACGC 3' |||||||*||||||||* miRNA: 3' CGGUUGGAUGGUUUGC- 5'	no
chr06_24725	MELO3C030660.2	Unknown protein	203	223	-32.8	0.00128	target: 5' CCGUACC-ACCGAACA 3' ||:*|||*|||:|||* miRNA: 3' GGU-UGGAUGGUUUGC 5'	no
chr06_24725	MELO3C031402.2	LOW QUALITY PROTEIN: gamma-aminobutyrate transaminase POP2, mitochondrial-like	355	375	-36	0.000376	target: 5' GCCAACCCACCAAAUGC 3' |||||||*||||||:|* miRNA: 3' CGGUUGGAUGGUUUGC- 5'	no
chr06_24725	MELO3C021105.2	subtilisin-like protease SBT3.17 isoform X1	31	51	-25.7	0.008853	target: 5' UCUAAUGUGCCAAACA 3' *|:||:*|:||||||* miRNA: 3' -GGUUGGAUGGUUUGC 5'	no
chr06_24725	MELO3C032234.2	LOW QUALITY PROTEIN: gamma-aminobutyrate transaminase POP2, mitochondrial-like	573	593	-39.9	7.3e-05	target: 5' GCCAACCCACCAAACGC 3' |||||||*||||||||* miRNA: 3' CGGUUGGAUGGUUUGC- 5'	no
chr06_24725	MELO3C035653.2	LOW QUALITY PROTEIN: gamma-aminobutyrate transaminase POP2, mitochondrial-like	529	549	-39.9	0.00017	target: 5' GCCAACCCACCAAACGC 3' |||||||*||||||||* miRNA: 3' CGGUUGGAUGGUUUGC- 5'	no
chr06_24725	MELO3C035037.2	LOW QUALITY PROTEIN: gamma-aminobutyrate transaminase POP2, mitochondrial-like	430	450	-33.8	0.000455	target: 5' GCCAUCC-ACCAAACU 3' ||||*||*|||||||* miRNA: 3' CGGUUGGAUGGUUUGC 5'	no
chr06_24725	MELO3C028968.2	LOW QUALITY PROTEIN: gamma-aminobutyrate transaminase POP2, mitochondrial-like	376	396	-37.9	4.2e-05	target: 5' GUCAACCCACCAAACGA 3' |:|||||*||||||||* miRNA: 3' CGGUUGGAUGGUUUGC- 5'	no
chr06_24725	MELO3C030235.2	LOW QUALITY PROTEIN: gamma-aminobutyrate transaminase POP2, mitochondrial-like	526	546	-37.3	0.00014	target: 5' GCCAAUCCACCAAACGC 3' |||||:|*||||||||* miRNA: 3' CGGUUGGAUGGUUUGC- 5'	no
chr06_24725	MELO3C024847.2	Unknown protein	489	509	-29.4	0.005663	target: 5' CCGAUGCUGCCAAAUC 3' ||:|:*||:|||||:* miRNA: 3' GGUUG-GAUGGUUUGC 5'	no
chr06_24725	MELO3C034857.2	Unknown protein	127	147	-25.9	0.004026	target: 5' GCCAGCCAAUUGGGCC 3' ||||:||*|:::::|* miRNA: 3' CGGUUGGAUGGUUUGC 5'	no
chr06_24725	MELO3C029861.2	LOW QUALITY PROTEIN: gamma-aminobutyrate transaminase POP2, mitochondrial-like	728	748	-39.9	7e-05	target: 5' GCCAACCCACCAAACGC 3' |||||||*||||||||* miRNA: 3' CGGUUGGAUGGUUUGC- 5'	no
chr06_24725	MELO3C035560.2	LOW QUALITY PROTEIN: gamma-aminobutyrate transaminase POP2, mitochondrial-like	97	117	-34.9	3.7e-05	target: 5' GCCAACCCU-CCAAACA 3' |||||||*|*||||||* miRNA: 3' CGGUUGG-AUGGUUUGC 5'	no
chr06_24725	MELO3C028855.2	LOW QUALITY PROTEIN: gamma-aminobutyrate transaminase POP2, mitochondrial-like	528	548	-37.8	0.000203	target: 5' GCCAACCCACUAAACGU 3' |||||||*||:|||||* miRNA: 3' CGGUUGGAUGGUUUGC- 5'	no
chr06_24725	MELO3C015015.2	kinesin-related protein 4 isoform X1	78	98	-26.7	0.008102	target: 5' GUCGGCCU-CCAGGCC 3' |:|::|||*|||::|* miRNA: 3' CGGUUGGAUGGUUUGC 5'	no
chr06_24725	MELO3C033641.2	LOW QUALITY PROTEIN: gamma-aminobutyrate transaminase POP2, mitochondrial-like	97	117	-39.9	3.9e-05	target: 5' GCCAACCCACCAAACGC 3' |||||||*||||||||* miRNA: 3' CGGUUGGAUGGUUUGC- 5'	no
chr06_24725	MELO3C029489.2	Unknown protein	93	113	-24.1	0.008969	target: 5' GCU-GCGCUGCUGAACA 3' ||:*:|*||:|::|||* miRNA: 3' CGGUUG-GAUGGUUUGC 5'	no
chr06_24725	MELO3C030188.2	LOW QUALITY PROTEIN: gamma-aminobutyrate transaminase POP2, mitochondrial-like	133	153	-40.1	1e-06	target: 5' GCCAACCCACCAAACGU 3' |||||||*||||||||* miRNA: 3' CGGUUGGAUGGUUUGC- 5'	no
chr06_24725	MELO3C028447.2	LOW QUALITY PROTEIN: gamma-aminobutyrate transaminase POP2, mitochondrial-like	529	549	-39.9	3.7e-05	target: 5' GCCAACCCACCAAACGC 3' |||||||*||||||||* miRNA: 3' CGGUUGGAUGGUUUGC- 5'	no
chr06_24725	MELO3C030230.2	LOW QUALITY PROTEIN: gamma-aminobutyrate transaminase POP2, mitochondrial-like	357	377	-35.3	0.000143	target: 5' CCAACCCACCAAACU 3' ||||||*|||||||* miRNA: 3' GGUUGGAUGGUUUGC 5'	no
chr06_24725	MELO3C028430.2	LOW QUALITY PROTEIN: gamma-aminobutyrate transaminase POP2, mitochondrial-like	567	587	-39.9	2.3e-05	target: 5' GCCAACCCACCAAACGC 3' |||||||*||||||||* miRNA: 3' CGGUUGGAUGGUUUGC- 5'	no
chr06_24725	MELO3C034470.2	LOW QUALITY PROTEIN: gamma-aminobutyrate transaminase POP2, mitochondrial-like	700	720	-35.5	0.000839	target: 5' GCCAAUCCACCAAAUGC 3' |||||:|*||||||:|* miRNA: 3' CGGUUGGAUGGUUUGC- 5'	no
chr06_24725	MELO3C028240.2	LOW QUALITY PROTEIN: gamma-aminobutyrate transaminase POP2, mitochondrial-like	479	499	-39.9	3.7e-05	target: 5' GCCAACCCACCAAACGC 3' |||||||*||||||||* miRNA: 3' CGGUUGGAUGGUUUGC- 5'	no
chr06_24725	MELO3C029550.2	CACTA en-spm transposon protein	6627	6647	-39.9	0.001264	target: 5' GCCAACCCACCAAACGC 3' |||||||*||||||||* miRNA: 3' CGGUUGGAUGGUUUGC- 5'	no
chr06_24725	MELO3C019968.2	Nucleolar protein 16, putative	318	338	-26.8	0.008515	target: 5' CCAGC-UACCGGACU 3' |||:|*||||::||* miRNA: 3' GGUUGGAUGGUUUGC 5'	no
chr06_24725	MELO3C035134.2	LOW QUALITY PROTEIN: gamma-aminobutyrate transaminase POP2, mitochondrial-like	566	586	-37.2	0.000123	target: 5' GUCAACCCACCAAACGC 3' |:|||||*||||||||* miRNA: 3' CGGUUGGAUGGUUUGC- 5'	no
chr06_24725	MELO3C030855.2	LOW QUALITY PROTEIN: gamma-aminobutyrate transaminase POP2, mitochondrial-like	298	318	-39.9	1.9e-05	target: 5' GCCAACCCACCAAACGC 3' |||||||*||||||||* miRNA: 3' CGGUUGGAUGGUUUGC- 5'	no
chr06_24725	MELO3C028219.2	Unknown protein	97	117	-26.7	0.002736	target: 5' CC-GCC-GUCGAACGC 3' ||*:||*::|:||||* miRNA: 3' GGUUGGAUGGUUUGC- 5'	no
chr06_24725	MELO3C028384.2	Unknown protein	63	83	-25.9	0.002084	target: 5' CCGCGCCUGCCCAAGCC 3' ||:*:|||:*||||:|* miRNA: 3' GGU-UGGAU-GGUUUGC 5'	no
chr06_24725	MELO3C033282.2	LOW QUALITY PROTEIN: gamma-aminobutyrate transaminase POP2, mitochondrial-like	385	405	-38.2	7.4e-05	target: 5' GCCAACCCACCAAACC 3' |||||||*|||||||* miRNA: 3' CGGUUGGAUGGUUUGC 5'	no
chr06_24725	MELO3C027610.2	LOW QUALITY PROTEIN: gamma-aminobutyrate transaminase POP2, mitochondrial-like	457	477	-30.7	0.001783	target: 5' ACCAACUCACCAAACA 3' *|||||:*|||||||* miRNA: 3' CGGUUGGAUGGUUUGC 5'	no
chr06_24725	MELO3C032090.2	LOW QUALITY PROTEIN: gamma-aminobutyrate transaminase POP2, mitochondrial-like	627	647	-39.9	7.9e-05	target: 5' GCCAACCCACCAAACGC 3' |||||||*||||||||* miRNA: 3' CGGUUGGAUGGUUUGC- 5'	no
chr06_24725	MELO3C030566.2	LOW QUALITY PROTEIN: gamma-aminobutyrate transaminase POP2, mitochondrial-like	814	834	-34.1	0.000615	target: 5' GGCAACCCACCAAACA 3' |*|||||*|||||||* miRNA: 3' CGGUUGGAUGGUUUGC 5'	no
chr06_24725	MELO3C034953.2	LOW QUALITY PROTEIN: gamma-aminobutyrate transaminase POP2, mitochondrial-like	742	762	-34.2	0.001754	target: 5' GCCAACCCACCAAACGC 3' |||||||*||||||||* miRNA: 3' CGGUUGGAUGGUUUGC- 5'	no
chr06_24725	MELO3C027653.2	Ulp1 protease family, carboxy-terminal domain protein	454	474	-38.1	0.000678	target: 5' GCCAACCCACCAAAUGC 3' |||||||*||||||:|* miRNA: 3' CGGUUGGAUGGUUUGC- 5'	no
chr06_24725	MELO3C003062.2	protein MEI2-like 7	556	576	-30.4	0.008321	target: 5' CCCGCCGUAUCAAGCGG 3' ||*:||*||:|||:||* miRNA: 3' GGUUGG-AUGGUUUGC- 5'	no
chr06_24725	MELO3C035485.2	LOW QUALITY PROTEIN: gamma-aminobutyrate transaminase POP2, mitochondrial-like	804	824	-36.7	0.00047	target: 5' GCCAACCCACCAAAUC 3' |||||||*||||||:* miRNA: 3' CGGUUGGAUGGUUUGC 5'	no
chr06_24725	MELO3C013312.2	Unknown protein	67	87	-26.3	0.004101	target: 5' GCGCAACCU-UCGAACGG 3' ||*||||||*:|:||||* miRNA: 3' CG-GUUGGAUGGUUUGC- 5'	no
chr06_24725	MELO3C034837.2	LOW QUALITY PROTEIN: gamma-aminobutyrate transaminase POP2, mitochondrial-like	607	627	-37.4	9.3e-05	target: 5' GUCAACCCACCAAACGU 3' |:|||||*||||||||* miRNA: 3' CGGUUGGAUGGUUUGC- 5'	no
chr06_24725	MELO3C031917.2	Unknown protein	248	268	-26.9	0.008536	target: 5' CCGAUC-ACCGAACGU 3' ||:|:|*|||:||||* miRNA: 3' GGUUGGAUGGUUUGC- 5'	no
chr06_24725	MELO3C028253.2	LOW QUALITY PROTEIN: gamma-aminobutyrate transaminase POP2, mitochondrial-like	502	522	-39.9	3.7e-05	target: 5' GCCAACCCACCAAACGC 3' |||||||*||||||||* miRNA: 3' CGGUUGGAUGGUUUGC- 5'	no
chr06_24725	MELO3C001902.2	Unknown protein	38	58	-25.6	0.003924	target: 5' CGCAGCC-GCCGAGCGA 3' |*||:||*:||:|:||* miRNA: 3' G-GUUGGAUGGUUUGC- 5'	no
chr06_24725	MELO3C032049.2	LOW QUALITY PROTEIN: gamma-aminobutyrate transaminase POP2, mitochondrial-like	121	141	-39.9	2.9e-05	target: 5' GCCAACCCACCAAACGC 3' |||||||*||||||||* miRNA: 3' CGGUUGGAUGGUUUGC- 5'	no
chr06_24860	MELO3C011739.2	DUF4283 domain-containing protein/zf-CCHC_4 domain-containing protein	1783	1804	-33.9	0.003053	target: 5' AUAUUGUCAGGGCAAGAUG 3' ||*|:||||:||||||||* miRNA: 3' UA-AGCAGUUCCGUUCUA- 5'	no
chr06_24860	MELO3C025999.2	Unknown protein	34	55	-28.1	0.002538	target: 5' CUUCUUCAACGGCGAGGA 3' *|||*||||*|||:||:* miRNA: 3' -AAGCAGUU-CCGUUCUA 5'	no
chr06_24860	MELO3C033973.2	Unknown protein	80	101	-25.4	0.008414	target: 5' -UC-UCAGGGCAAGAG 3' *||*|||:|||||||* miRNA: 3' AAGCAGUUCCGUUCUA 5'	no
chr06_24860	MELO3C005048.2	Unknown protein	39	60	-28.3	0.003324	target: 5' UGCUGUCAGGAGUAAGAG 3' |*|*||||:|*|:||||* miRNA: 3' AAG-CAGUUC-CGUUCUA 5'	no
chr06_24860	MELO3C020838.2	Unknown protein	226	247	-33.6	0.000153	target: 5' -UUCGUCGAAGGCGGGGG 3' *||||||*|||||::|:* miRNA: 3' UAAGCAG-UUCCGUUCUA 5'	no
chr06_24860	MELO3C022401.2	Unknown protein	105	126	-25.1	0.004117	target: 5' AUGUGAUGGGGCGCGAGGG 3' ||*:|*|*::|*||:||:* miRNA: 3' UAAGC-AGUUC-CGUUCUA 5'	no
chr06_24860	MELO3C025112.2	Unknown protein	16	37	-28.4	0.004322	target: 5' CUUCUUCAACGGCAAGGA 3' *|||*||||*||||||:* miRNA: 3' -AAGCAGUU-CCGUUCUA 5'	no
chr06_24860	MELO3C031769.2	Unknown protein	42	63	-28.4	0.004162	target: 5' G-UCGACGAGGGCGAGGC 3' :*|||*|:|*|||:||:* miRNA: 3' UAAGCAGUU-CCGUUCUA 5'	no
chr06_24860	MELO3C026037.2	Unknown protein	167	188	-25.3	0.009665	target: 5' UUCGU-GAGGCGAGAG 3' |||||*:||||:|||* miRNA: 3' AAGCAGUUCCGUUCUA 5'	no
chr06_24860	MELO3C001676.2	Unknown protein	171	192	-26	0.006851	target: 5' --AGUCAAGGCAAGGG 3' ***|||||||||||:* miRNA: 3' AAGCAGUUCCGUUCUA 5'	no
chr06_24860	MELO3C034344.2	Transposon Ty3-G Gag-Pol polyprotein	183	204	-30.6	0.003472	target: 5' G-UCGUCUAAAGGCAAGAA 3' :*|||||*||*|||||||* miRNA: 3' UAAGCAG-UU-CCGUUCUA 5'	no
chr06_24860	MELO3C033736.2	Prefoldin subunit 5	98	119	-25.1	0.006562	target: 5' GUCCUCAAGGCAAGAG 3' *||*|||||||||||* miRNA: 3' AAGCAGUUCCGUUCUA 5'	no
chr06_24860	MELO3C024842.2	BnaA03g52590D protein	365	386	-27.8	0.009175	target: 5' UUUGGCAAGGCAGGGA 3' ||:|*|||||||:|:* miRNA: 3' AAGCAGUUCCGUUCUA 5'	no
chr06_24860	MELO3C033690.2	Unknown protein	35	56	-28.4	0.001603	target: 5' CUUCUUCAACGGCGAGGA 3' *|||*||||*|||:||:* miRNA: 3' -AAGCAGUU-CCGUUCUA 5'	no
chr06_24860	MELO3C028742.2	Unknown protein	16	37	-29	0.002967	target: 5' CUUCUUCAAUGGCAGGAG 3' *|||*||||*||||:||* miRNA: 3' -AAGCAGUU-CCGUUCUA 5'	no
chr06_24860	MELO3C024394.2	AT1G17665-like protein	524	545	-30.6	0.008676	target: 5' UUCUGGUCAGGAGCAAGGG 3' |||*|*|||:|*|||||:* miRNA: 3' AAG-C-AGUUC-CGUUCUA 5'	no
chr06_24860	MELO3C031280.2	Unknown protein	2	23	-28.7	0.001058	target: 5' CUUCUUCAACGGCGAGGA 3' *|||*||||*|||:||:* miRNA: 3' -AAGCAGUU-CCGUUCUA 5'	no
chr06_24860	MELO3C010198.2	DNA-directed RNA polymerase subunit beta	315	336	-29.1	0.006249	target: 5' UUCGUCGAUGCAGGGUA 3' ||||||:|*|||:|:|* miRNA: 3' AAGCAGUUCCGUUCUA- 5'	no
chr06_24860	MELO3C034662.2	Unknown protein	50	71	-23.7	0.006345	target: 5' UU-GACGGGGUAGGAA 3' ||*|*|::||:|:||* miRNA: 3' AAGCAGUUCCGUUCUA 5'	no
chr06_24860	MELO3C003882.2	Unknown protein	43	64	-24.8	0.00489	target: 5' UU-GACGGGGUAGGAA 3' ||*|*|::||:|:||* miRNA: 3' AAGCAGUUCCGUUCUA 5'	no
chr06_24860	MELO3C016328.2	Dirigent protein	582	603	-29.7	0.006106	target: 5' AUUUCUUCAUGGCGAGAG 3' |*|||*|||*|||:|||* miRNA: 3' U-AAGCAGUUCCGUUCUA 5'	no
chr06_24860	MELO3C032597.2	Unknown protein	584	605	-28.8	0.009648	target: 5' AUUUCUUCAUGGCGAGGG 3' |*|||*|||*|||:||:* miRNA: 3' U-AAGCAGUUCCGUUCUA 5'	no
chr06_24860	MELO3C033755.2	Unknown protein	35	56	-28.4	0.002127	target: 5' CUUCUUCAAUGGCGAGGA 3' *|||*||||*|||:||:* miRNA: 3' -AAGCAGUU-CCGUUCUA 5'	no
chr06_24860	MELO3C026386.2	Unknown protein	35	56	-25.8	0.007392	target: 5' CUUCUUCAACGGUGAGGA 3' *|||*||||*||::||:* miRNA: 3' -AAGCAGUU-CCGUUCUA 5'	no
chr06_24860	MELO3C034817.2	Unknown protein	62	83	-28.4	0.001556	target: 5' CUUCUUCAACGGCGAGGA 3' *|||*||||*|||:||:* miRNA: 3' -AAGCAGUU-CCGUUCUA 5'	no
chr06_24860	MELO3C030623.2	cationic amino acid transporter 3, mitochondrial-like	259	280	-41.1	2e-06	target: 5' AAUCGUCGAGGCAAGAUG 3' |*|||||:|||||||||* miRNA: 3' UAAGCAGUUCCGUUCUA- 5'	no
chr06_24860	MELO3C018136.2	Unknown protein	16	37	-28.1	0.005049	target: 5' CUUCUUCAACGGCGAGGA 3' *|||*||||*|||:||:* miRNA: 3' -AAGCAGUU-CCGUUCUA 5'	no
chr06_24860	MELO3C021050.2	Unknown protein	81	102	-26.3	0.002458	target: 5' GGUUUUUAGAGGCAAGGUU 3' |:||:*|*:|||||||:|* miRNA: 3' CUAAGCAGUUCCGUUCUA- 5'	no
chr06_24860	MELO3C000273.2	Prefoldin subunit 5	98	119	-25.1	0.007622	target: 5' GUCCUCAAGGCAAGAG 3' *||*|||||||||||* miRNA: 3' AAGCAGUUCCGUUCUA 5'	no
chr06_24860	MELO3C030299.2	Unknown protein	161	182	-27.3	0.001588	target: 5' CUUGUCGGGGCGAGAUU 3' *|:|||::|||:||||* miRNA: 3' AAGCAGUUCCGUUCUA- 5'	no
chr06_24860	MELO3C019336.2	Unknown protein	41	62	-25.8	0.006532	target: 5' AUCGUCGCGGGUAGGAG 3' *|||||:*:||:|:||* miRNA: 3' AAGCAGU-UCCGUUCUA 5'	no
chr06_24860	MELO3C027378.2	Ankyrin repeat-containing protein, putative	2772	2793	-44.9	3.6e-05	target: 5' AUUCGUCGAGGCAAGAUG 3' |||||||:|||||||||* miRNA: 3' UAAGCAGUUCCGUUCUA- 5'	no
chr06_24860	MELO3C019765.2	myosin-1-like	724	745	-44.8	8e-06	target: 5' AUUCGUCGAGGCAAGAUG 3' |||||||:|||||||||* miRNA: 3' UAAGCAGUUCCGUUCUA- 5'	no
chr06_24860	MELO3C035464.2	Unknown protein	2	23	-26.4	0.004918	target: 5' CUUCUUCAACGGUAAGGA 3' *|||*||||*||:|||:* miRNA: 3' -AAGCAGUU-CCGUUCUA 5'	no
chr06_24860	MELO3C029792.2	Unknown protein	50	71	-28.4	0.001395	target: 5' CUUCUUCAAUGGCGAGGG 3' *|||*||||*|||:||:* miRNA: 3' -AAGCAGUU-CCGUUCUA 5'	no
chr06_24860	MELO3C026568.2	Unknown protein	16	37	-28.4	0.004242	target: 5' CUUCUUCAAUGGCGAGGA 3' *|||*||||*|||:||:* miRNA: 3' -AAGCAGUU-CCGUUCUA 5'	no
chr06_24860	MELO3C032392.2	Unknown protein	35	56	-29.6	0.000782	target: 5' CUUCUUCAACGGCAAGAA 3' *|||*||||*|||||||* miRNA: 3' -AAGCAGUU-CCGUUCUA 5'	no
chr06_24860	MELO3C034135.2	Unknown protein	35	56	-28.4	0.002101	target: 5' CUUCUUCAAUGGCGAGGA 3' *|||*||||*|||:||:* miRNA: 3' -AAGCAGUU-CCGUUCUA 5'	no
chr06_24860	MELO3C030254.2	Zinc knuckle domain containing protein	235	256	-27.4	0.008467	target: 5' GUUGGUGAAGAGCAAGAG 3' :||*||*|||*||||||* miRNA: 3' UAAGCAGUUC-CGUUCUA 5'	no
chr06_24860	MELO3C033714.2	Unknown protein	16	37	-29.3	0.002693	target: 5' CUUCUUCAACGGCGAGAA 3' *|||*||||*|||:|||* miRNA: 3' -AAGCAGUU-CCGUUCUA 5'	no
chr06_24860	MELO3C011092.2	Unknown protein	57	78	-28.1	0.003357	target: 5' UGUGACAACGGCAGGAG 3' |*:|*|||*||||:||* miRNA: 3' AAGCAGUU-CCGUUCUA 5'	no
chr06_24860	MELO3C035573.2	Ulp1 protease family, carboxy-terminal domain protein	34	55	-29.7	0.008177	target: 5' G-UCGGUGGAGGUAAGAUU 3' :*||*||*:|||:|||||* miRNA: 3' UAAG-CAGUUCCGUUCUA- 5'	no
chr06_24860	MELO3C009418.2	Embryonic protein DC-8	1529	1550	-32.8	0.00377	target: 5' AUCGUCAAGGCAAGAUA 3' *|||||||||||||||* miRNA: 3' AAGCAGUUCCGUUCUA- 5'	no
chr06_24860	MELO3C006531.2	Transcription repressor OFP12	397	418	-28.8	0.009984	target: 5' A-UGGUCGAAGCGAGAG 3' |*|*|||:|*||:|||* miRNA: 3' UAAGCAGUUCCGUUCUA 5'	no
chr06_24860	MELO3C020796.2	Dirigent protein	333	354	-33.9	0.000642	target: 5' GUUGGUCGGGCGCAGGGG 3' :||*|||::|*|||:|:* miRNA: 3' UAAGCAGUUC-CGUUCUA 5'	no
chr06_24860	MELO3C014824.2	Succinate dehydrogenase [ubiquinone] iron-sulfur subunit, mitochondrial	598	619	-29.9	0.009122	target: 5' AUUCUUCAGAGUAAGAA 3' ||||*|||:*|:||||* miRNA: 3' UAAGCAGUUCCGUUCUA 5'	no
chr06_24860	MELO3C015206.2	Unknown protein	52	73	-27.5	0.001895	target: 5' G-UGGUGAAGGUGAGGG 3' :*|*||*||||::||:* miRNA: 3' UAAGCAGUUCCGUUCUA 5'	no
chr06_24860	MELO3C027748.2	Unknown protein	192	213	-29.2	0.001216	target: 5' GUGCGUCGAGGUGGGGG 3' :|*||||:|||:::|:* miRNA: 3' UAAGCAGUUCCGUUCUA 5'	no
chr06_24860	MELO3C024089.2	Unknown protein	2	23	-28.4	0.000952	target: 5' CUUCUUCAACGGCGAGGA 3' *|||*||||*|||:||:* miRNA: 3' -AAGCAGUU-CCGUUCUA 5'	no
chr06_24860	MELO3C007645.2	Unknown protein	129	150	-25.8	0.005976	target: 5' GAUUCGUU-G-GCGAGAUG 3' |||||||:*:*||:||||* miRNA: 3' CUAAGCAGUUCCGUUCUA- 5'	no
chr06_24860	MELO3C027456.2	Unknown protein	21	42	-28.4	0.001134	target: 5' UUUCUUCAACGGCGAGGA 3' *|||*||||*|||:||:* miRNA: 3' -AAGCAGUU-CCGUUCUA 5'	no
chr06_24860	MELO3C031873.2	Unknown protein	36	57	-28.4	0.000791	target: 5' CUUCUUCAACGGCGAGGA 3' *|||*||||*|||:||:* miRNA: 3' -AAGCAGUU-CCGUUCUA 5'	no
chr06_24860	MELO3C011665.2	Membrane protein	1244	1265	-35.4	0.001589	target: 5' UUUUGUUGAGGCAAGAUA 3' *||:||::|||||||||* miRNA: 3' UAAGCAGUUCCGUUCUA- 5'	no
chr06_24860	MELO3C025420.2	Unknown protein	148	169	-30.8	0.000172	target: 5' AAUCGUGGGGGUGGGGA 3' |*||||*::||:::|:* miRNA: 3' UAAGCAGUUCCGUUCUA 5'	no
chr06_24860	MELO3C026476.2	histone-lysine N-methyltransferase ASHR1 isoform X1	68	89	-28.9	0.001051	target: 5' AUCGUCGAAGCAGGAG 3' *|||||:|*|||:||* miRNA: 3' AAGCAGUUCCGUUCUA 5'	no
chr06_24860	MELO3C015817.2	Unknown protein	35	56	-26.2	0.005754	target: 5' CUUCUUUAAUGGCGAGGA 3' *|||*|:||*|||:||:* miRNA: 3' -AAGCAGUU-CCGUUCUA 5'	no
chr06_24860	MELO3C023296.2	Unknown protein	8	29	-25.4	0.003827	target: 5' AUAUCGUCGGGAGUAAGGG 3' ||*|||||::|*|:|||:* miRNA: 3' UA-AGCAGUUC-CGUUCUA 5'	no
chr06_24860	MELO3C026559.2	Unknown protein	16	37	-28.4	0.001947	target: 5' CUUCUUCAACGGCGAGGA 3' *|||*||||*|||:||:* miRNA: 3' -AAGCAGUU-CCGUUCUA 5'	no
chr06_24860	MELO3C031603.2	60S ribosomal protein L14-1-like	456	477	-28.1	0.009261	target: 5' UUGGUC-AGGCAAGAG 3' ||*|||*||||||||* miRNA: 3' AAGCAGUUCCGUUCUA 5'	no
chr06_24860	MELO3C029445.2	Unknown protein	35	56	-25.8	0.007392	target: 5' CUUCUUCAACGGUGAGGA 3' *|||*||||*||::||:* miRNA: 3' -AAGCAGUU-CCGUUCUA 5'	no
chr06_24860	MELO3C034042.2	Unknown protein	39	60	-27.6	0.001458	target: 5' A-UGGUCAA-GCAGGGG 3' |*|*|||||*|||:|:* miRNA: 3' UAAGCAGUUCCGUUCUA 5'	no
chr06_24860	MELO3C030041.2	Unknown protein	2	23	-25.5	0.005663	target: 5' CUUCUUCAAUGGUGAGGA 3' *|||*||||*||::||:* miRNA: 3' -AAGCAGUU-CCGUUCUA 5'	no
chr06_24860	MELO3C000153.2	Unknown protein	174	195	-25.8	0.007832	target: 5' --GGUCAAGGCAAGGG 3' ***|||||||||||:* miRNA: 3' AAGCAGUUCCGUUCUA 5'	no
chr06_24860	MELO3C013036.2	Orf101b	75	96	-26.7	0.002498	target: 5' AUUCCUCACGGGCAGGGG 3' ||||*|||*:||||:|:* miRNA: 3' UAAGCAGU-UCCGUUCUA 5'	no
chr06_24860	MELO3C032308.2	Unknown protein	50	71	-28.7	0.001003	target: 5' CUUCUUCAACGGCAAGGA 3' *|||*||||*||||||:* miRNA: 3' -AAGCAGUU-CCGUUCUA 5'	no
chr06_24860	MELO3C008603.2	Unknown protein	9	30	-31.4	0.000177	target: 5' G-UCGUCGGGAGUAAGGA 3' :*|||||::|*|:|||:* miRNA: 3' UAAGCAGUUC-CGUUCUA 5'	no
chr06_24860	MELO3C028784.2	CAAX prenyl protease 2	312	333	-26.7	0.00691	target: 5' -UGGUC-AGGCGAGAUG 3' *|*|||*||||:||||* miRNA: 3' AAGCAGUUCCGUUCUA- 5'	no
chr06_24860	MELO3C032561.2	Unknown protein	13	34	-24.3	0.009634	target: 5' --AGUCAGGGUAGGAA 3' ***||||:||:|:||* miRNA: 3' AAGCAGUUCCGUUCUA 5'	no
chr06_24860	MELO3C020640.2	ATP synthase epsilon chain, chloroplastic	160	181	-26.4	0.003442	target: 5' --GGUCAGGGCAAGAG 3' ***||||:|||||||* miRNA: 3' AAGCAGUUCCGUUCUA 5'	no
chr06_24860	MELO3C019558.2	Unknown protein	8	29	-31	0.000177	target: 5' UGUCGUCGGGAGUAAGGA 3' |*|||||::|*|:|||:* miRNA: 3' A-AGCAGUUC-CGUUCUA 5'	no
chr06_24860	MELO3C021842.2	Cytochrome P450	1265	1286	-31	0.00784	target: 5' GGUUCGUGAAGGGCGGGAA 3' |:|||||*||*|||::||* miRNA: 3' CUAAGCAGUU-CCGUUCUA 5'	no
chr06_24860	MELO3C017463.2	Unknown protein	62	83	-28.7	0.001328	target: 5' CUUCUUCAACGGCAAGGA 3' *|||*||||*||||||:* miRNA: 3' -AAGCAGUU-CCGUUCUA 5'	no
chr06_25203	MELO3C013636.2	Eukaryotic translation initiation factor 3 subunit A, putative	205	228	-31.4	0.004683	target: 5' GCAGGGCUGCAGGAUUUA 3' |||:||||:||::|:||* miRNA: 3' CGUUCCGAUGUUUUGAAA 5'	no
chr06_25203	MELO3C013329.2	Unknown protein	8	31	-27	0.005224	target: 5' G-GAGGCGUGCGGAACUUG 3' |*:||||*|:|::|||||* miRNA: 3' CGUUCCG-AUGUUUUGAAA 5'	no
chr06_25203	MELO3C019118.2	Unknown protein	65	88	-26.3	0.007482	target: 5' GCACGGCUGCCAGACUUUG 3' |||*||||:|*|:|||||* miRNA: 3' CGUUCCGAUGUUUUGAAA- 5'	no
chr06_25203	MELO3C013722.2	Tail-anchored protein insertion receptor WRB	838	861	-32.1	0.004789	target: 5' GCACAGGCUGCAAAGCUUC 3' |||*|||||:||||:|||* miRNA: 3' CGU-UCCGAUGUUUUGAAA 5'	no
chr06_25203	MELO3C028184.2	Glutathione s-transferase	181	204	-27	0.0031	target: 5' GGAAGG-UACAAGAUUUA 3' |*||||*|||||:|:||* miRNA: 3' CGUUCCGAUGUUUUGAAA 5'	no
chr06_25203	MELO3C001702.2	Glutathione s-transferase	181	204	-27	0.0031	target: 5' GGAAGG-UACAAGAUUUA 3' |*||||*|||||:|:||* miRNA: 3' CGUUCCGAUGUUUUGAAA 5'	no
chr06_25203	MELO3C023490.2	Elongation factor 4	697	720	-34	0.001528	target: 5' GCAAGGC-ACAGAACUUUU 3' |||||||*|||:||||||* miRNA: 3' CGUUCCGAUGUUUUGAAA- 5'	no
chr06_25203	MELO3C003812.2	Glucose-1-phosphate adenylyltransferase	488	511	-32.7	0.008579	target: 5' GCAGGGCUAGGAAGCUUG 3' |||:|||||*:||:|||* miRNA: 3' CGUUCCGAUGUUUUGAAA 5'	no
chr06_25203	MELO3C027434.2	Unknown protein	65	88	-25.8	0.00579	target: 5' AGC-AGGC-ACAAGAACUUC 3' *||*||||*|||*:|||||* miRNA: 3' -CGUUCCGAUGU-UUUGAAA 5'	no
chr06_25203	MELO3C001924.2	N-alpha-acetyltransferase 40	253	276	-33.4	0.004498	target: 5' GC-AGGCUGCAAAGCUUC 3' ||*|||||:||||:|||* miRNA: 3' CGUUCCGAUGUUUUGAAA 5'	no
chr06_26766	MELO3C020107.2	ARM repeat superfamily protein	843	866	-33.3	0.003682	target: 5' GAUUCGAGCUGC-ACAAUUG 3' |||||||*||:|*||||||* miRNA: 3' CUAAGCU-GAUGUUGUUAAA 5'	no
chr06_26829	MELO3C002176.2	miraculin-like	608	631	-39.7	3.8e-05	target: 5' AUAAGGGGUCUUGUUUUGA 3' ||||||||||:|||:|||* miRNA: 3' UAUUCCCCAGGACAGAACA 5'	no
chr06_26829	MELO3C006151.2	protein-ribulosamine 3-kinase, chloroplastic	580	603	-32.6	0.004244	target: 5' AUAAGGGGUUUGGUUUUGA 3' |||||||||::*||:|||* miRNA: 3' UAUUCCCCAGGACAGAACA 5'	no
chr06_26829	MELO3C028535.2	Ty3-gypsy retrotransposon protein	711	734	-29.2	0.009721	target: 5' -AAGUGGUCCUGUUUUGA 3' *|||*||||||||:|||* miRNA: 3' AUUCCCCAGGACAGAACA 5'	no
chr06_26829	MELO3C030671.2	Unknown protein	31	54	-25.1	0.008505	target: 5' CAAGUGGG-CUUGUCUUGC 3' *|||*|||*|:|||||||* miRNA: 3' AUUC-CCCAGGACAGAACA 5'	no
chr06_26829	MELO3C023962.2	Leucine-rich repeat receptor-like protein kinase family	1162	1185	-30.6	0.009467	target: 5' AAUGGAUGGGUCCGGUCUUGG 3' *||*:|*||||||*||||||* miRNA: 3' -UA-UUCCCCAGGACAGAACA 5'	no
chr06_26829	MELO3C027487.2	Pentatricopeptide repeat-containing protein	4	27	-26.3	0.003072	target: 5' GCAGGGUGUGUUCCUGUUUUGG 3' :*|:||*|*|*||||||:|||* miRNA: 3' UAUUCC-C-C-AGGACAGAACA 5'	no
chr06_26829	MELO3C013323.2	mechanosensitive ion channel protein 6-like	1846	1869	-33.9	0.006997	target: 5' UACGGGGGCCGUGUCUUGA 3' ||*:||||*|*|||||||* miRNA: 3' AU-UCCCCAGGACAGAACA 5'	no
chr06_26829	MELO3C022384.2	Protein JASON	1735	1758	-32.4	0.007747	target: 5' UGGUGGGAGUCCUGUUUUGUU 3' |::*|||*|||||||:||||* miRNA: 3' AUU-CCC-CAGGACAGAACA- 5'	no
chr06_26829	MELO3C027963.2	Unknown protein	36	59	-25.1	0.008866	target: 5' CAAGUGGG-CUUGUCUUGC 3' *|||*|||*|:|||||||* miRNA: 3' AUUC-CCCAGGACAGAACA 5'	no
chr06_26829	MELO3C032228.2	Unknown protein	139	162	-34.7	0.000683	target: 5' CGUAGGGGCUCCUGUCUUGC 3' *:*|||||*||||||||||* miRNA: 3' AU-UCCCC-AGGACAGAACA 5'	no
chr06_26829	MELO3C011671.2	ethylene-responsive transcription factor CRF6-like	921	944	-33	0.001587	target: 5' AUGUGGGGACCUGUUUUGA 3' ||:*||||*|||||:|||* miRNA: 3' UAUUCCCCAGGACAGAACA 5'	no
chr06_27419	MELO3C004414.2	Prolyl 4-hydroxylase alpha-like protein						no
chr06_27419	MELO3C026711.2	Protein FAM32A-like	677	700	-30.4	0.007299	target: 5' UGACCGAAUCCAGGACUUUA 3' ||||*|||||||::|||||* miRNA: 3' ACUGUCUUAGGUUUUGAAA- 5'	no
chr06_27419	MELO3C015500.2	threonine synthase, chloroplastic-like	516	539	-32.7	0.005586	target: 5' GAUAGAAUUCCAAGGCUUG 3' ||:||||*|||||::|||* miRNA: 3' CUGUCUU-AGGUUUUGAAA 5'	no
chr06_27419	MELO3C003040.2	Unknown protein	96	119	-27.9	0.002861	target: 5' GACGGGAUUCAAGACUUG 3' |||:|:||:|||:||||* miRNA: 3' CUGUCUUAGGUUUUGAAA 5'	no
chr06_27419	MELO3C034484.2	Plant cadmium resistance 2	1149	1172	-32.1	0.008705	target: 5' CGAUAGAAUCCAAAAUUUUA 3' *||:|||||||||||:|||* miRNA: 3' ACUGUCUUAGGUUUUGAAA- 5'	no
chr06_27419	MELO3C028777.2	Unknown protein						no
chr06_27419	MELO3C019239.2	Peroxidase	374	397	-30.9	0.006922	target: 5' GAUAGAGUCAAAAGCUUA 3' ||:|||:||*|||:|||* miRNA: 3' CUGUCUUAGGUUUUGAAA 5'	no
chr06_27419	MELO3C019724.2	Triacylglycerol lipase 2, putative	1064	1087	-31.6	0.00432	target: 5' GGCAUGAGUGCCAAAGCUUUG 3' |:||*||:|*|||||:||||* miRNA: 3' CUGU-CUUA-GGUUUUGAAA- 5'	no
chr07_28329	MELO3C010064.2	Zinc finger CCCH domain protein						no
chr07_28329	MELO3C007793.2	cytochrome P450 CYP736A12-like						no
chr07_28329	MELO3C021882.2	Unknown protein	71	92	-26.6	0.008854	target: 5' C-CAGCCGGCUGGAUAG 3' |*||:||::|||:|||* miRNA: 3' GAGUUGGUUGACUUAU- 5'	no
chr07_28329	MELO3C016754.2	Cold regulated gene 27, putative isoform 3						no
chr07_28660	MELO3C031185.2	Unknown protein	137	158	-26.5	0.004446	target: 5' ACCUUGAGAGAGAGAU 3' *|||||||*||||||* miRNA: 3' GGGAACUCCCUCUCUU 5'	no
chr07_28660	MELO3C033195.2	glutathione S-transferase U8-like	487	508	-31.7	0.002619	target: 5' CACUUGAGAGAGAGAU 3' |*||||||*||||||* miRNA: 3' GGGAACUCCCUCUCUU 5'	no
chr07_28660	MELO3C007822.2	Unknown protein	54	75	-24.1	0.008468	target: 5' GUCCACGUGGAGGGGGAGGU 3' |*||*|*|*|||||:|||:* miRNA: 3' C-GG-GAA-CUCCCUCUCUU 5'	no
chr07_28660	MELO3C029877.2	cationic amino acid transporter 3, mitochondrial-like	10	31	-33.1	4.2e-05	target: 5' UCCUUGAGGGAGAGGU 3' :|||||||||||||:* miRNA: 3' GGGAACUCCCUCUCUU 5'	no
chr07_28660	MELO3C024459.2	Transcription factor, TCP	696	717	-29.5	0.00689	target: 5' GCCGUCGACGGGGGAGGAG 3' |||*|*||*|||:|||:|* miRNA: 3' CGGGAACU-CCCUCUCUU- 5'	no
chr07_28660	MELO3C034104.2	Unknown protein	192	213	-27.1	0.003592	target: 5' UUUGUGAGGGGAGAGAU 3' :::*|||*||||||||* miRNA: 3' GGGAACU-CCCUCUCUU 5'	no
chr07_28660	MELO3C012719.2	Unknown protein	158	179	-26.9	0.002701	target: 5' UCCUUGGGCGAGAGAAA 3' :|||||:|*|||||||* miRNA: 3' GGGAACUCCCUCUCUU- 5'	no
chr07_28660	MELO3C022960.2	NOL1/NOP2/sun family protein	695	716	-35.8	0.001498	target: 5' UGCUUGAGGGAGAGAU 3' :*|||||||||||||* miRNA: 3' GGGAACUCCCUCUCUU 5'	no
chr07_28660	MELO3C028703.2	Unknown protein	124	145	-27.3	0.00137	target: 5' CCUUUGAAGGAGAGAGG 3' ||:||||*|||||||:* miRNA: 3' GGGAACUCCCUCUCUU- 5'	no
chr07_28660	MELO3C033561.2	Unknown protein	22	43	-25	0.008697	target: 5' GUUCUUCGGCGGAGGGGU 3' |::|||*:|*||||:|:* miRNA: 3' CGGGAACUC-CCUCUCUU 5'	no
chr07_28660	MELO3C016045.2	homeobox protein LUMINIDEPENDENS	3141	3162	-35.2	0.003819	target: 5' CCCUUCAUGGGGGAGAAA 3' |||||*|*|||:|||||* miRNA: 3' GGGAACU-CCCUCUCUU- 5'	no
chr07_28660	MELO3C014865.2	Unknown protein	245	266	-26.9	0.004755	target: 5' UCCUUGGGCGAGAGAAA 3' :|||||:|*|||||||* miRNA: 3' GGGAACUCCCUCUCUU- 5'	no
chr07_28660	MELO3C032540.2	Unknown protein	120	141	-24.5	0.008216	target: 5' CUUUUGAAGGAGAGAGG 3' |::||||*|||||||:* miRNA: 3' GGGAACUCCCUCUCUU- 5'	no
chr07_28660	MELO3C028842.2	Unknown protein	126	147	-24.5	0.007651	target: 5' CUUUUGAAGGAGAGAGG 3' |::||||*|||||||:* miRNA: 3' GGGAACUCCCUCUCUU- 5'	no
chr07_28660	MELO3C001934.2	Unknown protein	11	32	-25.8	0.003106	target: 5' ----AGAGGGAGAGAGA 3' *****||||||||||:* miRNA: 3' GGGAACUCCCUCUCUU- 5'	no
chr07_28660	MELO3C028332.2	Unknown protein	35	56	-25.2	0.004636	target: 5' CUCGUGGGAGGGAGAAU 3' |:|*||:|*|:|||||* miRNA: 3' GGGAACUCCCUCUCUU- 5'	no
chr07_28660	MELO3C034861.2	protein Ycf2-like	50	71	-25.3	0.007586	target: 5' ----AGAGGGAGAGGAC 3' *****|||||||||:|* miRNA: 3' GGGAACUCCCUCUCUU- 5'	no
chr07_28660	MELO3C028395.2	Unknown protein	8	29	-23.7	0.007282	target: 5' CUCGUUG-GUGGGAGAAC 3' |:|*|||*|*|:|||||* miRNA: 3' GGG-AACUCCCUCUCUU- 5'	no
chr07_28660	MELO3C003715.2	Sucrose phosphate synthase	80	101	-27.2	0.004155	target: 5' ---CUGAGGGAGAGAAG 3' ****||||||||||||* miRNA: 3' GGGAACUCCCUCUCUU- 5'	no
chr07_28660	MELO3C033393.2	phosphatidate phosphatase PAH2-like	121	142	-28.7	0.004649	target: 5' CCUAUGUG-GAGGGAAU 3' ||:*||*|*|||:|||* miRNA: 3' GGGAACUCCCUCUCUU- 5'	no
chr07_28660	MELO3C005155.2	Unknown protein	351	372	-26.9	0.009744	target: 5' GAUCUCGAUGGAGAGAAG 3' |*:||*||*||||||||* miRNA: 3' CGGGAACUCCCUCUCUU- 5'	no
chr07_28660	MELO3C034990.2	Unknown protein	261	282	-30.1	0.0035	target: 5' GCACUUUGA-GGAGAGAGU 3' ||*|:||||*|||||||:* miRNA: 3' CG-GGAACUCCCUCUCUU- 5'	no
chr07_28660	MELO3C021175.2	Unknown protein	74	95	-25.7	0.00494	target: 5' UUCUAGGGGGAGGGAGA 3' ::||*|:|||||:||:* miRNA: 3' GGGAACUCCCUCUCUU- 5'	no
chr07_28660	MELO3C029322.2	Unknown protein	229	250	-31.9	0.000391	target: 5' AUCUUGAUGGAGAGAAG 3' *:|||||*||||||||* miRNA: 3' GGGAACUCCCUCUCUU- 5'	no
chr07_28660	MELO3C020260.2	Unknown protein	220	241	-25.8	0.009298	target: 5' ----AGAGGGAGAGAAC 3' *****|||||||||||* miRNA: 3' GGGAACUCCCUCUCUU- 5'	no
chr07_28660	MELO3C028742.2	Unknown protein	335	356	-26.9	0.009299	target: 5' AUCUCGGUGGAGAGAAG 3' *:||*|:*||||||||* miRNA: 3' GGGAACUCCCUCUCUU- 5'	no
chr07_28660	MELO3C024562.2	Vacuolar protein sorting 55 family protein	281	302	-30.8	0.005315	target: 5' UUCUAUGAAGGAGAGAAG 3' ::||*|||*||||||||* miRNA: 3' GGGA-ACUCCCUCUCUU- 5'	no
chr07_28660	MELO3C016534.2	ABC transporter G family member 9-like	624	645	-32.9	0.004926	target: 5' UUUCUGGGGGAGAGAGA 3' :::*||:||||||||:* miRNA: 3' GGGAACUCCCUCUCUU- 5'	no
chr07_28660	MELO3C018151.2	Ulp1 peptidase-like	196	217	-25.6	0.007917	target: 5' ----AGAGGGAGAGGAG 3' *****|||||||||:|* miRNA: 3' GGGAACUCCCUCUCUU- 5'	no
chr07_28660	MELO3C013737.2	Eukaryotic translation initiation factor 3 subunit A, putative	711	732	-28.9	0.009509	target: 5' CUC-UGGGAGAGGGGAU 3' |:|*||:|*|||:|:|* miRNA: 3' GGGAACUCCCUCUCUU- 5'	no
chr07_28660	MELO3C015914.2	Carbohydrate-binding-like fold	566	587	-37.6	0.001732	target: 5' CUGUUGGGGGAGAGAGC 3' |:*|||:||||||||:* miRNA: 3' GGGAACUCCCUCUCUU- 5'	no
chr07_28660	MELO3C032480.2	Unknown protein	134	155	-27.9	0.001034	target: 5' UUC-UG-GGGAGAGAAG 3' ::|*||*|||||||||* miRNA: 3' GGGAACUCCCUCUCUU- 5'	no
chr07_28660	MELO3C005868.2	mitochondrial carrier protein MTM1	209	230	-32.2	0.006213	target: 5' UCGUUGGGGGAGAGGAU 3' :|*|||:|||||||:|* miRNA: 3' GGGAACUCCCUCUCUU- 5'	no
chr07_28660	MELO3C025348.2	proline-rich receptor-like protein kinase PERK1	2146	2167	-33.8	0.004178	target: 5' CUCAUG-GGGAGAGGAA 3' |:|*||*|||||||:|* miRNA: 3' GGGAACUCCCUCUCUU- 5'	no
chr07_28660	MELO3C030640.2	Unknown protein	225	246	-25.6	0.008565	target: 5' UUCGUGAGGGGAGGGAU 3' ::|*|||*|||||:||* miRNA: 3' GGGAACU-CCCUCUCUU 5'	no
chr07_28660	MELO3C034127.2	Unknown protein	178	199	-25.1	0.007242	target: 5' GUUCUUCGGUGGAGGGGU 3' |::|||*:|*||||:|:* miRNA: 3' CGGGAACUC-CCUCUCUU 5'	no
chr07_28660	MELO3C032438.2	Unknown protein	231	252	-27.4	0.007061	target: 5' GUCCUUUA-GGAGAGGAA 3' |:||||*|*||||||:|* miRNA: 3' CGGGAACUCCCUCUCUU- 5'	no
chr07_28660	MELO3C026037.2	Unknown protein	167	188	-26.5	0.004839	target: 5' UUCGUGAGGCGAGAGAU 3' ::|*|||||*||||||* miRNA: 3' GGGAACUCC-CUCUCUU 5'	no
chr07_28660	MELO3C020925.2	Unknown protein	185	206	-24.9	0.008364	target: 5' ----CGAGGGAGAGGGG 3' *****|||||||||::* miRNA: 3' GGGAACUCCCUCUCUU- 5'	no
chr07_28660	MELO3C031700.2	Unknown protein	226	247	-28.1	0.00285	target: 5' GAUCUCGGUGGAGAGAAG 3' |*:||*|:*||||||||* miRNA: 3' CGGGAACUCCCUCUCUU- 5'	no
chr07_28660	MELO3C008801.2	H/ACA ribonucleoprotein complex subunit	631	652	-31	0.003642	target: 5' GCUUUAGGGGGAGAGGAA 3' ||::|*|:|||||||:|* miRNA: 3' CGGGAACUCCCUCUCUU- 5'	no
chr07_28660	MELO3C008333.2	Unknown protein	112	133	-25	0.006268	target: 5' G-CUAUGGCGGAGGGGGG 3' |*|:*||:*||||:|::* miRNA: 3' CGGGAACUCCCUCUCUU- 5'	no
chr07_28660	MELO3C034635.2	Unknown protein	202	223	-26.5	0.00531	target: 5' UUCGUGAGAGGAGAGAU 3' ::|*||||*|||||||* miRNA: 3' GGGAACUC-CCUCUCUU 5'	no
chr07_28660	MELO3C032460.2	Unknown protein	145	166	-26.9	0.002374	target: 5' UCCUUGGGCGAGAGAAA 3' :|||||:|*|||||||* miRNA: 3' GGGAACUCCCUCUCUU- 5'	no
chr07_28660	MELO3C008651.2	Unknown protein	123	144	-26.7	0.001996	target: 5' ACGUUCAGGGAGAGGAG 3' *|*||*||||||||:|* miRNA: 3' GGGAACUCCCUCUCUU- 5'	no
chr07_28660	MELO3C002917.2	Unknown protein	132	153	-24.3	0.008278	target: 5' ----AGAGGGAGAGGU 3' *****|||||||||:* miRNA: 3' GGGAACUCCCUCUCUU 5'	no
chr07_28660	MELO3C026461.2	Unknown protein	152	173	-25.7	0.007071	target: 5' UGUUUGCGAGAGAGAGG 3' :*:|||*|*||||||:* miRNA: 3' GGGAACUCCCUCUCUU- 5'	no
chr07_28660	MELO3C026751.2	Unknown protein	201	222	-28.3	0.002749	target: 5' AUCUCGAUGGAGAGAAG 3' *:||*||*||||||||* miRNA: 3' GGGAACUCCCUCUCUU- 5'	no
chr07_28660	MELO3C027554.2	Unknown protein	181	202	-25.6	0.005917	target: 5' ----GGAGGGAGAGAAC 3' *****|||||||||||* miRNA: 3' GGGAACUCCCUCUCUU- 5'	no
chr07_28660	MELO3C034106.2	Unknown protein	6	27	-25.6	0.001869	target: 5' ----GGAGGGAGAGAAC 3' *****|||||||||||* miRNA: 3' GGGAACUCCCUCUCUU- 5'	no
chr07_28660	MELO3C002483.2	Gibberellin 2-beta-dioxygenase 8	449	470	-33.6	0.002511	target: 5' GCGUUUGACGGGGGGGAAA 3' ||*:||||*|||:|:|||* miRNA: 3' CGGGAACU-CCCUCUCUU- 5'	no
chr07_28660	MELO3C035303.2	Envelope-like protein	556	577	-29.2	0.006263	target: 5' -ACUUGAGGGAGGGAC 3' **||||||||||:||* miRNA: 3' GGGAACUCCCUCUCUU 5'	no
chr07_28660	MELO3C028963.2	Unknown protein	319	340	-27.4	0.004959	target: 5' ---AUGAGGGAGAGAAA 3' ****||||||||||||* miRNA: 3' GGGAACUCCCUCUCUU- 5'	no
chr07_28660	MELO3C034627.2	Unknown protein	133	154	-25.6	0.003718	target: 5' ----GGAGGGAGAGAAC 3' *****|||||||||||* miRNA: 3' GGGAACUCCCUCUCUU- 5'	no
chr07_28660	MELO3C025289.2	Werner Syndrome-like exonuclease	442	463	-31.8	0.000812	target: 5' UUCUUGGGAGGGAGAAU 3' ::||||:|*|:|||||* miRNA: 3' GGGAACUCCCUCUCUU- 5'	no
chr07_28660	MELO3C028173.2	Unknown protein	159	180	-25.6	0.006973	target: 5' ----GGAGGGAGAGAGA 3' *****||||||||||:* miRNA: 3' GGGAACUCCCUCUCUU- 5'	no
chr07_28660	MELO3C008933.2	Zinc finger family protein	1417	1438	-32.4	0.006785	target: 5' -CUUUAAGGGAGAGAAC 3' *|:||*||||||||||* miRNA: 3' GGGAACUCCCUCUCUU- 5'	no
chr07_28660	MELO3C008374.2	Unknown protein	140	161	-26.6	0.001906	target: 5' -C-U-GAGGGAGAGGGG 3' *|*|*|||||||||::* miRNA: 3' GGGAACUCCCUCUCUU- 5'	no
chr07_28660	MELO3C000795.2	Aminotransferase-like, plant mobile domain family protein	652	673	-29.2	0.006013	target: 5' AUCUUGAGGGGGAGGU 3' *:||||||||:|||:* miRNA: 3' GGGAACUCCCUCUCUU 5'	no
chr07_28660	MELO3C006134.2	Unknown protein	138	159	-25.7	0.005302	target: 5' ----CGAGGGAGAGGAG 3' *****|||||||||:|* miRNA: 3' GGGAACUCCCUCUCUU- 5'	no
chr07_28660	MELO3C007040.2	Subtilisin-like protease	953	974	-35.3	0.00371	target: 5' GUCUUGAGGGGAGAGAAA 3' *:|||||*|||||||||* miRNA: 3' GGGAACU-CCCUCUCUU- 5'	no
chr07_28660	MELO3C021872.2	Unknown protein	129	150	-27	0.006019	target: 5' UGCUGGACGGGGGAGAAC 3' :*||*||*|||:|||||* miRNA: 3' GGGAACU-CCCUCUCUU- 5'	no
chr07_28660	MELO3C027892.2	wall-associated receptor kinase 2-like	27	48	-24.8	0.00749	target: 5' UUCUUCGGUGGAGGGGU 3' ::|||*:|*||||:|:* miRNA: 3' GGGAACUC-CCUCUCUU 5'	no
chr07_28660	MELO3C029396.2	Unknown protein	241	262	-25.6	0.009449	target: 5' UUCGUGAGGGGAGGGAU 3' ::|*|||*|||||:||* miRNA: 3' GGGAACU-CCCUCUCUU 5'	no
chr07_28660	MELO3C031718.2	Kinesin light chain	548	569	-31.3	0.009829	target: 5' GUUUUG-GGGAGAGAGA 3' *::|||*||||||||:* miRNA: 3' GGGAACUCCCUCUCUU- 5'	no
chr07_28660	MELO3C006473.2	DNA-directed RNA polymerase II subunit	512	533	-32.2	0.00304	target: 5' CCUUUUGAGGGGGAGAU 3' ||*:|||||||:||||* miRNA: 3' GG-GAACUCCCUCUCUU 5'	no
chr07_28660	MELO3C029444.2	Unknown protein	352	373	-30.4	0.001447	target: 5' AUCUUGAUGGAGAGAAA 3' *:|||||*||||||||* miRNA: 3' GGGAACUCCCUCUCUU- 5'	no
chr07_28660	MELO3C020774.2	aquaporin TIP1-2-like	617	638	-30.2	0.004438	target: 5' CUAUUGUGGGAGGGGC 3' |:*|||*|||||:|:* miRNA: 3' GGGAACUCCCUCUCUU 5'	no
chr07_28660	MELO3C028210.2	Unknown protein	108	129	-25.2	0.002973	target: 5' ----AGAGGGAGAGAU 3' *****||||||||||* miRNA: 3' GGGAACUCCCUCUCUU 5'	no
chr07_28660	MELO3C008855.2	Unknown protein	125	146	-29	0.00061	target: 5' CGUUUUCAGGGAGGGGU 3' |*::||*||||||:|:* miRNA: 3' G-GGAACUCCCUCUCUU 5'	no
chr07_28660	MELO3C028561.2	Retrotransposon protein	11	32	-25.4	0.006547	target: 5' ACGUUGA-GGAGAGGAC 3' *|*||||*||||||:|* miRNA: 3' GGGAACUCCCUCUCUU- 5'	no
chr07_28660	MELO3C004272.2	cyclin-P3-1	2201	2222	-39.8	0.000224	target: 5' UUCUUGGGGGAGAGAAU 3' ::||||:|||||||||* miRNA: 3' GGGAACUCCCUCUCUU- 5'	no
chr07_28660	MELO3C008412.2	Unknown protein	203	224	-25.6	0.008949	target: 5' UUCGUGAGGGGAGGGAU 3' ::|*|||*|||||:||* miRNA: 3' GGGAACU-CCCUCUCUU 5'	no
chr07_28660	MELO3C020342.2	Unknown protein	102	123	-26.2	0.003174	target: 5' G-UCUUGUGGAGAGAGGGA 3' |*:||||*||*|||||::* miRNA: 3' CGGGAACUCC-CUCUCUU- 5'	no
chr07_28660	MELO3C033973.2	Unknown protein	175	196	-25.2	0.009447	target: 5' ----AGAGGGAGGGAAG 3' *****|||||||:|||* miRNA: 3' GGGAACUCCCUCUCUU- 5'	no
chr07_28660	MELO3C028334.2	Unknown protein	34	55	-24.6	0.007126	target: 5' CUCGUUG-GAGAGAGAAC 3' |:|*|||*|*|||||||* miRNA: 3' GGG-AACUCCCUCUCUU- 5'	no
chr07_28660	MELO3C027821.2	Unknown protein	90	111	-26.9	0.001747	target: 5' AUCUCGGUGGAGAGAAG 3' *:||*|:*||||||||* miRNA: 3' GGGAACUCCCUCUCUU- 5'	no
chr07_28660	MELO3C020954.2	Unknown protein	121	142	-25.9	0.003461	target: 5' ----CGAGGGAGAGAGG 3' *****||||||||||:* miRNA: 3' GGGAACUCCCUCUCUU- 5'	no
chr07_28660	MELO3C020350.2	Emb|CAB89363.1	1714	1735	-36.5	0.001507	target: 5' CCCAUGGGGGAGGGAAA 3' |||*||:|||||:|||* miRNA: 3' GGGAACUCCCUCUCUU- 5'	no
chr07_28660	MELO3C028610.2	Envelope-like protein	553	574	-28.6	0.008651	target: 5' A-CACC-UGAGGGAGGGAU 3' |*|*||*||||||||:||* miRNA: 3' UCG-GGAACUCCCUCUCUU 5'	no
chr07_28660	MELO3C025513.2	Unknown protein	351	372	-29.5	0.002361	target: 5' GAUCUCGAUGGAGAGAAG 3' |*:||*||*||||||||* miRNA: 3' CGGGAACUCCCUCUCUU- 5'	no
chr07_28660	MELO3C031187.2	Werner Syndrome-like exonuclease	396	417	-28.2	0.005106	target: 5' GACUUUG-GGGAGGGAGG 3' |*|:|||*|||||:||:* miRNA: 3' CGGGAACUCCCUCUCUU- 5'	no
chr07_28660	MELO3C002043.2	cytochrome P450 78A5-like	557	578	-33.8	0.002878	target: 5' G-UUUUGAGGGAGAGAAU 3' |*::|||||||||||||* miRNA: 3' CGGGAACUCCCUCUCUU- 5'	no
chr07_28660	MELO3C034650.2	Unknown protein	206	227	-25.6	0.007441	target: 5' UUCAUGAGGGGAGGGAU 3' ::|*|||*|||||:||* miRNA: 3' GGGAACU-CCCUCUCUU 5'	no
chr07_28660	MELO3C021994.2	wall-associated receptor kinase 2-like	169	190	-28	0.001333	target: 5' UCUUUGGGAGAGAGAU 3' :|:|||:|*||||||* miRNA: 3' GGGAACUCCCUCUCUU 5'	no
chr07_28660	MELO3C032613.2	Unknown protein	204	225	-29	0.00427	target: 5' CACUUUGA-GGAGAGAGU 3' |*|:||||*|||||||:* miRNA: 3' G-GGAACUCCCUCUCUU- 5'	no
chr07_28660	MELO3C035478.2	Unknown protein	164	185	-26.2	0.004049	target: 5' CCGUUUGUGAGGAGAGGAA 3' ||*:|||*|*||||||:|* miRNA: 3' GG-GAACUC-CCUCUCUU- 5'	no
chr07_28660	MELO3C028412.2	Unknown protein	20	41	-23.7	0.007176	target: 5' CUCGUUG-GAGGGAGAAC 3' |:|*|||*|*|:|||||* miRNA: 3' GGG-AACUCCCUCUCUU- 5'	no
chr07_28660	MELO3C000421.2	Unknown protein	37	58	-25.1	0.006139	target: 5' CGUUCGACGAGGAGGGGAG 3' |*:|*||*|*||||:|:|* miRNA: 3' GGGAACU-C-CCUCUCUU- 5'	no
chr07_28660	MELO3C032779.2	Unknown protein	150	171	-26.2	0.005637	target: 5' ----CGAGGGAGAGAAG 3' *****|||||||||||* miRNA: 3' GGGAACUCCCUCUCUU- 5'	no
chr07_28660	MELO3C006229.2	replication factor C subunit 3-like	701	722	-39.5	0.000229	target: 5' CUGUUGAGGGAGAGAU 3' |:*||||||||||||* miRNA: 3' GGGAACUCCCUCUCUU 5'	no
chr07_28660	MELO3C028380.2	Unknown protein	51	72	-25.6	0.001869	target: 5' ----GGAGGGAGAGAGA 3' *****||||||||||:* miRNA: 3' GGGAACUCCCUCUCUU- 5'	no
chr07_28660	MELO3C028031.2	Unknown protein	137	158	-25	0.00742	target: 5' -CUGUUGAAGGAGAGAGA 3' *|:*||||*|||||||:* miRNA: 3' CGGGAACUCCCUCUCUU- 5'	no
chr07_28660	MELO3C012188.2	At3g25590	189	210	-32.6	0.003775	target: 5' -CCAUGAGGGAGAGAGG 3' *||*|||||||||||:* miRNA: 3' GGGAACUCCCUCUCUU- 5'	no
chr07_28660	MELO3C025838.2	Unknown protein	55	76	-27.9	0.002298	target: 5' GCUGUGGCAGGGAGAGAGU 3' ||:*|*|*|||||||||:* miRNA: 3' CGGGAAC-UCCCUCUCUU- 5'	no
chr07_28660	MELO3C027305.2	exocyst complex component EXO70B1	21	42	-28.3	0.000899	target: 5' GCGCAUAUUGAAGGAGAGAU 3' ||*|*:*||||*|||||||* miRNA: 3' CG-G-G-AACUCCCUCUCUU 5'	no
chr07_28660	MELO3C011098.2	Unknown protein	202	223	-26.1	0.005488	target: 5' ---GUGAGGGAGGGAGA 3' ****||||||||:||:* miRNA: 3' GGGAACUCCCUCUCUU- 5'	no
chr07_28660	MELO3C023850.2	dolichyl-phosphate beta-glucosyltransferase-like	1	22	-34.2	0.001249	target: 5' CCCUUGCGAGGAGGGGAC 3' ||||||*|*||||:|:|* miRNA: 3' GGGAACUC-CCUCUCUU- 5'	no
chr07_28660	MELO3C014571.2	Mg-protoporphyrin IX chelatase	1190	1211	-32.8	0.006708	target: 5' CUCUUGAGGGGAGGGAAA 3' |:|||||*|||||:|||* miRNA: 3' GGGAACU-CCCUCUCUU- 5'	no
chr07_28660	MELO3C026142.2	Transmembrane protein, putative	1174	1195	-32.5	0.0033	target: 5' UCUUAGAGGGGGAGAAU 3' :|:|*|||||:|||||* miRNA: 3' GGGAACUCCCUCUCUU- 5'	no
chr07_28660	MELO3C034237.2	Spliceosome-associated protein 130 A	394	415	-30.3	0.00189	target: 5' ACCUUGGGUGAGAGGGA 3' *|||||:|*|||||::* miRNA: 3' GGGAACUCCCUCUCUU- 5'	no
chr07_28660	MELO3C024098.2	Regulator of chromosome condensation (RCC1) family with FYVE zinc finger domain-containing protein	366	387	-34.7	0.006181	target: 5' CUUUGGGGGGAGGGAGA 3' |::|*|:|||||:||:* miRNA: 3' GGGAACUCCCUCUCUU- 5'	no
chr07_28660	MELO3C009418.2	Embryonic protein DC-8	1379	1400	-31.9	0.005774	target: 5' CCGUGGCGGGGAGGGAGA 3' ||*|*|*:|||||:||:* miRNA: 3' GGGAAC-UCCCUCUCUU- 5'	no
chr07_28660	MELO3C027802.2	Unknown protein	138	159	-25.2	0.003822	target: 5' ----GGAGGGAGAGAG 3' *****||||||||||: miRNA: 3' GGGAACUCCCUCUCUU 5'	no
chr07_28660	MELO3C026315.2	Unknown protein	76	97	-28.8	0.000805	target: 5' -UGUUGAGGGAGAGGAG 3' *:*|||||||||||:|* miRNA: 3' GGGAACUCCCUCUCUU- 5'	no
chr07_28660	MELO3C006508.2	Unknown protein	108	129	-24.8	0.00514	target: 5' ----CGGGGGAGAGGAA 3' *****|:|||||||:|* miRNA: 3' GGGAACUCCCUCUCUU- 5'	no
chr07_28660	MELO3C001580.2	Unknown protein	141	162	-25.6	0.009786	target: 5' ----GGAGGGAGAGAGA 3' *****||||||||||:* miRNA: 3' GGGAACUCCCUCUCUU- 5'	no
chr07_28660	MELO3C020055.2	histidine kinase 4-like						no
chr07_28660	MELO3C022560.2	protein MICRORCHIDIA 7	163	184	-27.4	0.00319	target: 5' UCUUUGAGGAGAGAGAU 3' :|:||||||*||||||* miRNA: 3' GGGAACUCC-CUCUCUU 5'	no
chr07_28660	MELO3C025980.2	Ulp1 peptidase-like	200	221	-25.6	0.009281	target: 5' ----AGAGGGAGAGGAG 3' *****|||||||||:|* miRNA: 3' GGGAACUCCCUCUCUU- 5'	no
chr07_28660	MELO3C013881.2	Lon protease homolog 2, peroxisomal	2347	2368	-33.4	0.00696	target: 5' CCGUUGGGGGAGAGGU 3' ||*|||:|||||||:* miRNA: 3' GGGAACUCCCUCUCUU 5'	no
chr07_28660	MELO3C000173.2	Photosystem II CP43 reaction center protein	468	489	-27.9	0.008338	target: 5' UCAUUUUUGGGGGAGAGAC 3' :|*:*|*||:||||||||* miRNA: 3' GG-G-A-ACUCCCUCUCUU 5'	no
chr07_28660	MELO3C002519.2	Unknown protein	99	120	-26.2	0.002174	target: 5' ----CGAGGGAGAGAAA 3' *****|||||||||||* miRNA: 3' GGGAACUCCCUCUCUU- 5'	no
chr07_28660	MELO3C004478.2	Unknown protein	220	241	-28.2	0.004168	target: 5' GUUAUGGAGGAGAGAGGAG 3' |::*|*||||*|||||:|* miRNA: 3' CGGGAACUCC-CUCUCUU- 5'	no
chr07_28660	MELO3C014723.2	Tubulin alpha chain	1790	1811	-31.3	0.00973	target: 5' UCUUUGAGGGAGAGAU 3' :|:||||||||||||* miRNA: 3' GGGAACUCCCUCUCUU 5'	no
chr07_28660	MELO3C033110.2	Cysteine proteinase inhibitor	212	233	-29	0.001382	target: 5' CUGUUGUGUGGGAGAAG 3' |:*|||*|*|:|||||* miRNA: 3' GGGAACUCCCUCUCUU- 5'	no
chr07_28660	MELO3C030498.2	Unknown protein	125	146	-25.6	0.006015	target: 5' UUCGUGAGGGGAGGGAU 3' ::|*|||*|||||:||* miRNA: 3' GGGAACU-CCCUCUCUU 5'	no
chr07_28660	MELO3C013569.2	Unknown protein	87	108	-25.1	0.004761	target: 5' ACUUGGAGGAGGAGAGGAG 3' *|:|*||*|*||||||:|* miRNA: 3' GGGAACU-C-CCUCUCUU- 5'	no
chr07_28660	MELO3C016990.2	At4g32050	543	564	-36.6	0.001086	target: 5' GCUCCUGAAGGGAGAGAAA 3' ||:|*||*||||||||||* miRNA: 3' CGGGAAC-UCCCUCUCUU- 5'	no
chr07_28660	MELO3C022503.2	Unknown protein	17	38	-23.9	0.008614	target: 5' GGCGUGGCGGGAGAGGAG 3' |*|*|*|*|||||||:|* miRNA: 3' CGGGAACUCCCUCUCUU- 5'	no
chr07_28660	MELO3C034730.2	Unknown protein	47	68	-26.8	0.004588	target: 5' CCCGUGCAGGGAGGGGAC 3' |||*||*||||||:|:|* miRNA: 3' GGGAAC-UCCCUCUCUU- 5'	no
chr07_28660	MELO3C032043.2	Endonuclease/exonuclease/phosphatase	598	619	-33.8	0.001541	target: 5' CCUUGUGAGGGGGAGGAG 3' ||:|*||||||:|||:|* miRNA: 3' GGGA-ACUCCCUCUCUU- 5'	no
chr07_28660	MELO3C005046.2	protein indeterminate-domain 2	1491	1512	-31.8	0.006792	target: 5' CCAUUGAUGGGGGGAGC 3' ||*||||*||:|:||:* miRNA: 3' GGGAACUCCCUCUCUU- 5'	no
chr07_28660	MELO3C030733.2	Unknown protein	142	163	-25.8	0.004782	target: 5' ----AGAGGGAGAGAGA 3' *****||||||||||:* miRNA: 3' GGGAACUCCCUCUCUU- 5'	no
chr07_28660	MELO3C023814.2	Membrane-associated kinase regulator-like protein, putative	135	156	-30.4	0.005885	target: 5' -UUCUCGAGGGAGAGAGC 3' *::||*||||||||||:* miRNA: 3' CGGGAACUCCCUCUCUU- 5'	no
chr07_28660	MELO3C007021.2	Unknown protein	150	171	-26.5	0.002985	target: 5' --AUUGAGGGAGGGAU 3' ***|||||||||:||* miRNA: 3' GGGAACUCCCUCUCUU 5'	no
chr07_28660	MELO3C015412.2	tRNA/rRNA methyltransferase family protein	1629	1650	-39	0.000233	target: 5' GCCCUUGGUGGAGAGAU 3' |||||||:*|||||||* miRNA: 3' CGGGAACUCCCUCUCUU 5'	no
chr07_28660	MELO3C029247.2	Unknown protein	617	638	-31.1	0.003167	target: 5' -CCAUGAGGGGGGGGU 3' *||*||||||:|:|:* miRNA: 3' GGGAACUCCCUCUCUU 5'	no
chr07_28660	MELO3C033106.2	H/ACA ribonucleoprotein complex subunit 2-like protein	247	268	-29.7	0.004863	target: 5' UGCUUGAGGUGAGGGGU 3' :*|||||||*|||:|:* miRNA: 3' GGGAACUCC-CUCUCUU 5'	no
chr07_28660	MELO3C027894.2	Unknown protein	217	238	-25.6	0.00797	target: 5' UUCGUGACGGGAGGGAU 3' ::|*|||*|||||:||* miRNA: 3' GGGAACU-CCCUCUCUU 5'	no
chr07_28660	MELO3C015261.2	ATP-dependent DNA helicase	314	335	-29.9	0.003773	target: 5' GUUGUGAGGGAGGGGC 3' *::*||||||||:|:* miRNA: 3' GGGAACUCCCUCUCUU 5'	no
chr07_28660	MELO3C011459.2	Transcription and mRNA export factor SUS1	444	465	-31.2	0.003898	target: 5' CUCUUGAGAGAGAGGC 3' |:||||||*|||||:* miRNA: 3' GGGAACUCCCUCUCUU 5'	no
chr07_28660	MELO3C027716.2	Unknown protein	140	161	-25	0.007486	target: 5' -CUGUUGAAGGAGAGAGA 3' *|:*||||*|||||||:* miRNA: 3' CGGGAACUCCCUCUCUU- 5'	no
chr07_28660	MELO3C026237.2	DELLA protein RGL2	735	756	-40.8	7e-05	target: 5' UCUUUGAGGGAGAGAAU 3' :|:|||||||||||||* miRNA: 3' GGGAACUCCCUCUCUU- 5'	no
chr07_28660	MELO3C029182.2	Retrovirus-related Pol polyprotein from transposon TNT 1-94	1292	1313	-33.2	0.005362	target: 5' CCUAUCAGGGAGAGGC 3' ||:*|*||||||||:* miRNA: 3' GGGAACUCCCUCUCUU 5'	no
chr07_28660	MELO3C008370.2	Unknown protein	28	49	-26.4	0.002394	target: 5' GGCUUUAAGCGUGAGGGAC 3' |*|:||*||*|*|||:||* miRNA: 3' CGGGAACUC-C-CUCUCUU 5'	no
chr07_28660	MELO3C006286.2	Heterogeneous nuclear ribonucleoprotein Q	725	746	-34.9	0.005255	target: 5' AUCUUGAGGGGGAGGAU 3' *:||||||||:|||:|* miRNA: 3' GGGAACUCCCUCUCUU- 5'	no
chr07_28660	MELO3C008886.2	Unknown protein	60	81	-26	0.005942	target: 5' GCACAUGGAAGGAGAGAAU 3' ||*|*|*||*||||||||* miRNA: 3' CG-GGAACUCCCUCUCUU- 5'	no
chr07_28660	MELO3C019581.2	Unknown protein	133	154	-25.8	0.004445	target: 5' ----AGAGGGAGAGAGA 3' *****||||||||||:* miRNA: 3' GGGAACUCCCUCUCUU- 5'	no
chr07_28660	MELO3C023648.2	p-loop nucleoside triphosphate hydrolase superfamily protein	1430	1451	-33.7	0.005829	target: 5' CUUUUGAAGGGGAGAAA 3' |::||||*||:|||||* miRNA: 3' GGGAACUCCCUCUCUU- 5'	no
chr07_28660	MELO3C029323.2	Unknown protein	50	71	-31.9	8.4e-05	target: 5' AUCUUGAUGGAGAGAAG 3' *:|||||*||||||||* miRNA: 3' GGGAACUCCCUCUCUU- 5'	no
chr07_28660	MELO3C028222.2	Unknown protein	164	185	-25.2	0.009643	target: 5' ----AGAGGGAGAGAU 3' *****||||||||||* miRNA: 3' GGGAACUCCCUCUCUU 5'	no
chr07_28660	MELO3C013708.2	RING-H2 finger protein ATL80	286	307	-35.9	0.000148	target: 5' UUCCUGGAGGGGGAGGAG 3' *:|||*|||||:|||:|* miRNA: 3' -GGGAACUCCCUCUCUU- 5'	no
chr07_28660	MELO3C009080.2	wall-associated receptor kinase 2-like	203	224	-26.5	0.008069	target: 5' GUUCUUCGGCGGAGGGGU 3' |::|||*:|*||||:|:* miRNA: 3' CGGGAACUC-CCUCUCUU 5'	no
chr07_28660	MELO3C013574.2	Unknown protein	175	196	-27.1	0.002273	target: 5' CCGUUUGA-GGGGAGAAU 3' ||*:||||*||:|||||* miRNA: 3' GG-GAACUCCCUCUCUU- 5'	no
chr07_28660	MELO3C016029.2	Unknown protein	100	121	-25.8	0.005569	target: 5' ----AGAGGGAGAGAGA 3' *****||||||||||:* miRNA: 3' GGGAACUCCCUCUCUU- 5'	no
chr07_28660	MELO3C034268.2	Unknown protein	105	126	-25.6	0.004061	target: 5' UUCGUGAGGGGAGGGAU 3' ::|*|||*|||||:||* miRNA: 3' GGGAACU-CCCUCUCUU 5'	no
chr07_28660	MELO3C031362.2	Unknown protein	92	113	-26.8	0.00407	target: 5' GUCUAUCGUGGGAGAGAGA 3' |:|:*|*|*||||||||:* miRNA: 3' CGGGAA-CUCCCUCUCUU- 5'	no
chr07_28660	MELO3C019291.2	Unknown protein	318	339	-28.1	0.004458	target: 5' GAUCUCGGUGGAGAGAAG 3' |*:||*|:*||||||||* miRNA: 3' CGGGAACUCCCUCUCUU- 5'	no
chr07_28660	MELO3C028757.2	Unknown protein	124	145	-24.5	0.007571	target: 5' CUUUUGAAGGAGAGAGG 3' |::||||*|||||||:* miRNA: 3' GGGAACUCCCUCUCUU- 5'	no
chr07_28660	MELO3C032884.2	Unknown protein	181	202	-25.8	0.009505	target: 5' CAUCUGGAGCGGAGAGAAG 3' |*:||*|||*||||||||* miRNA: 3' G-GGAACUC-CCUCUCUU- 5'	no
chr07_28660	MELO3C012805.2	Unknown protein	201	222	-27.8	0.003506	target: 5' AUCUCGAUGGAGAGAAG 3' *:||*||*||||||||* miRNA: 3' GGGAACUCCCUCUCUU- 5'	no
chr07_28660	MELO3C029769.2	Pentatricopeptide repeat-containing protein At1g08610	40	61	-26.1	0.006595	target: 5' ----AGAGGGAGAGAAA 3' *****|||||||||||* miRNA: 3' GGGAACUCCCUCUCUU- 5'	no
chr07_28660	MELO3C016093.2	Unknown protein	73	94	-25.8	0.006532	target: 5' ----AGAGGGAGAGAGA 3' *****||||||||||:* miRNA: 3' GGGAACUCCCUCUCUU- 5'	no
chr07_28660	MELO3C015561.2	Unknown protein	96	117	-26.2	0.002259	target: 5' ACUUGGAGAGGAGGGAGA 3' *|:|*|||*||||:||:* miRNA: 3' GGGAACUC-CCUCUCUU- 5'	no
chr07_28660	MELO3C000411.2	Unknown protein	135	156	-25.6	0.003803	target: 5' ----GGAGGGAGAGAAC 3' *****|||||||||||* miRNA: 3' GGGAACUCCCUCUCUU- 5'	no
chr07_28660	MELO3C027561.2	Unknown protein	6	27	-25.6	0.002494	target: 5' ----GGAGGGAGAGAAC 3' *****|||||||||||* miRNA: 3' GGGAACUCCCUCUCUU- 5'	no
chr07_28660	MELO3C012723.2	AUGMIN subunit 3-like	322	343	-31.8	0.00851	target: 5' CUUUUGGAGGGGGAGGAU 3' |::||*|||||:|||:|* miRNA: 3' GGGAA-CUCCCUCUCUU- 5'	no
chr07_28660	MELO3C006357.2	Glutathione S-transferase	428	449	-30.4	0.005709	target: 5' UUCUUCGGAGGAGAGGAG 3' ::|||*:|*||||||:|* miRNA: 3' GGGAACUC-CCUCUCUU- 5'	no
chr07_28660	MELO3C005219.2	Unknown protein	28	49	-27.7	0.005481	target: 5' GUCAUGAGGGAGAGAAA 3' *:|*||||||||||||* miRNA: 3' GGGAACUCCCUCUCUU- 5'	no
chr07_28660	MELO3C018675.2	NAC domain-containing protein 104	173	194	-28.2	0.007834	target: 5' GCGUUGGGAGAGGGAAA 3' *|*|||:|*|||:|||* miRNA: 3' GGGAACUCCCUCUCUU- 5'	no
[truncated: 11,206 more rows]
